# Supplementary material for: Deletion of Glutamate Delta 1 Receptor Leads to Heterogeneous Transcription and Synaptic Gene Alterations Across Brain Regions
Source: Int J Mol Sci. 2025 Dec 20;27(1):67. doi: 10.3390/ijms27010067 (PMC12785485; doi:10.3390/ijms27010067)
Supplement: Supplementary file 1 [file ijms-27-00067-s001.zip]

Archive with 9 entries (8 files):
- Supplementary Data/
- Supplementary Data/Supplementary Data 1.xlsx
- Supplementary Data/Supplementary Data 2.xlsx
- Supplementary Data/Supplementary Data 3.xlsx
- Supplementary Data/Supplementary Data 4.xlsx
- Supplementary Data/Supplementary Data 5.xlsx
- Supplementary Data/Supplementary Data 6.xls
- Supplementary Data/Supplementary Data 7.xlsx
- Supplementary Data/Supplementary Data 8.xls
