# Supplementary material for: Deletion of Glutamate Delta 1 Receptor Leads to Heterogeneous Transcription and Synaptic Gene Alterations Across Brain Regions
Source: Int J Mol Sci. 2025 Dec 20;27(1):67. doi: 10.3390/ijms27010067 (PMC12785485; doi:10.3390/ijms27010067)
Supplement: Supplementary file 1 [file ijms-27-00067-s001.zip › Supplementary Data/Supplementary Data 1.xlsx]

## Sheet: Cb
gene_id	KO1_Cb	KO2_Cb	KO3_Cb	WT1_Cb	WT2_Cb	WT3_Cb	log2FoldChange	pvalue	padj	gene_name	gene_chr	gene_start	gene_end	gene_strand	gene_length	gene_biotype	gene_description	Family
MGP_C57BL6NJ_G0025674	83.7823	106.847	94.481	2634.68	3120.19	2208.51	-4.80068	1.12184e-139	2.05813e-135	Tcf7l2	19	57409130	57608816	+	8293	protein_coding	- && sp|Q9NQB0|TF7L2_HUMAN Transcription factor 7-like 2 OS=Homo sapiens OX=9606 GN=TCF7L2 PE=1 SV=2 && PF00505:HMG (high mobility group) box|PF08347:N-terminal CTNNB1 binding	HMG
MGP_C57BL6NJ_G0021246	297.893	229.67	237.061	2118.55	2697.44	2621.79	-3.28527	6.06436e-83	5.56284e-79	Enc1	13	101822366	101834386	+	4782	protein_coding	- && sp|O35709|ENC1_MOUSE Ectoderm-neural cortex protein 1 OS=Mus musculus OX=10090 GN=Enc1 PE=2 SV=2 && PF01344:Kelch motif|PF07707:BTB And C-terminal Kelch|PF00651:BTB/POZ domain	ZBTB
MGP_C57BL6NJ_G0016952	24.4365	12.9814	4.29459	766.24	877.062	993.089	-6.05308	9.3538e-76	5.72016e-72	Lhx9	1	147877261	147902128	-	9486	protein_coding	- && sp|Q9WUH2|LHX9_MOUSE LIM/homeobox protein Lhx9 OS=Mus musculus OX=10090 GN=Lhx9 PE=1 SV=3 && PF00412:LIM domain|PF00046:Homeodomain	Homeobox
MGP_C57BL6NJ_G0017285	50.0367	51.9254	58.4064	539.441	810.809	509.187	-3.53066	1.24635e-46	5.71638e-43	Cnih3	1	193975381	194098374	+	2727	protein_coding	- && sp|Q8TBE1|CNIH3_HUMAN Protein cornichon homolog 3 OS=Homo sapiens OX=9606 GN=CNIH3 PE=1 SV=1 && PF03311:Cornichon protein	-
MGP_C57BL6NJ_G0033603	251.347	220.683	206.999	1436.04	1389.21	2145.73	-2.87453	8.70055e-45	3.19241e-41	Gpr26	7	141843474	141874853	+	11560	protein_coding	- && sp|Q8BZA7|GPR26_MOUSE G-protein coupled receptor 26 OS=Mus musculus OX=10090 GN=Gpr26 PE=2 SV=1 && PF00001:7 transmembrane receptor (rhodopsin family)	-
MGP_C57BL6NJ_G0025927	76.8005	80.8838	103.929	591.372	894.94	901.54	-3.18472	7.66862e-44	2.34481e-40	Fam163b	2	25934397	25967091	-	2761	protein_coding	- && sp|Q8BUM6|F163B_MOUSE Protein FAM163B OS=Mus musculus OX=10090 GN=Fam163b PE=1 SV=1 && -	-
MGP_C57BL6NJ_G0035767	118.692	71.8967	121.107	1189.1	1855.08	3151.9	-4.31346	1.30114e-42	3.41009e-39	Camkv	9	112823498	112837515	+	3763	protein_coding	- && sp|Q3UHL1|CAMKV_MOUSE CaM kinase-like vesicle-associated protein OS=Mus musculus OX=10090 GN=Camkv PE=1 SV=2 && PF00069:Protein kinase domain	-
MGP_C57BL6NJ_G0028271	62.8367	25.9627	18.0373	716.429	787.673	662.641	-4.3719	1.69186e-41	3.87985e-38	Ndst4	3	132420300	132768321	+	11827	protein_coding	- && sp|Q9EQW8|NDST4_MOUSE Bifunctional heparan sulfate N-deacetylase/N-sulfotransferase 4 OS=Mus musculus OX=10090 GN=Ndst4 PE=2 SV=2 && PF12062:heparan sulfate-N-deacetylase|PF00685:Sulfotransferase domain	-
MGP_C57BL6NJ_G0026739	33.7457	25.9627	28.3443	305.224	432.221	549.294	-3.87663	6.62049e-41	1.34955e-37	Pak6	2	125368524	125403168	+	5207	protein_coding	- && sp|Q3ULB5|PAK6_MOUSE Serine/threonine-protein kinase PAK 6 OS=Mus musculus OX=10090 GN=Pak6 PE=2 SV=1 && -	-
MGP_C57BL6NJ_G0029961	26.7638	24.9641	27.4854	270.25	341.781	461.233	-3.76086	1.90709e-38	3.49874e-35	Ldb2	5	45198709	45549062	-	3336	protein_coding	- && sp|O55203|LDB2_MOUSE LIM domain-binding protein 2 OS=Mus musculus OX=10090 GN=Ldb2 PE=1 SV=2 && PF01803:LIM-domain binding protein	-
MGP_C57BL6NJ_G0021746	155.928	105.848	138.286	810.751	1137.87	1437.76	-3.08381	4.06056e-38	6.77227e-35	Cpne6	14	52030324	52037310	+	4257	protein_coding	- && sp|Q9Z140|CPNE6_MOUSE Copine-6 OS=Mus musculus OX=10090 GN=Cpne6 PE=1 SV=1 && -	-
MGP_C57BL6NJ_G0023864	8.1455	8.98709	14.6016	282.968	431.17	942.519	-5.6858	1.13148e-36	1.72985e-33	Cpne5	17	29806427	29897720	-	11739	protein_coding	- && sp|Q9HCH3|CPNE5_HUMAN Copine-5 OS=Homo sapiens OX=9606 GN=CPNE5 PE=1 SV=2 && -	-
MGP_C57BL6NJ_G0032570	52.364	54.9211	54.9707	362.454	636.238	660.025	-3.35339	3.27225e-36	4.61791e-33	Vstm2b	7	42544586	42576837	+	2747	protein_coding	- && sp|Q9JME9|VTM2B_MOUSE V-set and transmembrane domain-containing protein 2B OS=Mus musculus OX=10090 GN=Vstm2b PE=2 SV=1 && PF07686:Immunoglobulin V-set domain	-
MGP_C57BL6NJ_G0035611	15.1274	2.9957	10.307	210.901	254.495	297.316	-4.77153	1.18298e-35	1.5502e-32	Ankrd34c	9	93175897	93189133	-	5493	protein_coding	- && sp|Q8BLB8|AN34C_MOUSE Ankyrin repeat domain-containing protein 34C OS=Mus musculus OX=10090 GN=Ankrd34c PE=1 SV=1 && PF12796:Ankyrin repeats (3 copies)	-
MGP_C57BL6NJ_G0035264	16.291	5.9914	13.7427	200.303	266.063	237.156	-4.2975	3.69413e-35	4.51816e-32	Drd2	9	49532873	49601766	+	1549	protein_coding	- && sp|P61168|DRD2_MOUSE D(2) dopamine receptor OS=Mus musculus OX=10090 GN=Drd2 PE=1 SV=2 && PF00001:7 transmembrane receptor (rhodopsin family)	-
MGP_C57BL6NJ_G0025395	22.1092	7.98853	22.3319	297.805	390.156	693.157	-4.72046	4.52852e-34	5.19252e-31	Gda	19	20093118	20177179	-	5997	protein_coding	- && sp|Q9R111|GUAD_MOUSE Guanine deaminase OS=Mus musculus OX=10090 GN=Gda PE=1 SV=1 && -	-
MGP_C57BL6NJ_G0024493	4.65457	11.9828	8.58918	285.088	362.813	176.123	-5.00656	3.39228e-33	3.66087e-30	Six3	17	91992077	92008576	+	5428	protein_coding	- && sp|Q62233|SIX3_MOUSE Homeobox protein SIX3 OS=Mus musculus OX=10090 GN=Six3 PE=1 SV=2 && PF16878:Transcriptional regulator, SIX1, N-terminal SD domain|PF00046:Homeodomain	Homeobox
MGP_C57BL6NJ_G0036123	109.382	106.847	122.825	844.665	1030.6	2098.65	-3.55053	2.15125e-32	2.1926e-29	Zcchc12	X	31711098	31716382	+	2280	protein_coding	- && sp|Q9CZA5|ZCH12_MOUSE Zinc finger CCHC domain-containing protein 12 OS=Mus musculus OX=10090 GN=Zcchc12 PE=1 SV=1 && PF14893:PNMA	-
MGP_C57BL6NJ_G0023761	91.9278	80.8838	70.4313	558.518	664.632	1188.39	-3.31426	1.806e-31	1.74383e-28	Cacna1h	17	25499097	25565301	-	9704	protein_coding	- && sp|O88427|CAC1H_MOUSE Voltage-dependent T-type calcium channel subunit alpha-1H OS=Mus musculus OX=10090 GN=Cacna1h PE=1 SV=3 && -	-
MGP_C57BL6NJ_G0033243	24.4365	17.9742	10.307	200.303	252.392	235.412	-3.74063	2.09649e-31	1.92311e-28	Cckbr	7	113009888	113058597	+	2776	protein_coding	- && sp|P56481|GASR_MOUSE Gastrin/cholecystokinin type B receptor OS=Mus musculus OX=10090 GN=Cckbr PE=2 SV=1 && PF00001:7 transmembrane receptor (rhodopsin family)	-
MGP_C57BL6NJ_G0034597	117.528	84.8781	81.5972	719.608	624.67	1221.53	-3.18144	2.53873e-31	2.21789e-28	MGP_C57BL6NJ_G0034597	8	115200844	115468773	+	17580	protein_coding	- && sp|Q61329|ZFHX3_MOUSE Zinc finger homeobox protein 3 OS=Mus musculus OX=10090 GN=Zfhx3 PE=1 SV=1 && -	Homeobox
MGP_C57BL6NJ_G0022154	293.238	164.763	176.937	1423.32	1921.33	3192.88	-3.36741	2.57661e-30	2.14866e-27	Basp1	15	24353400	24406620	-	1847	protein_coding	- && - && PF05466:Brain acid soluble protein 1 (BASP1 protein)	-
MGP_C57BL6NJ_G0035060	40.7275	51.9254	104.788	3068.14	5574.71	2774.37	-5.84825	5.20659e-30	4.15305e-27	Nrgn	9	36679161	36687551	-	1453	protein_coding	- && sp|P60761|NEUG_MOUSE Neurogranin OS=Mus musculus OX=10090 GN=Nrgn PE=1 SV=1 && -	-
MGP_C57BL6NJ_G0030880	11.6364	5.9914	8.58918	162.15	276.579	453.386	-5.10496	7.968e-30	6.09087e-27	Tac1	6	4590954	4602749	+	2912	protein_coding	- && - && -	-
MGP_C57BL6NJ_G0016579	16.291	10.9842	10.307	192.885	288.147	600.736	-4.86496	7.26265e-29	5.32962e-26	Asic4	1	78974486	79006305	+	2727	protein_coding	- && sp|Q96FT7|ASIC4_HUMAN Acid-sensing ion channel 4 OS=Homo sapiens OX=9606 GN=ASIC4 PE=1 SV=2 && -	-
MGP_C57BL6NJ_G0033459	25.6002	9.98566	11.1659	209.842	265.012	434.204	-4.31472	2.61693e-28	1.84655e-25	Hs3st4	7	133152955	133597866	+	3198	protein_coding	- && sp|Q9Y661|HS3S4_HUMAN Heparan sulfate glucosamine 3-O-sulfotransferase 4 OS=Homo sapiens OX=9606 GN=HS3ST4 PE=2 SV=3 && PF00685:Sulfotransferase domain	-
MGP_C57BL6NJ_G0016595	2028.23	1936.22	1870.72	4608.04	4990	5402.26	-1.36255	6.15698e-28	4.18355e-25	Scg2	1	83324087	83329538	-	2515	protein_coding	- && sp|Q03517|SCG2_MOUSE Secretogranin-2 OS=Mus musculus OX=10090 GN=Scg2 PE=1 SV=1 && PF01271:Granin (chromogranin or secretogranin)	-
MGP_C57BL6NJ_G0018538	292.075	205.705	170.925	1.05981	3.1549	3.48758	6.40672	7.13787e-28	4.67684e-25	Tlx3	11	32508219	32511056	-	1533	protein_coding	- && sp|O55144|TLX3_MOUSE T-cell leukemia homeobox protein 3 OS=Mus musculus OX=10090 GN=Tlx3 PE=2 SV=2 && PF00046:Homeodomain	Homeobox
MGP_C57BL6NJ_G0030328	95.4188	90.8695	86.7507	369.872	410.137	498.724	-2.23112	1.58564e-27	1.00311e-24	Mn1	5	118391570	118434052	+	6936	protein_coding	- && sp|D3YWE6|MN1_MOUSE Transcriptional activator MN1 OS=Mus musculus OX=10090 GN=Mn1 PE=2 SV=1 && -	-
MGP_C57BL6NJ_G0005367	424.73	317.544	377.065	1560.03	2394.57	3355.05	-2.70806	3.29598e-27	2.0156e-24	6330403K07Rik	11	73777125	73778697	-	1494	lincRNA	- && - && -	-
MGP_C57BL6NJ_G0025608	41.8912	41.9398	86.7507	453.597	750.866	495.237	-3.30342	4.46466e-27	2.64221e-24	Kcnip2	19	46547637	46575340	-	3476	protein_coding	- && sp|Q9JJ69|KCIP2_MOUSE Kv channel-interacting protein 2 OS=Mus musculus OX=10090 GN=Kcnip2 PE=1 SV=2 && -	-
MGP_C57BL6NJ_G0027637	20.9456	6.98996	11.1659	204.543	216.636	159.557	-3.92379	5.57661e-27	3.19714e-24	Sertm1	3	55649374	55668068	-	3193	protein_coding	- && sp|Q8CD78|SRTM1_MOUSE Serine-rich and transmembrane domain-containing protein 1 OS=Mus musculus OX=10090 GN=Sertm1 PE=4 SV=1 && PF15872:Serine-rich and transmembrane domain-containing protein 1	-
MGP_C57BL6NJ_G0016660	204.801	124.821	121.107	766.24	1063.2	1407.24	-2.84991	6.10533e-27	3.39419e-24	Ngef	1	92149776	92243786	-	3905	protein_coding	- && sp|Q8CHT1|NGEF_MOUSE Ephexin-1 OS=Mus musculus OX=10090 GN=Ngef PE=1 SV=1 && -	-
MGP_C57BL6NJ_G0035761	249.02	274.606	235.343	756.701	1015.88	983.498	-1.86145	6.11309e-26	3.29855e-23	Sema3f	9	112558121	112587847	-	5197	protein_coding	- && sp|O88632|SEM3F_MOUSE Semaphorin-3F OS=Mus musculus OX=10090 GN=Sema3f PE=2 SV=2 && PF01403:Sema domain	-
novel.52	1.16364	10.9842	3.43567	143.074	184.036	162.173	-4.95063	6.32602e-26	3.31592e-23	-	1	194101846	194131701	+	4662	-	- && - && -	-
MGP_C57BL6NJ_G0030901	195.492	177.745	154.605	643.302	700.388	952.11	-2.12481	3.4468e-25	1.75653e-22	Foxp2	6	12452022	13023622	+	16160	protein_coding	- && sp|P58463|FOXP2_MOUSE Forkhead box protein P2 OS=Mus musculus OX=10090 GN=Foxp2 PE=1 SV=2 && -	Fork head
MGP_C57BL6NJ_G0022920	32.582	20.9699	22.3319	168.509	290.251	278.135	-3.29349	8.73699e-25	4.33213e-22	Tekt5	16	7299413	7342561	-	1807	protein_coding	- && sp|G5E8A8|TEKT5_MOUSE Tektin-5 OS=Mus musculus OX=10090 GN=Tekt5 PE=1 SV=1 && PF03148:Tektin family	-
MGP_C57BL6NJ_G0030644	745.895	631.094	571.18	2011.51	2495.52	3142.31	-1.97465	1.37931e-24	6.65918e-22	Vgf	5	147014908	147021792	+	2973	protein_coding	- && sp|Q0VGU4|VGF_MOUSE Neurosecretory protein VGF OS=Mus musculus OX=10090 GN=Vgf PE=1 SV=1 && -	-
MGP_C57BL6NJ_G0020475	50.0367	39.9426	47.2405	361.394	356.504	877.127	-3.54153	2.17265e-24	1.02204e-21	D430019H16Rik	12	110646266	110683199	+	5786	protein_coding	- && sp|Q9NPU4|CN132_HUMAN Uncharacterized protein C14orf132 OS=Homo sapiens OX=9606 GN=C14orf132 PE=3 SV=2 && -	-
MGP_C57BL6NJ_G0021300	17.4547	8.98709	12.8838	149.433	189.294	350.502	-4.14633	7.10135e-24	3.25703e-21	Htr1a	13	110827600	110832040	+	4441	protein_coding	- && sp|Q64264|5HT1A_MOUSE 5-hydroxytryptamine receptor 1A OS=Mus musculus OX=10090 GN=Htr1a PE=2 SV=2 && -	-
MGP_C57BL6NJ_G0026119	8.1455	0.998566	1.71784	123.997	178.778	319.114	-5.93803	2.95299e-23	1.32135e-20	Lhx2	2	38121222	38151344	+	3184	protein_coding	- && sp|Q9Z0S2|LHX2_MOUSE LIM/homeobox protein Lhx2 OS=Mus musculus OX=10090 GN=Lhx2 PE=1 SV=1 && PF00412:LIM domain|PF00046:Homeodomain	Homeobox
MGP_C57BL6NJ_G0032974	250.183	173.75	124.543	1112.8	1191.5	2484.9	-3.13043	5.25726e-23	2.29642e-20	Grm5	7	93504438	94053798	+	7970	protein_coding	- && sp|Q3UVX5|GRM5_MOUSE Metabotropic glutamate receptor 5 OS=Mus musculus OX=10090 GN=Grm5 PE=1 SV=2 && PF07562:Nine Cysteines Domain of family 3 GPCR|PF00003:7 transmembrane sweet-taste receptor of 3 GCPR|PF01094:Receptor family ligand binding region|PF10606:Homer-binding domain of metabotropic glutamate receptor	-
MGP_C57BL6NJ_G0023753	76.8005	33.9512	36.0745	1338.53	2083.28	3557.33	-5.57621	1.40979e-22	6.01487e-20	Baiap3	17	25356744	25372238	-	5112	protein_coding	- && sp|Q80TT2|BAIP3_MOUSE BAI1-associated protein 3 OS=Mus musculus OX=10090 GN=Baiap3 PE=1 SV=3 && PF00168:C2 domain	-
MGP_C57BL6NJ_G0027210	461.966	357.487	335.837	1297.2	2230.51	2631.38	-2.41616	1.68711e-22	7.03448e-20	Vstm2l	2	167792293	167828760	+	1363	protein_coding	- && sp|Q96N03|VTM2L_HUMAN V-set and transmembrane domain-containing protein 2-like protein OS=Homo sapiens OX=9606 GN=VSTM2L PE=1 SV=1 && -	-
novel.974	67.4913	23.9656	36.0745	363.513	388.053	764.652	-3.58479	2.11737e-22	8.63227e-20	-	7	65277771	65300024	-	2986	-	- && - && -	-
MGP_C57BL6NJ_G0033497	8.1455	4.99283	5.15351	114.459	120.938	227.565	-4.68866	3.05757e-22	1.21944e-19	Doc2a	7	136254266	136259555	+	2803	protein_coding	- && sp|Q7TNF0|DOC2A_MOUSE Double C2-like domain-containing protein alpha OS=Mus musculus OX=10090 GN=Doc2a PE=2 SV=1 && -	-
MGP_C57BL6NJ_G0022148	2.32729	11.9828	8.58918	120.818	131.454	142.119	-4.06754	3.33661e-22	1.30241e-19	Cdh9	15	14816368	14921078	+	3219	protein_coding	- && sp|P70407|CADH9_MOUSE Cadherin-9 OS=Mus musculus OX=10090 GN=Cdh9 PE=2 SV=2 && PF01049:Cadherin cytoplasmic region|PF00028:Cadherin domain	-
MGP_C57BL6NJ_G0026160	882.042	921.676	702.595	280.849	262.908	226.693	1.70266	1.02375e-21	3.91285e-19	Nr4a2	2	58349927	58368669	-	4063	protein_coding	- && sp|Q06219|NR4A2_MOUSE Nuclear receptor subfamily 4 group A member 2 OS=Mus musculus OX=10090 GN=Nr4a2 PE=1 SV=1 && PF00104:Ligand-binding domain of nuclear hormone receptor|PF00105:Zinc finger, C4 type (two domains)	NGFIB-like
MGP_C57BL6NJ_G0016574	132.655	137.802	161.477	564.877	775.053	1233.73	-2.57405	1.05013e-21	3.93177e-19	Resp18	1	78790062	78797524	-	1032	protein_coding	- && sp|P47939|RES18_MOUSE Regulated endocrine-specific protein 18 OS=Mus musculus OX=10090 GN=Resp18 PE=2 SV=1 && PF14948:RESP18 domain	-
MGP_C57BL6NJ_G0022360	225.747	167.759	169.207	651.781	1136.82	1332.26	-2.47439	1.25456e-21	4.60324e-19	Ly6h	15	78395951	78416295	-	4011	protein_coding	- && sp|Q9WUC3|LY6H_MOUSE Lymphocyte antigen 6H OS=Mus musculus OX=10090 GN=Ly6h PE=1 SV=2 && PF00021:u-PAR/Ly-6 domain	-
MGP_C57BL6NJ_G0007577	23.2729	10.9842	10.307	139.894	251.34	469.08	-4.29705	3.22878e-21	1.16147e-18	2900052N01Rik	9	46868712	46886068	+	3235	lincRNA	- && - && -	-
MGP_C57BL6NJ_G0034422	4.65457	5.9914	8.58918	102.801	124.093	228.437	-4.54021	6.2267e-21	2.19683e-18	Tox3	8	94840684	94943991	-	3356	protein_coding	- && sp|Q80W03|TOX3_MOUSE TOX high mobility group box family member 3 OS=Mus musculus OX=10090 GN=Tox3 PE=1 SV=1 && -	HMG
MGP_C57BL6NJ_G0031508	18.6183	4.99283	9.4481	142.014	152.487	295.573	-4.19036	7.90451e-21	2.73615e-18	Fam19a1	6	100363783	100961220	+	4214	protein_coding	- && sp|Q7TPG8|TAFA1_MOUSE Chemokine-like protein TAFA-1 OS=Mus musculus OX=10090 GN=Tafa1 PE=1 SV=1 && PF12020:TAFA family	-
MGP_C57BL6NJ_G0029159	560.876	515.26	568.604	1485.85	1898.2	2480.54	-1.83458	8.67885e-21	2.94028e-18	Hpcal4	4	129424961	129436421	+	5339	protein_coding	- && sp|Q8BGZ1|HPCL4_MOUSE Hippocalcin-like protein 4 OS=Mus musculus OX=10090 GN=Hpcal4 PE=1 SV=3 && -	-
MGP_C57BL6NJ_G0020366	9.30915	4.99283	13.7427	101.741	164.055	185.714	-3.99061	8.81476e-21	2.94028e-18	Ngb	12	90522248	90527736	-	1723	protein_coding	- && sp|Q9ER97|NGB_MOUSE Neuroglobin OS=Mus musculus OX=10090 GN=Ngb PE=1 SV=1 && PF00042:Globin	-
MGP_C57BL6NJ_G0035586	123.346	68.901	95.3399	473.733	607.844	394.969	-2.36398	1.26498e-20	4.14416e-18	Tpbg	9	88989022	88993672	+	3819	protein_coding	- && sp|Q9Z0L0|TPBG_MOUSE Trophoblast glycoprotein OS=Mus musculus OX=10090 GN=Tpbg PE=1 SV=3 && PF13855:Leucine rich repeat|PF01462:Leucine rich repeat N-terminal domain	-
MGP_C57BL6NJ_G0020102	204.801	127.816	129.697	609.388	682.51	962.573	-2.29178	1.41218e-20	4.54525e-18	Stxbp6	12	44702338	44934791	-	4835	protein_coding	- && sp|Q8R3T5|STXB6_MOUSE Syntaxin-binding protein 6 OS=Mus musculus OX=10090 GN=Stxbp6 PE=1 SV=1 && -	-
MGP_C57BL6NJ_G0021897	76.8005	109.842	112.518	431.341	583.656	379.275	-2.21377	2.44952e-20	7.74809e-18	Ptk2b	14	63605337	63761934	-	7443	protein_coding	- && sp|Q9QVP9|FAK2_MOUSE Protein-tyrosine kinase 2-beta OS=Mus musculus OX=10090 GN=Ptk2b PE=1 SV=2 && PF07714:Protein tyrosine kinase|PF00373:FERM central domain|PF03623:Focal adhesion targeting region|PF18038:FERM N-terminal domain	-
novel.973	36.0729	30.9555	33.4978	218.32	237.669	530.112	-3.29791	3.22508e-20	1.00284e-17	-	7	64715674	64742036	-	3600	-	- && - && -	-
novel.1071	4.65457	0.998566	6.01242	85.8443	134.609	150.838	-4.97367	4.11708e-20	1.25887e-17	-	8	115012695	115024653	-	3725	-	- && - && -	-
MGP_C57BL6NJ_G0024884	1581.39	1786.43	1709.25	4069.65	5311.8	6486.03	-1.64402	9.52341e-20	2.86421e-17	Camk2a	18	62429931	62495897	+	7465	protein_coding	- && sp|P11798|KCC2A_MOUSE Calcium/calmodulin-dependent protein kinase type II subunit alpha OS=Mus musculus OX=10090 GN=Camk2a PE=1 SV=2 && -	-
MGP_C57BL6NJ_G0026197	39.5639	43.9369	41.2281	335.958	270.27	933.8	-3.62684	1.14936e-19	3.401e-17	MGP_C57BL6NJ_G0026197	2	67190300	67314136	-	12227	protein_coding	- && sp|A2ASI5|SCN3A_MOUSE Sodium channel protein type 3 subunit alpha OS=Mus musculus OX=10090 GN=Scn3a PE=1 SV=1 && PF11933:Cytoplasmic domain of voltage-gated Na+ ion channel|PF06512:Sodium ion transport-associated|PF00520:Ion transport protein	-
MGP_C57BL6NJ_G0025557	15.1274	32.9527	12.0248	149.433	239.772	291.213	-3.50605	1.67682e-19	4.88301e-17	Sfrp5	19	42585758	42590050	-	1901	protein_coding	- && sp|Q9WU66|SFRP5_MOUSE Secreted frizzled-related protein 5 OS=Mus musculus OX=10090 GN=Sfrp5 PE=2 SV=1 && PF01759:UNC-6/NTR/C345C module|PF01392:Fz domain	-
MGP_C57BL6NJ_G0023185	117.528	100.855	106.506	341.257	400.672	336.552	-1.73268	3.88264e-19	1.11298e-16	Sema5b	16	34580678	34726585	+	7070	protein_coding	- && sp|Q60519|SEM5B_MOUSE Semaphorin-5B OS=Mus musculus OX=10090 GN=Sema5b PE=2 SV=2 && -	-
MGP_C57BL6NJ_G0020772	989.097	756.913	768.731	2210.76	3225.36	3817.16	-1.8805	6.31056e-19	1.77811e-16	Nrsn1	13	23547970	23566432	-	2677	protein_coding	- && sp|P97799|NRSN1_MOUSE Neurensin-1 OS=Mus musculus OX=10090 GN=Nrsn1 PE=1 SV=1 && PF14927:Neurensin	-
MGP_C57BL6NJ_G0034735	23.2729	17.9742	22.3319	117.638	172.468	186.586	-2.90984	6.39679e-19	1.77811e-16	Cpne7	8	130950622	130968232	+	5268	protein_coding	- && sp|Q0VE82|CPNE7_MOUSE Copine-7 OS=Mus musculus OX=10090 GN=Cpne7 PE=1 SV=1 && -	-
MGP_C57BL6NJ_G0021564	235.056	179.742	152.028	697.352	634.135	986.986	-2.03731	1.23002e-18	3.36806e-16	Grid1	14	29269996	30096284	+	6013	protein_coding	- && sp|Q61627|GRID1_MOUSE Glutamate receptor ionotropic, delta-1 OS=Mus musculus OX=10090 GN=Grid1 PE=1 SV=2 && PF10613:Ligated ion channel L-glutamate- and glycine-binding site|PF01094:Receptor family ligand binding region|PF00060:Ligand-gated ion channel	-
MGP_C57BL6NJ_G0026740	6.98186	6.98996	11.1659	109.16	159.848	90.6771	-3.81436	1.57883e-18	4.2596e-16	Ankrd63	2	125405417	125410277	-	4861	protein_coding	- && sp|A2ARS0|ANR63_MOUSE Ankyrin repeat domain-containing protein 63 OS=Mus musculus OX=10090 GN=Ankrd63 PE=1 SV=1 && PF12796:Ankyrin repeats (3 copies)	-
MGP_C57BL6NJ_G0020484	38.4002	12.9814	30.0621	210.901	254.495	592.017	-3.70617	3.06013e-18	8.13639e-16	Bcl11b	12	113353436	113458930	-	8103	protein_coding	- && sp|Q99PV8|BC11B_MOUSE B-cell lymphoma/leukemia 11B OS=Mus musculus OX=10090 GN=Bcl11b PE=1 SV=1 && -	zf-C2H2
MGP_C57BL6NJ_G0025175	315.347	376.459	400.256	951.706	1248.29	1565.05	-1.78471	4.55624e-18	1.19412e-15	Rasgrp2	19	3505973	3521853	+	12384	protein_coding	- && sp|Q9QUG9|GRP2_MOUSE RAS guanyl-releasing protein 2 OS=Mus musculus OX=10090 GN=Rasgrp2 PE=1 SV=2 && -	-
MGP_C57BL6NJ_G0036748	31.4184	32.9527	53.2529	189.705	237.669	331.32	-2.67855	5.61558e-18	1.45103e-15	Glra2	X	168015726	168225454	-	3150	protein_coding	- && sp|Q7TNC8|GLRA2_MOUSE Glycine receptor subunit alpha-2 OS=Mus musculus OX=10090 GN=Glra2 PE=1 SV=1 && PF02932:Neurotransmitter-gated ion-channel transmembrane region|PF02931:Neurotransmitter-gated ion-channel ligand binding domain	-
MGP_C57BL6NJ_G0027696	1.16364	8.98709	0.858918	390.009	559.469	676.591	-7.2083	8.21388e-18	2.09294e-15	Shox2	3	68580932	68590961	-	3311	protein_coding	- && sp|P70390|SHOX2_MOUSE Short stature homeobox protein 2 OS=Mus musculus OX=10090 GN=Shox2 PE=2 SV=1 && -	Homeobox
MGP_C57BL6NJ_G0027904	31.4184	15.9771	18.8962	138.835	192.449	341.783	-3.36076	1.22096e-17	3.06845e-15	Lor	3	96036080	96038995	-	1779	protein_coding	- && - && PF15847:Major keratinocyte cell envelope protein	-
MGP_C57BL6NJ_G0029933	5.81822	1.99713	0.858918	81.6051	96.7502	148.222	-5.33992	1.5496e-17	3.84174e-15	Stk32b	5	37734391	38035401	-	3457	protein_coding	- && sp|Q9JJX8|ST32B_MOUSE Serine/threonine-protein kinase 32B OS=Mus musculus OX=10090 GN=Stk32b PE=2 SV=2 && PF00069:Protein kinase domain	-
MGP_C57BL6NJ_G0026591	467.785	373.464	431.177	993.038	1286.15	1402.01	-1.53374	1.5943e-17	3.89988e-15	Chst1	2	97267410	97288102	+	2658	protein_coding	- && sp|Q9EQC0|CHST1_MOUSE Carbohydrate sulfotransferase 1 OS=Mus musculus OX=10090 GN=Chst1 PE=2 SV=1 && -	-
MGP_C57BL6NJ_G0024979	23.2729	13.9799	7.73026	118.698	158.797	136.016	-3.23924	1.7218e-17	4.14458e-15	Zbtb7c	18	78548852	78898980	+	4729	protein_coding	- && sp|Q8VCZ7|ZBT7C_MOUSE Zinc finger and BTB domain-containing protein 7C OS=Mus musculus OX=10090 GN=Zbtb7c PE=2 SV=1 && -	ZBTB
MGP_C57BL6NJ_G0016258	0	0	0	190.765	243.979	231.924	-10.2399	1.73952e-17	4.14458e-15	Tfap2d	1	17480103	17544314	+	1954	protein_coding	- && sp|Q91ZK0|AP2D_MOUSE Transcription factor AP-2-delta OS=Mus musculus OX=10090 GN=Tfap2d PE=1 SV=1 && PF03299:Transcription factor AP-2	AP-2
MGP_C57BL6NJ_G0035131	12.8001	0.998566	5.15351	342.317	449.047	624.277	-6.25447	2.10405e-17	4.94884e-15	AW551984	9	38936884	38957288	-	6082	protein_coding	- && sp|O00534|VMA5A_HUMAN von Willebrand factor A domain-containing protein 5A OS=Homo sapiens OX=9606 GN=VWA5A PE=1 SV=2 && PF13768:von Willebrand factor type A domain|PF08487:Vault protein inter-alpha-trypsin domain	-
MGP_C57BL6NJ_G0034293	479.421	455.346	465.533	961.244	1087.39	1122.13	-1.17982	4.89715e-17	1.13725e-14	Rasd2	8	78595366	78610735	+	3138	protein_coding	- && sp|P63032|RHES_MOUSE GTP-binding protein Rhes OS=Mus musculus OX=10090 GN=Rasd2 PE=2 SV=1 && -	-
MGP_C57BL6NJ_G0033824	74.4732	86.8752	90.1864	254.353	472.183	418.51	-2.18413	1.10976e-16	2.54496e-14	Ctxn1	8	1282278	1283904	-	1224	protein_coding	- && sp|Q8K129|CTXN1_MOUSE Cortexin-1 OS=Mus musculus OX=10090 GN=Ctxn1 PE=3 SV=1 && -	-
MGP_C57BL6NJ_G0018919	600.44	418.399	436.33	1301.44	1732.04	1354.93	-1.59427	1.39794e-16	3.16625e-14	Kcnab3	11	71860673	71867455	+	2865	protein_coding	- && sp|Q63494|KCAB3_RAT Voltage-gated potassium channel subunit beta-3 OS=Rattus norvegicus OX=10116 GN=Kcnab3 PE=2 SV=1 && -	-
MGP_C57BL6NJ_G0018442	96.5824	50.9269	32.6389	370.932	360.71	707.107	-3.01121	2.41574e-16	5.40477e-14	Cobl	11	9869428	10106424	-	8142	protein_coding	- && sp|Q5NBX1|COBL_MOUSE Protein cordon-bleu OS=Mus musculus OX=10090 GN=Cobl PE=1 SV=1 && PF09469:Cordon-bleu ubiquitin-like domain	-
MGP_C57BL6NJ_G0026004	47.7094	63.9082	53.2529	185.466	288.147	327.833	-2.28063	3.33266e-16	7.36638e-14	Ass1	2	30753059	30810290	+	2414	protein_coding	- && sp|P16460|ASSY_MOUSE Argininosuccinate synthase OS=Mus musculus OX=10090 GN=Ass1 PE=1 SV=1 && PF00764:Arginosuccinate synthase	-
MGP_C57BL6NJ_G0018187	67.4913	42.9383	63.5599	273.43	322.851	756.805	-2.9617	4.54916e-16	9.93559e-14	Fam19a2	10	130891485	131405780	+	4364	protein_coding	- && sp|Q7TPG7|TAFA2_MOUSE Chemokine-like protein TAFA-2 OS=Mus musculus OX=10090 GN=Tafa2 PE=1 SV=1 && PF12020:TAFA family	-
MGP_C57BL6NJ_G0035160	64.0004	71.8967	63.5599	307.344	331.264	867.536	-2.9182	6.0003e-16	1.29508e-13	Scn3b	9	39708756	39733496	+	5448	protein_coding	- && sp|Q8BHK2|SCN3B_MOUSE Sodium channel subunit beta-3 OS=Mus musculus OX=10090 GN=Scn3b PE=1 SV=1 && -	-
MGP_C57BL6NJ_G0034464	1060.08	1000.56	970.577	2372.91	2669.04	3875.58	-1.55733	6.8382e-16	1.45876e-13	Cx3cl1	8	99711181	99723243	+	5356	protein_coding	- && sp|O35188|X3CL1_MOUSE Fractalkine OS=Mus musculus OX=10090 GN=Cx3cl1 PE=1 SV=3 && -	-
MGP_C57BL6NJ_G0031010	102.401	99.8566	70.4313	390.009	419.602	983.498	-2.72159	7.27604e-16	1.53432e-13	Chrm2	6	35421013	35565644	+	6053	protein_coding	- && sp|Q9ERZ4|ACM2_MOUSE Muscarinic acetylcholine receptor M2 OS=Mus musculus OX=10090 GN=Chrm2 PE=1 SV=2 && -	-
MGP_C57BL6NJ_G0022016	98.9097	37.9455	55.8297	317.942	340.729	537.088	-2.64408	1.05963e-15	2.20909e-13	Klhl1	14	96020187	96464812	-	4122	protein_coding	- && sp|Q9JI74|KLHL1_MOUSE Kelch-like protein 1 OS=Mus musculus OX=10090 GN=Klhl1 PE=2 SV=2 && PF01344:Kelch motif|PF07707:BTB And C-terminal Kelch|PF00651:BTB/POZ domain	ZBTB
MGP_C57BL6NJ_G0027456	201.31	115.834	115.954	541.561	636.238	1113.41	-2.40874	1.08484e-15	2.23624e-13	Oprl1	2	193779764	193785733	+	3753	protein_coding	- && sp|P35377|OPRX_MOUSE Nociceptin receptor OS=Mus musculus OX=10090 GN=Oprl1 PE=2 SV=1 && -	-
MGP_C57BL6NJ_G0020220	26.7638	17.9742	27.4854	133.536	136.712	241.515	-2.82728	1.12745e-15	2.29824e-13	4930447C04Rik	12	75013809	75078980	-	5970	protein_coding	- && sp|Q9CTN5|S6OS1_MOUSE Protein SIX6OS1 OS=Mus musculus OX=10090 GN=Six6os1 PE=1 SV=2 && PF15676:Six6 opposite strand transcript 1 family	-
MGP_C57BL6NJ_G0020538	316.511	158.772	173.501	738.685	1076.87	1465.66	-2.34247	1.89534e-15	3.82108e-13	Tmem179	12	118497837	118510215	-	2373	protein_coding	- && sp|Q8BHH9|T179A_MOUSE Transmembrane protein 179 OS=Mus musculus OX=10090 GN=Tmem179 PE=2 SV=1 && -	-
MGP_C57BL6NJ_G0028450	30.2547	17.9742	20.614	121.878	126.196	141.247	-2.51572	2.156e-15	4.29935e-13	Tox	4	3464565	3788927	-	7606	protein_coding	- && sp|Q66JW3|TOX_MOUSE Thymocyte selection-associated high mobility group box protein TOX OS=Mus musculus OX=10090 GN=Tox PE=1 SV=2 && PF00505:HMG (high mobility group) box	HMG
MGP_C57BL6NJ_G0021515	100.073	140.798	114.236	22.2559	15.7745	12.2065	2.8357	2.25002e-15	4.43858e-13	Colq	14	25686735	25758543	-	3775	protein_coding	- && sp|O35348|COLQ_MOUSE Acetylcholinesterase collagenic tail peptide OS=Mus musculus OX=10090 GN=Colq PE=2 SV=2 && -	-
MGP_C57BL6NJ_G0035358	53.5276	39.9426	54.9707	168.509	222.946	244.131	-2.09915	2.88898e-15	5.63843e-13	Rpp25	9	58297010	58298355	+	1346	protein_coding	- && sp|Q91WE3|RPP25_MOUSE Ribonuclease P protein subunit p25 OS=Mus musculus OX=10090 GN=Rpp25 PE=2 SV=1 && PF01918:Alba	-
MGP_C57BL6NJ_G0033888	32.582	25.9627	23.1908	153.672	138.816	302.548	-2.87522	3.34988e-15	6.46915e-13	Dlgap2	8	11857758	12640304	+	6149	protein_coding	- && sp|Q8BJ42|DLGP2_MOUSE Disks large-associated protein 2 OS=Mus musculus OX=10090 GN=Dlgap2 PE=1 SV=2 && PF03359:Guanylate-kinase-associated protein (GKAP) protein	-
MGP_C57BL6NJ_G0030208	15.1274	9.98566	7.73026	80.5452	98.8535	134.272	-3.28609	3.55662e-15	6.79684e-13	Prkg2	5	104526568	104641897	-	5347	protein_coding	- && sp|Q61410|KGP2_MOUSE cGMP-dependent protein kinase 2 OS=Mus musculus OX=10090 GN=Prkg2 PE=1 SV=1 && PF00069:Protein kinase domain|PF00027:Cyclic nucleotide-binding domain	-
MGP_C57BL6NJ_G0016787	236.22	153.779	143.439	644.362	585.76	1039.3	-2.09393	4.1127e-15	7.77851e-13	Cntnap5a	1	122705128	123670455	+	10956	protein_coding	- && sp|Q0V8T9|CTP5A_MOUSE Contactin-associated protein like 5-1 OS=Mus musculus OX=10090 GN=Cntnap5a PE=1 SV=1 && PF02210:Laminin G domain|PF00754:F5/8 type C domain	-
MGP_C57BL6NJ_G0034065	10245.9	10925.3	9570.92	5448.46	4262.27	4764.91	1.08658	6.15362e-15	1.15198e-12	Fat1	8	45619343	45745837	+	15885	protein_coding	- && sp|Q14517|FAT1_HUMAN Protocadherin Fat 1 OS=Homo sapiens OX=9606 GN=FAT1 PE=1 SV=2 && PF02210:Laminin G domain|PF07645:Calcium-binding EGF domain|PF00028:Cadherin domain|PF00008:EGF-like domain	-
MGP_C57BL6NJ_G0031879	89.6005	67.9025	85.8918	328.54	363.865	874.511	-2.68853	6.57319e-15	1.2181e-12	Ptpro	6	145604435	145836822	+	6723	protein_coding	- && sp|E9Q612|PTPRO_MOUSE Receptor-type tyrosine-protein phosphatase O OS=Mus musculus OX=10090 GN=Ptpro PE=1 SV=1 && PF00102:Protein-tyrosine phosphatase|PF00041:Fibronectin type III domain	-
MGP_C57BL6NJ_G0032811	8.1455	1.99713	4.29459	66.7678	85.1823	211.871	-4.69311	6.74261e-15	1.237e-12	Magel2	7	66222713	66227347	+	4635	protein_coding	- && sp|Q9QZ04|MAGL2_MOUSE MAGE-like protein 2 OS=Mus musculus OX=10090 GN=Magel2 PE=1 SV=2 && PF01454:MAGE family	-
MGP_C57BL6NJ_G0035936	58.1822	34.9498	42.087	171.689	221.895	317.37	-2.40428	7.25764e-15	1.3183e-12	Entpd3	9	126758015	126792354	+	3746	protein_coding	- && sp|O75355|ENTP3_HUMAN Ectonucleoside triphosphate diphosphohydrolase 3 OS=Homo sapiens OX=9606 GN=ENTPD3 PE=1 SV=2 && PF01150:GDA1/CD39 (nucleoside phosphatase) family	-
MGP_C57BL6NJ_G0023102	54.6912	14.9785	39.5102	624.226	1295.61	688.797	-4.58193	7.80174e-15	1.40324e-12	Sst	16	22025302	22026565	-	599	protein_coding	- && sp|P60041|SMS_MOUSE Somatostatin OS=Mus musculus OX=10090 GN=Sst PE=1 SV=1 && PF03002:Somatostatin/Cortistatin family	-
MGP_C57BL6NJ_G0031993	137.31	171.753	183.808	417.564	632.031	749.83	-1.86633	9.82282e-15	1.74961e-12	Syt5	7	1493319	1502249	-	2380	protein_coding	- && sp|Q9R0N5|SYT5_MOUSE Synaptotagmin-5 OS=Mus musculus OX=10090 GN=Syt5 PE=1 SV=1 && PF00168:C2 domain	-
MGP_C57BL6NJ_G0031343	0	0	0	84.7845	105.163	280.75	-9.74017	1.36276e-14	2.40396e-12	Tacr1	6	85617874	85782306	+	6474	protein_coding	- && sp|P30548|NK1R_MOUSE Substance-P receptor OS=Mus musculus OX=10090 GN=Tacr1 PE=2 SV=2 && -	-
MGP_C57BL6NJ_G0021904	88.4369	71.8967	66.1367	278.729	332.316	687.925	-2.52514	1.39352e-14	2.43481e-12	Pnma2	14	64428274	64437167	+	5007	protein_coding	- && sp|Q8BHK0|PNMA2_MOUSE Paraneoplastic antigen Ma2 homolog OS=Mus musculus OX=10090 GN=Pnma2 PE=2 SV=1 && PF14893:PNMA	-
MGP_C57BL6NJ_G0029173	59.3458	30.9555	30.921	185.466	330.213	200.536	-2.57617	2.04274e-14	3.53549e-12	Pou3f1	4	131063354	131067201	+	3848	protein_coding	- && sp|P21952|PO3F1_MOUSE POU domain, class 3, transcription factor 1 OS=Mus musculus OX=10090 GN=Pou3f1 PE=1 SV=1 && -	Pou
MGP_C57BL6NJ_G0023547	2412.23	3029.65	3212.35	1355.49	1092.65	1243.32	1.22958	2.2005e-14	3.77294e-12	Pde10a	17	6293023	6785151	+	12323	protein_coding	- && sp|Q8CA95|PDE10_MOUSE cAMP and cAMP-inhibited cGMP 3',5'-cyclic phosphodiesterase 10A OS=Mus musculus OX=10090 GN=Pde10a PE=1 SV=2 && PF01590:GAF domain|PF00233:3'5'-cyclic nucleotide phosphodiesterase	-
MGP_C57BL6NJ_G0025748	3.49093	0.998566	0.858918	74.1864	63.098	239.771	-6.22656	2.7704e-14	4.70609e-12	Gata3	2	7384694	7421945	-	3689	protein_coding	- && sp|P23772|GATA3_MOUSE Trans-acting T-cell-specific transcription factor GATA-3 OS=Mus musculus OX=10090 GN=Gata3 PE=1 SV=1 && PF00320:GATA zinc finger	zf-GATA
MGP_C57BL6NJ_G0024868	117.528	104.849	80.7383	378.351	392.259	875.383	-2.44573	2.8276e-14	4.75918e-12	A730017C20Rik	18	60452140	60470935	+	5226	protein_coding	- && sp|Q8C4X7|MNARL_MOUSE Major intrinsically disordered NOTCH2-binding receptor 1-like homolog OS=Mus musculus OX=10090 GN=Minar2 PE=1 SV=4 && PF06789:Uncharacterised protein family (UPF0258)	-
MGP_C57BL6NJ_G0022254	84.946	27.9598	71.2902	287.207	371.226	639.971	-2.82129	5.14688e-14	8.58407e-12	Mal2	15	55712696	55744091	+	2775	protein_coding	- && sp|Q8BI08|MAL2_MOUSE Protein MAL2 OS=Mus musculus OX=10090 GN=Mal2 PE=1 SV=1 && PF01284:Membrane-associating domain	-
MGP_C57BL6NJ_G0024300	64.0004	71.8967	76.4437	219.38	221.895	309.523	-1.82048	6.06622e-14	9.99098e-12	St6gal2	17	59298267	59389113	+	7375	protein_coding	- && sp|Q76K27|SIAT2_MOUSE Beta-galactoside alpha-2,6-sialyltransferase 2 OS=Mus musculus OX=10090 GN=St6gal2 PE=2 SV=2 && -	-
MGP_C57BL6NJ_G0024216	22.1092	28.9584	20.614	104.921	167.21	292.957	-2.98284	6.09936e-14	9.99098e-12	Dlk2	17	49397869	49405279	+	1560	protein_coding	- && sp|Q8K1E3|DLK2_MOUSE Protein delta homolog 2 OS=Mus musculus OX=10090 GN=Dlk2 PE=2 SV=3 && PF00008:EGF-like domain	-
MGP_C57BL6NJ_G0024281	27.9274	6.98996	9.4481	95.3825	182.984	240.643	-3.58269	6.63142e-14	1.07664e-11	Lrfn2	17	52371068	52550645	+	3202	protein_coding	- && sp|Q80TG9|LRFN2_MOUSE Leucine-rich repeat and fibronectin type-III domain-containing protein 2 OS=Mus musculus OX=10090 GN=Lrfn2 PE=1 SV=2 && PF00041:Fibronectin type III domain|PF13855:Leucine rich repeat|PF07679:Immunoglobulin I-set domain	-
MGP_C57BL6NJ_G0019542	1305.61	1208.26	1254.88	2985.47	3574.5	5994.28	-1.73632	7.64204e-14	1.2221e-11	Hap1	11	106302667	106311460	-	3765	protein_coding	- && sp|O35668|HAP1_MOUSE Huntingtin-associated protein 1 OS=Mus musculus OX=10090 GN=Hap1 PE=1 SV=1 && PF04849:HAP1 N-terminal conserved region	-
MGP_C57BL6NJ_G0028217	98.9097	55.9197	63.5599	346.557	318.645	948.622	-2.89118	7.6606e-14	1.2221e-11	Col11a1	3	120084719	120303809	+	12728	protein_coding	- && sp|Q61245|COBA1_MOUSE Collagen alpha-1(XI) chain OS=Mus musculus OX=10090 GN=Col11a1 PE=1 SV=2 && -	-
MGP_C57BL6NJ_G0034301	1.16364	0	0.858918	105.981	134.609	349.63	-8.21812	1.30243e-13	2.05986e-11	Pou4f2	8	82066009	82069644	-	3204	protein_coding	- && sp|Q63934|PO4F2_MOUSE POU domain, class 4, transcription factor 2 OS=Mus musculus OX=10090 GN=Pou4f2 PE=1 SV=1 && PF00157:Pou domain - N-terminal to homeobox domain|PF00046:Homeodomain	Pou
MGP_C57BL6NJ_G0019739	50.0367	48.9297	32.6389	164.27	172.468	254.593	-2.17932	1.82131e-13	2.85588e-11	Kcnj2	11	118193006	118205834	+	5430	protein_coding	- && sp|P35561|KCNJ2_MOUSE Inward rectifier potassium channel 2 OS=Mus musculus OX=10090 GN=Kcnj2 PE=1 SV=1 && PF08466:Inward rectifier potassium channel N-terminal|PF17655:Inward rectifier potassium channel C-terminal domain|PF01007:Inward rectifier potassium channel transmembrane domain	-
MGP_C57BL6NJ_G0018519	1473.17	1156.34	876.096	2848.76	4075.08	5610.65	-1.83903	2.79343e-13	4.34307e-11	Nsg2	11	31170394	31230876	+	4157	protein_coding	- && sp|P47759|NSG2_MOUSE Neuronal vesicle trafficking-associated protein 2 OS=Mus musculus OX=10090 GN=Nsg2 PE=1 SV=1 && PF06387:D1 dopamine receptor-interacting protein (calcyon)	-
MGP_C57BL6NJ_G0034112	8.1455	5.9914	4.29459	79.4854	56.7882	226.693	-4.32617	2.9063e-13	4.48058e-11	Glra3	8	57729411	57937636	+	4567	protein_coding	- && sp|Q91XP5|GLRA3_MOUSE Glycine receptor subunit alpha-3 OS=Mus musculus OX=10090 GN=Glra3 PE=1 SV=2 && PF02931:Neurotransmitter-gated ion-channel ligand binding domain	-
MGP_C57BL6NJ_G0029989	670.259	446.359	394.243	1412.72	1510.14	2384.63	-1.81484	3.44128e-13	5.26115e-11	Pcdh7	5	59295663	59771275	+	10604	protein_coding	- && sp|O60245|PCDH7_HUMAN Protocadherin-7 OS=Homo sapiens OX=9606 GN=PCDH7 PE=1 SV=2 && -	-
MGP_C57BL6NJ_G0015745	116.364	115.834	91.9042	383.65	390.156	964.316	-2.42612	3.79266e-13	5.75042e-11	Trerf1	17	50323424	50568651	+	9005	processed_transcript	- && sp|Q8BXJ2|TREF1_MOUSE Transcriptional-regulating factor 1 OS=Mus musculus OX=10090 GN=Trerf1 PE=1 SV=1 && -	zf-C2H2
MGP_C57BL6NJ_G0030725	37.2366	24.9641	13.7427	130.356	174.571	394.097	-3.22151	4.12973e-13	6.21017e-11	Elfn1	5	150299374	150384119	+	4172	protein_coding	- && sp|Q8C8T7|ELFN1_MOUSE Protein ELFN1 OS=Mus musculus OX=10090 GN=Elfn1 PE=2 SV=1 && PF13855:Leucine rich repeat	-
MGP_C57BL6NJ_G0034620	115.201	86.8752	80.7383	247.995	312.335	332.192	-1.66595	4.84391e-13	7.22492e-11	Il34	8	117418309	117490546	-	1959	protein_coding	- && sp|Q8R1R4|IL34_MOUSE Interleukin-34 OS=Mus musculus OX=10090 GN=Il34 PE=1 SV=1 && PF15036:Interleukin 34	-
MGP_C57BL6NJ_G0022722	19.7819	18.9728	57.5475	171.689	261.857	246.746	-2.79987	6.68643e-13	9.89269e-11	Ddn	15	104306575	104311682	-	3739	protein_coding	- && sp|Q80TS7|DEND_MOUSE Dendrin OS=Mus musculus OX=10090 GN=Ddn PE=1 SV=3 && PF15498:Nephrin and CD2AP-binding protein, Dendrin	-
MGP_C57BL6NJ_G0029211	9346.38	6986.97	7354.91	15259.1	18022.9	18230.5	-1.12091	7.48748e-13	1.09892e-10	Ncdn	4	133342707	133352474	-	3710	protein_coding	- && sp|Q9Z0E0|NCDN_MOUSE Neurochondrin OS=Mus musculus OX=10090 GN=Ncdn PE=1 SV=1 && PF05536:Neurochondrin	-
MGP_C57BL6NJ_G0022007	64.0004	35.9484	54.1118	204.543	262.908	673.103	-2.8922	8.24515e-13	1.20052e-10	Pcdh8	14	78082982	78087519	-	4538	protein_coding	- && sp|Q7TSK3|PCDH8_MOUSE Protocadherin-8 OS=Mus musculus OX=10090 GN=Pcdh8 PE=1 SV=1 && -	-
MGP_C57BL6NJ_G0033641	181.528	63.9082	64.4188	433.461	644.651	822.197	-2.62522	8.64792e-13	1.24925e-10	Stk32c	7	149424272	149533568	-	2302	protein_coding	- && sp|Q8QZV4|ST32C_MOUSE Serine/threonine-protein kinase 32C OS=Mus musculus OX=10090 GN=Stk32c PE=1 SV=1 && PF00069:Protein kinase domain	-
MGP_C57BL6NJ_G0003979	148.946	112.838	121.107	468.434	393.311	1010.53	-2.29269	9.0694e-13	1.2999e-10	B230334C09Rik	3	167542447	167551373	-	8927	antisense	- && - && -	-
MGP_C57BL6NJ_G0020983	922.769	837.797	907.876	1651.18	1798.29	2144.86	-1.06853	9.49357e-13	1.35015e-10	MGP_C57BL6NJ_G0020983	13	56618166	56633821	-	4465	protein_coding	- && sp|Q9QXS6|DREB_MOUSE Drebrin OS=Mus musculus OX=10090 GN=Dbn1 PE=1 SV=4 && PF00241:Cofilin/tropomyosin-type actin-binding protein	-
MGP_C57BL6NJ_G0024885	190.838	118.829	116.813	424.982	619.412	1183.16	-2.38909	1.15618e-12	1.62419e-10	Slc6a7	18	62504421	62523230	-	3342	protein_coding	- && sp|Q6PGE7|SC6A7_MOUSE Sodium-dependent proline transporter OS=Mus musculus OX=10090 GN=Slc6a7 PE=1 SV=1 && PF00209:Sodium:neurotransmitter symporter family	-
MGP_C57BL6NJ_G0017384	1.16364	0	0.858918	120.818	148.28	107.243	-7.56577	1.15975e-12	1.62419e-10	Vip	10	2765202	2773598	+	1527	protein_coding	- && sp|P32648|VIP_MOUSE VIP peptides OS=Mus musculus OX=10090 GN=Vip PE=1 SV=1 && PF00123:Peptide hormone	-
MGP_C57BL6NJ_G0029020	15.1274	32.9527	20.614	117.638	145.125	369.684	-3.20023	1.28827e-12	1.7905e-10	Tal1	4	120302245	120320534	+	4375	protein_coding	- && sp|P22091|TAL1_MOUSE T-cell acute lymphocytic leukemia protein 1 homolog OS=Mus musculus OX=10090 GN=Tal1 PE=1 SV=1 && PF00010:Helix-loop-helix DNA-binding domain	bHLH
MGP_C57BL6NJ_G0020498	358.402	311.553	312.646	800.153	1048.48	1852.78	-1.9147	1.36514e-12	1.88307e-10	Begain	12	114619993	114657389	-	3751	protein_coding	- && sp|Q68EF6|BEGIN_MOUSE Brain-enriched guanylate kinase-associated protein OS=Mus musculus OX=10090 GN=Begain PE=1 SV=2 && -	-
MGP_C57BL6NJ_G0018435	70.9822	42.9383	37.7924	167.449	234.514	297.316	-2.21846	1.78947e-12	2.44997e-10	Vwc2	11	8682167	8838649	+	6041	protein_coding	- && sp|Q8C8N3|VWC2_MOUSE Brorin OS=Mus musculus OX=10090 GN=Vwc2 PE=1 SV=1 && PF00093:von Willebrand factor type C domain	-
MGP_C57BL6NJ_G0035328	23.2729	15.9771	30.921	94.3227	158.797	228.437	-2.77377	1.85169e-12	2.51638e-10	Chrna3	9	55591238	55606799	-	3123	protein_coding	- && sp|Q8R4G9|ACHA3_MOUSE Neuronal acetylcholine receptor subunit alpha-3 OS=Mus musculus OX=10090 GN=Chrna3 PE=2 SV=1 && PF02932:Neurotransmitter-gated ion-channel transmembrane region|PF02931:Neurotransmitter-gated ion-channel ligand binding domain	-
MGP_C57BL6NJ_G0034833	22.1092	10.9842	4.29459	108.1	91.4921	186.586	-3.41325	1.9557e-12	2.63818e-10	Cntn5	9	6792057	8121849	-	4531	protein_coding	- && sp|P68500|CNTN5_MOUSE Contactin-5 OS=Mus musculus OX=10090 GN=Cntn5 PE=1 SV=2 && PF07679:Immunoglobulin I-set domain|PF00041:Fibronectin type III domain|PF13927:Immunoglobulin domain	-
MGP_C57BL6NJ_G0017236	59.3458	19.9713	18.0373	166.39	233.463	365.324	-2.9963	2.15283e-12	2.88291e-10	Grem2	1	186965601	187053368	-	3745	protein_coding	- && sp|O88273|GREM2_MOUSE Gremlin-2 OS=Mus musculus OX=10090 GN=Grem2 PE=1 SV=1 && PF03045:DAN domain	-
MGP_C57BL6NJ_G0034149	50.0367	28.9584	19.7551	154.732	172.468	156.069	-2.31377	2.53324e-12	3.36774e-10	Npy1r	8	69266670	69276047	+	3007	protein_coding	- && sp|Q04573|NPY1R_MOUSE Neuropeptide Y receptor type 1 OS=Mus musculus OX=10090 GN=Npy1r PE=1 SV=1 && PF00001:7 transmembrane receptor (rhodopsin family)	-
MGP_C57BL6NJ_G0032507	97.746	101.854	105.647	243.755	351.245	456.873	-1.78561	3.01004e-12	3.97282e-10	Fxyd7	7	31110598	31119564	-	693	protein_coding	- && sp|P59648|FXYD7_MOUSE FXYD domain-containing ion transport regulator 7 OS=Mus musculus OX=10090 GN=Fxyd7 PE=3 SV=1 && PF02038:ATP1G1/PLM/MAT8 family	-
MGP_C57BL6NJ_G0023063	365.384	335.518	395.961	971.842	1127.35	2409.92	-2.0398	3.07582e-12	4.03064e-10	Vwa5b2	16	18274212	18290115	+	7567	protein_coding	- && sp|Q3UR50|VW5B2_MOUSE von Willebrand factor A domain-containing protein 5B2 OS=Mus musculus OX=10090 GN=Vwa5b2 PE=2 SV=2 && PF13757:Vault protein inter-alpha-trypsin domain|PF13768:von Willebrand factor type A domain	-
MGP_C57BL6NJ_G0021884	32.582	34.9498	24.9086	112.339	129.351	160.429	-2.13076	3.40811e-12	4.43441e-10	Pnoc	14	62780819	62805449	-	2157	protein_coding	- && sp|Q64387|PNOC_MOUSE Prepronociceptin OS=Mus musculus OX=10090 GN=Pnoc PE=2 SV=1 && PF01160:Vertebrate endogenous opioids neuropeptide	-
MGP_C57BL6NJ_G0022485	8.1455	5.9914	11.1659	75.2462	129.351	59.2889	-3.36612	3.57261e-12	4.61571e-10	Kcnj4	15	82905148	82926667	-	2148	protein_coding	- && sp|P48050|KCNJ4_HUMAN Inward rectifier potassium channel 4 OS=Homo sapiens OX=9606 GN=KCNJ4 PE=1 SV=1 && PF01007:Inward rectifier potassium channel transmembrane domain|PF17655:Inward rectifier potassium channel C-terminal domain	-
MGP_C57BL6NJ_G0021571	2.32729	4.99283	7.73026	48.7511	70.4594	279.007	-4.6931	3.64911e-12	4.68157e-10	Cdhr1	14	31675294	31695765	-	4303	protein_coding	- && sp|Q8VHP6|CDHR1_MOUSE Cadherin-related family member 1 OS=Mus musculus OX=10090 GN=Cdhr1 PE=1 SV=1 && -	-
MGP_C57BL6NJ_G0026281	8.1455	2.9957	2.57675	61.4687	50.4784	113.346	-4.09838	5.16672e-12	6.58254e-10	Pde11a	2	78643652	79005766	-	5199	protein_coding	- && sp|P0C1Q2|PDE11_MOUSE Dual 3',5'-cyclic-AMP and -GMP phosphodiesterase 11A OS=Mus musculus OX=10090 GN=Pde11a PE=1 SV=1 && PF01590:GAF domain|PF00233:3'5'-cyclic nucleotide phosphodiesterase	-
MGP_C57BL6NJ_G0021955	333.966	299.57	291.173	625.285	723.523	918.978	-1.29653	5.29648e-12	6.70132e-10	Gfra2	14	68487585	68580739	+	3462	protein_coding	- && sp|O08842|GFRA2_MOUSE GDNF family receptor alpha-2 OS=Mus musculus OX=10090 GN=Gfra2 PE=1 SV=2 && -	-
MGP_C57BL6NJ_G0026141	31.4184	16.9756	12.0248	87.9639	170.365	353.118	-3.35983	5.35537e-12	6.72943e-10	Lypd6b	2	50457616	50629755	+	2640	protein_coding	- && sp|Q9D7F2|LPD6B_MOUSE Ly6/PLAUR domain-containing protein 6B OS=Mus musculus OX=10090 GN=Lypd6b PE=2 SV=2 && PF16975:Ly6/PLAUR domain-containing protein 6, Lypd6	-
MGP_C57BL6NJ_G0016229	167.565	84.8781	104.788	367.753	443.789	744.599	-2.12885	6.06484e-12	7.56908e-10	A830018L16Rik	1	9102429	9705462	+	9400	protein_coding	- && sp|Q8BZJ8|CH034_MOUSE Uncharacterized protein C8orf34 homolog OS=Mus musculus OX=10090 PE=2 SV=1 && -	-
MGP_C57BL6NJ_G0031490	347.929	266.617	250.804	759.881	745.608	1340.1	-1.72012	6.82096e-12	8.45522e-10	Grip2	6	95795198	95862914	-	9363	protein_coding	- && sp|Q9WTW1|GRIP2_RAT Glutamate receptor-interacting protein 2 OS=Rattus norvegicus OX=10116 GN=Grip2 PE=1 SV=1 && -	-
MGP_C57BL6NJ_G0025690	125.673	74.8924	50.6761	350.796	343.884	868.408	-2.64543	6.94186e-12	8.54734e-10	Gfra1	19	60107855	60345550	-	5476	protein_coding	- && sp|P97785|GFRA1_MOUSE GDNF family receptor alpha-1 OS=Mus musculus OX=10090 GN=Gfra1 PE=1 SV=2 && PF02351:GDNF/GAS1 domain	-
MGP_C57BL6NJ_G0036304	13.9637	2.9957	7.73026	54.0501	99.9051	204.024	-3.88481	9.98126e-12	1.22078e-09	Zfp92	X	71294723	71314610	+	6742	protein_coding	- && sp|Q62396|ZFP92_MOUSE Zinc finger protein 92 OS=Mus musculus OX=10090 GN=Zfp92 PE=2 SV=2 && PF00096:Zinc finger, C2H2 type|PF01352:KRAB box	zf-C2H2
MGP_C57BL6NJ_G0023800	82.6187	31.9541	26.6264	180.167	431.17	367.068	-2.80749	1.01474e-11	1.23287e-09	Arhgdig	17	26407046	26418655	-	3252	protein_coding	- && sp|D3Z6P0|PDIA2_MOUSE Protein disulfide-isomerase A2 OS=Mus musculus OX=10090 GN=Pdia2 PE=1 SV=1 && -	-
MGP_C57BL6NJ_G0029769	11.6364	7.98853	5.15351	45.5717	99.9051	153.454	-3.62305	1.2409e-11	1.49774e-09	Atg9b	5	23602157	23612405	-	3946	protein_coding	- && sp|Q6EBV9|ATG9B_MOUSE Autophagy-related protein 9B OS=Mus musculus OX=10090 GN=Atg9b PE=2 SV=2 && PF04109:Autophagy protein Apg9	-
MGP_C57BL6NJ_G0026259	1306.77	1048.49	1232.55	2174.72	2555.47	2339.3	-0.978777	1.32264e-11	1.58596e-09	Chn1	2	76105554	76267545	-	4398	protein_coding	- && sp|Q91V57|CHIN_MOUSE N-chimaerin OS=Mus musculus OX=10090 GN=Chn1 PE=1 SV=2 && PF00130:Phorbol esters/diacylglycerol binding domain (C1 domain)|PF00017:SH2 domain|PF00620:RhoGAP domain	-
MGP_C57BL6NJ_G0028555	2.32729	0	1.71784	58.2893	99.9051	47.0824	-5.68796	1.71054e-11	2.01381e-09	Tmem215	4	39796323	39802868	+	4741	protein_coding	- && sp|A7E1Z1|TM215_MOUSE Transmembrane protein 215 OS=Mus musculus OX=10090 GN=Tmem215 PE=2 SV=1 && -	-
MGP_C57BL6NJ_G0033758	131.492	219.684	187.244	52.9903	38.9104	25.285	2.21144	1.71123e-11	2.01381e-09	Th	7	153530125	153569494	-	2364	protein_coding	- && sp|P24529|TY3H_MOUSE Tyrosine 3-monooxygenase OS=Mus musculus OX=10090 GN=Th PE=1 SV=3 && PF00351:Biopterin-dependent aromatic amino acid hydroxylase	-
MGP_C57BL6NJ_G0023857	2.32729	0.998566	0	50.8707	73.6143	101.14	-6.23043	1.71239e-11	2.01381e-09	4930539E08Rik	17	29500179	29522684	-	4656	protein_coding	- && sp|Q8CC96|BNIP5_MOUSE Protein BNIP5 OS=Mus musculus OX=10090 GN=Bnip5 PE=2 SV=1 && PF15661:C6orf222, uncharacterised family	-
MGP_C57BL6NJ_G0029422	3262.86	2849.91	2984.74	6171.25	9230.18	6060.54	-1.23826	1.74627e-11	2.04058e-09	Camk2n1	4	146206762	146212487	+	4335	protein_coding	- && sp|Q6QWF9|CK2N1_MOUSE Calcium/calmodulin-dependent protein kinase II inhibitor 1 OS=Mus musculus OX=10090 GN=Camk2n1 PE=1 SV=1 && -	-
MGP_C57BL6NJ_G0017858	404.948	363.478	358.169	732.326	1024.29	1308.72	-1.44556	2.00359e-11	2.32645e-09	Plppr3	10	83190659	83206742	-	4357	protein_coding	- && sp|Q7TPB0|PLPR3_MOUSE Phospholipid phosphatase-related protein type 3 OS=Mus musculus OX=10090 GN=Plppr3 PE=1 SV=1 && -	-
MGP_C57BL6NJ_G0027407	246.692	201.71	218.165	455.717	484.803	512.674	-1.12701	2.09054e-11	2.41214e-09	Hrh3	2	191992291	191997314	-	3146	protein_coding	- && sp|P58406|HRH3_MOUSE Histamine H3 receptor OS=Mus musculus OX=10090 GN=Hrh3 PE=1 SV=1 && PF00001:7 transmembrane receptor (rhodopsin family)	-
MGP_C57BL6NJ_G0035394	65.164	68.901	72.1491	187.586	210.327	320.858	-1.80219	2.23884e-11	2.56711e-09	Celf6	9	60558529	60587666	+	3366	protein_coding	- && sp|Q96J87|CELF6_HUMAN CUGBP Elav-like family member 6 OS=Homo sapiens OX=9606 GN=CELF6 PE=1 SV=1 && -	-
MGP_C57BL6NJ_G0019764	539.931	551.208	589.218	268.131	284.993	222.333	1.11849	2.63377e-11	3.00119e-09	Rab37	11	122723273	122800687	+	5330	protein_coding	- && sp|Q9VP48|RAB26_DROME Ras-related protein Rab-26 OS=Drosophila melanogaster OX=7227 GN=Rab26 PE=2 SV=2 && -	-
MGP_C57BL6NJ_G0027198	6190.58	6602.52	6069.11	3479.34	2197.91	2636.61	1.18198	2.80511e-11	3.1767e-09	Soga1	2	166759761	166826282	-	7984	protein_coding	- && sp|E1U8D0|SOGA1_MOUSE Protein SOGA1 OS=Mus musculus OX=10090 GN=Soga1 PE=1 SV=3 && -	-
MGP_C57BL6NJ_G0030209	197.819	165.762	177.796	368.812	432.221	483.902	-1.24987	3.04633e-11	3.42871e-09	MGP_C57BL6NJ_G0030209	5	104832073	104867420	-	3261	protein_coding	- && sp|Q8JZL7|RGF1B_MOUSE Ras-GEF domain-containing family member 1B OS=Mus musculus OX=10090 GN=Rasgef1b PE=1 SV=1 && PF00617:RasGEF domain|PF00618:RasGEF N-terminal motif	-
MGP_C57BL6NJ_G0020515	6.98186	5.9914	2.57675	39.2128	78.8725	91.549	-3.79373	3.09234e-11	3.45927e-09	Amn	12	117172136	117177704	+	1685	protein_coding	- && sp|Q99JB7|AMNLS_MOUSE Protein amnionless OS=Mus musculus OX=10090 GN=Amn PE=1 SV=1 && PF14828:Amnionless	-
MGP_C57BL6NJ_G0006241	2.32729	4.99283	0.858918	43.452	51.53	90.6771	-4.53854	3.42629e-11	3.80962e-09	1110015O18Rik	3	2041219	2058560	+	2035	lincRNA	- && - && -	-
MGP_C57BL6NJ_G0004564	5.81822	9.98566	8.58918	60.4089	57.8398	115.962	-3.25468	3.70002e-11	4.08919e-09	MGP_C57BL6NJ_G0004564	7	42461597	42547195	-	5229	antisense	- && - && -	-
MGP_C57BL6NJ_G0020232	54.6912	61.9111	54.1118	163.21	218.74	397.584	-2.19363	3.785e-11	4.15807e-09	Syt16	12	76224122	76512091	+	3213	protein_coding	- && sp|Q7TN83|SYT16_MOUSE Synaptotagmin-16 OS=Mus musculus OX=10090 GN=Syt16 PE=1 SV=1 && -	-
MGP_C57BL6NJ_G0034148	2.32729	1.99713	0	45.5717	66.2529	63.6484	-5.45052	4.63366e-11	5.05117e-09	Npy5r	8	69228263	69236305	-	2314	protein_coding	- && sp|O70342|NPY5R_MOUSE Neuropeptide Y receptor type 5 OS=Mus musculus OX=10090 GN=Npy5r PE=2 SV=2 && PF00001:7 transmembrane receptor (rhodopsin family)	-
MGP_C57BL6NJ_G0028194	70.9822	94.8638	82.4561	269.191	242.927	551.038	-2.09853	4.65305e-11	5.05117e-09	5330417C22Rik	3	114112156	114201511	-	6296	protein_coding	- && sp|A2AFS3|ELAP1_MOUSE Endosome/lysosome-associated apoptosis and autophagy regulator 1 OS=Mus musculus OX=10090 GN=Elapor1 PE=1 SV=1 && -	-
MGP_C57BL6NJ_G0031339	25.6002	17.9742	36.9335	104.921	127.248	147.35	-2.2273	5.16194e-11	5.57065e-09	Lrrtm4	6	83058176	83923636	+	5935	protein_coding	- && sp|Q80XG9|LRRT4_MOUSE Leucine-rich repeat transmembrane neuronal protein 4 OS=Mus musculus OX=10090 GN=Lrrtm4 PE=1 SV=2 && PF13855:Leucine rich repeat	-
MGP_C57BL6NJ_G0015574	1168.3	1077.45	1169.85	1943.68	2355.66	2735.14	-1.04267	6.6222e-11	7.10473e-09	MGP_C57BL6NJ_G0015574	11	71879321	71881501	+	2081	processed_transcript	- && sp|Q9DCB3|RN227_MOUSE RING finger protein 227 OS=Mus musculus OX=10090 GN=Rnf227 PE=2 SV=2 && PF14634:zinc-RING finger domain|PF15451:Domain of unknown function (DUF4632)	-
MGP_C57BL6NJ_G0021000	770.332	489.297	556.579	1251.63	1994.95	1693.22	-1.44483	6.71477e-11	7.16216e-09	Cxcl14	13	57525211	57533115	-	1823	protein_coding	- && sp|Q9WUQ5|CXL14_MOUSE C-X-C motif chemokine 14 OS=Mus musculus OX=10090 GN=Cxcl14 PE=2 SV=2 && -	-
MGP_C57BL6NJ_G0029237	856.442	846.784	872.66	1565.33	2098.01	2786.58	-1.32458	7.69032e-11	8.15529e-09	Hpca	4	135929259	135941806	-	2923	protein_coding	- && sp|Q4PL64|HPCA_BOVIN Neuron-specific calcium-binding protein hippocalcin OS=Bos taurus OX=9913 GN=HPCA PE=2 SV=3 && -	-
MGP_C57BL6NJ_G0034715	2.32729	0.998566	1.71784	43.452	55.7365	55.8013	-4.96397	8.40064e-11	8.85737e-09	Trhr2	8	130077724	130081452	-	1340	protein_coding	- && sp|P34981|TRFR_HUMAN Thyrotropin-releasing hormone receptor OS=Homo sapiens OX=9606 GN=TRHR PE=1 SV=1 && PF00001:7 transmembrane receptor (rhodopsin family)	-
MGP_C57BL6NJ_G0024953	86.1096	96.8609	78.1615	255.413	270.27	605.095	-2.11728	1.02009e-10	1.06439e-08	Rab27b	18	72256302	72418004	-	10679	protein_coding	- && sp|Q99P58|RB27B_MOUSE Ras-related protein Rab-27B OS=Mus musculus OX=10090 GN=Rab27b PE=1 SV=3 && -	-
novel.398	51.2003	32.9527	40.3691	121.878	186.139	158.685	-1.91298	1.02111e-10	1.06439e-08	-	15	69201297	69205852	+	2015	-	- && - && -	-
MGP_C57BL6NJ_G0017939	538.767	540.224	564.309	976.081	1451.25	1734.2	-1.34086	1.24787e-10	1.29342e-08	Matk	10	84773503	84784484	+	4594	protein_coding	- && sp|P41242|MATK_MOUSE Megakaryocyte-associated tyrosine-protein kinase OS=Mus musculus OX=10090 GN=Matk PE=1 SV=2 && -	-
MGP_C57BL6NJ_G0021227	3.49093	0	0	64.6482	75.7176	48.8261	-5.96285	1.29611e-10	1.33587e-08	Crhbp	13	99839386	99855531	-	1686	protein_coding	- && sp|Q60571|CRHBP_MOUSE Corticotropin-releasing factor-binding protein OS=Mus musculus OX=10090 GN=Crhbp PE=2 SV=1 && PF05428:Corticotropin-releasing factor binding protein (CRF-BP)	-
MGP_C57BL6NJ_G0030782	1569.75	1224.24	1289.24	2949.44	3435.68	6309.04	-1.63685	1.4353e-10	1.46898e-08	Tmem130	5	155591349	155622921	-	2901	protein_coding	- && sp|Q6NXM3|TM130_MOUSE Transmembrane protein 130 OS=Mus musculus OX=10090 GN=Tmem130 PE=2 SV=1 && -	-
MGP_C57BL6NJ_G0032048	69.8186	61.9111	72.1491	210.901	207.172	466.464	-2.11923	1.44128e-10	1.46898e-08	Smim17	7	3686084	3724604	+	3683	protein_coding	- && sp|P0DL12|SIM17_HUMAN Small integral membrane protein 17 OS=Homo sapiens OX=9606 GN=SMIM17 PE=4 SV=1 && -	-
MGP_C57BL6NJ_G0025646	77.9641	126.818	126.261	19.0765	29.4457	16.566	2.35848	1.50733e-10	1.52782e-08	Col17a1	19	48597052	48644998	-	5765	protein_coding	- && sp|Q07563|COHA1_MOUSE Collagen alpha-1(XVII) chain OS=Mus musculus OX=10090 GN=Col17a1 PE=1 SV=3 && PF01391:Collagen triple helix repeat (20 copies)	-
MGP_C57BL6NJ_G0036600	350.257	381.452	372.77	684.635	737.195	926.825	-1.08892	1.89365e-10	1.90884e-08	Rab9b	X	138170206	138180814	-	3980	protein_coding	- && sp|Q8BHH2|RAB9B_MOUSE Ras-related protein Rab-9B OS=Mus musculus OX=10090 GN=Rab9b PE=1 SV=1 && -	-
MGP_C57BL6NJ_G0024925	0	0.998566	1.71784	49.8109	103.06	47.0824	-6.08389	2.02065e-10	2.02573e-08	Grp	18	67790026	67803707	+	1059	protein_coding	- && sp|Q8R1I2|GRP_MOUSE Gastrin-releasing peptide OS=Mus musculus OX=10090 GN=Grp PE=1 SV=1 && PF02044:Bombesin-like peptide	-
MGP_C57BL6NJ_G0019427	61.6731	53.9226	57.5475	143.074	207.172	184.842	-1.63009	2.05398e-10	2.04796e-08	E130012A19Rik	11	103165557	103167870	-	2314	protein_coding	- && sp|Q7TNS8|EPOP_MOUSE Elongin BC and Polycomb repressive complex 2-associated protein OS=Mus musculus OX=10090 GN=Epop PE=1 SV=1 && -	-
MGP_C57BL6NJ_G0034003	317.675	220.683	271.418	702.651	604.689	1136.95	-1.59585	2.21928e-10	2.20081e-08	Unc5d	8	27984953	28590619	-	8922	protein_coding	- && sp|Q8K1S2|UNC5D_MOUSE Netrin receptor UNC5D OS=Mus musculus OX=10090 GN=Unc5d PE=1 SV=1 && PF00531:Death domain|PF00791:ZU5 domain|PF17217:UPA domain|PF00090:Thrombospondin type 1 domain|PF07679:Immunoglobulin I-set domain	-
MGP_C57BL6NJ_G0016590	1.16364	0	0	40.2726	85.1823	175.251	-8.13246	2.57039e-10	2.53529e-08	MGP_C57BL6NJ_G0016590	1	82266437	82289054	-	3305	protein_coding	- && sp|Q9TTC0|ENV_KORV Envelope glycoprotein OS=Koala retrovirus OX=394239 GN=env PE=3 SV=1 && PF00429:ENV polyprotein (coat polyprotein)	-
MGP_C57BL6NJ_G0021198	148.946	62.9097	56.6886	1061.93	1118.94	3248.68	-4.34022	2.59198e-10	2.54292e-08	MGP_C57BL6NJ_G0021198	13	96026174	96267020	-	9293	protein_coding	- && sp|P70392|RGRF2_MOUSE Ras-specific guanine nucleotide-releasing factor 2 OS=Mus musculus OX=10090 GN=Rasgrf2 PE=1 SV=2 && PF00621:RhoGEF domain|PF00169:PH domain|PF00617:RasGEF domain|PF00618:RasGEF N-terminal motif	-
MGP_C57BL6NJ_G0035669	1.16364	0	0	51.9305	60.9947	190.073	-8.14385	2.65659e-10	2.57905e-08	Sox14	9	104168970	104171034	-	2065	protein_coding	- && sp|Q04892|SOX14_MOUSE Transcription factor SOX-14 OS=Mus musculus OX=10090 GN=Sox14 PE=2 SV=2 && PF00505:HMG (high mobility group) box	HMG
MGP_C57BL6NJ_G0020365	2022.41	2260.75	2476.26	1322.64	1179.93	1164.85	0.882859	2.65693e-10	2.57905e-08	Tmem63c	12	90440820	90514752	+	4089	protein_coding	- && sp|Q8CBX0|CSC1_MOUSE Calcium permeable stress-gated cation channel 1 OS=Mus musculus OX=10090 GN=Tmem63c PE=1 SV=1 && -	-
MGP_C57BL6NJ_G0022991	286.256	250.64	288.596	548.979	741.401	1089.87	-1.5288	2.71729e-10	2.62376e-08	Tmem191c	16	14646118	14653028	+	2432	protein_coding	- && sp|Q9JJB1|T191C_MOUSE Transmembrane protein 191C OS=Mus musculus OX=10090 GN=Tmem191c PE=1 SV=2 && PF15194:TMEM191C family	-
MGP_C57BL6NJ_G0022046	6.98186	2.9957	0.858918	31.7942	67.3045	118.578	-4.40707	2.82136e-10	2.70999e-08	Slitrk6	14	112081096	112087603	-	4242	protein_coding	- && sp|Q8C110|SLIK6_MOUSE SLIT and NTRK-like protein 6 OS=Mus musculus OX=10090 GN=Slitrk6 PE=1 SV=1 && PF13855:Leucine rich repeat	-
MGP_C57BL6NJ_G0018443	353.748	283.593	266.264	742.924	735.091	1501.4	-1.72342	3.23537e-10	3.09146e-08	Vstm2a	11	14184296	14376060	+	4170	protein_coding	- && sp|Q8R0A6|VTM2A_MOUSE V-set and transmembrane domain-containing protein 2A OS=Mus musculus OX=10090 GN=Vstm2a PE=1 SV=2 && PF07686:Immunoglobulin V-set domain	-
MGP_C57BL6NJ_G0019836	567.858	491.294	467.251	932.629	1165.21	1488.33	-1.234	3.28053e-10	3.11837e-08	Mgat5b	11	124814856	124889076	+	4596	protein_coding	- && sp|Q765H6|MGT5B_MOUSE Alpha-1,6-mannosylglycoprotein 6-beta-N-acetylglucosaminyltransferase B OS=Mus musculus OX=10090 GN=Mgat5b PE=1 SV=1 && PF15024:Glycosyltransferase family 18	-
MGP_C57BL6NJ_G0033451	109.382	123.822	111.659	262.832	274.476	394.097	-1.4352	3.97155e-10	3.73836e-08	Cacng3	7	131753208	131863324	+	2777	protein_coding	- && sp|Q9JJV5|CCG3_MOUSE Voltage-dependent calcium channel gamma-3 subunit OS=Mus musculus OX=10090 GN=Cacng3 PE=1 SV=2 && PF00822:PMP-22/EMP/MP20/Claudin family	-
MGP_C57BL6NJ_G0023475	505.021	1328.09	416.575	138.835	139.867	188.329	2.26685	3.97351e-10	3.73836e-08	Clic6	16	96564418	96623352	+	3914	protein_coding	- && sp|Q8BHB9|CLIC6_MOUSE Chloride intracellular channel protein 6 OS=Mus musculus OX=10090 GN=Clic6 PE=1 SV=1 && PF13410:Glutathione S-transferase, C-terminal domain	-
MGP_C57BL6NJ_G0032802	59.3458	28.9584	34.3567	150.492	170.365	470.824	-2.70015	4.30017e-10	4.02505e-08	Gabrg3	7	60120850	60838880	-	11932	protein_coding	- && sp|P27681|GBRG3_MOUSE Gamma-aminobutyric acid receptor subunit gamma-3 OS=Mus musculus OX=10090 GN=Gabrg3 PE=2 SV=2 && -	-
MGP_C57BL6NJ_G0035911	8.1455	2.9957	8.58918	51.9305	88.3372	51.4418	-3.27566	4.80395e-10	4.47377e-08	Acaa1b	9	125209583	125227888	-	1824	protein_coding	- && sp|Q8VCH0|THIKB_MOUSE 3-ketoacyl-CoA thiolase B, peroxisomal OS=Mus musculus OX=10090 GN=Acaa1b PE=1 SV=1 && PF00108:Thiolase, N-terminal domain|PF02803:Thiolase, C-terminal domain	-
MGP_C57BL6NJ_G0034851	17.4547	17.9742	13.7427	62.5285	93.5953	176.123	-2.76638	5.07802e-10	4.70512e-08	Gpr83	9	12205441	12216020	+	5095	protein_coding	- && sp|P30731|GPR83_MOUSE Probable G-protein coupled receptor 83 OS=Mus musculus OX=10090 GN=Gpr83 PE=2 SV=2 && PF00001:7 transmembrane receptor (rhodopsin family)	-
MGP_C57BL6NJ_G0036626	410.766	416.402	511.056	1000.46	985.38	1787.39	-1.49535	5.20541e-10	4.7786e-08	Frmpd3	X	141922311	142027003	+	10276	protein_coding	- && sp|Q5JV73|FRPD3_HUMAN FERM and PDZ domain-containing protein 3 OS=Homo sapiens OX=9606 GN=FRMPD3 PE=2 SV=2 && PF00595:PDZ domain|PF00373:FERM central domain	-
MGP_C57BL6NJ_G0005322	139.637	207.702	124.543	19.0765	3.1549	33.132	3.07262	5.20942e-10	4.7786e-08	Gm12116	11	32511522	32529002	+	2770	lincRNA	- && sp|Q9H2T7|RBP17_HUMAN Ran-binding protein 17 OS=Homo sapiens OX=9606 GN=RANBP17 PE=2 SV=1 && -	-
MGP_C57BL6NJ_G0020059	280.438	195.719	199.269	485.391	540.539	722.801	-1.37677	5.74878e-10	5.24712e-08	Prkar2b	12	30874120	30979390	-	3168	protein_coding	- && sp|P31324|KAP3_MOUSE cAMP-dependent protein kinase type II-beta regulatory subunit OS=Mus musculus OX=10090 GN=Prkar2b PE=1 SV=3 && PF02197:Regulatory subunit of type II PKA R-subunit|PF00027:Cyclic nucleotide-binding domain	-
MGP_C57BL6NJ_G0027394	2.32729	0	4.29459	40.2726	44.1686	66.2641	-4.46245	6.2087e-10	5.63885e-08	Zfp831	2	186218832	186287188	+	9806	protein_coding	- && sp|Q5JPB2|ZN831_HUMAN Zinc finger protein 831 OS=Homo sapiens OX=9606 GN=ZNF831 PE=2 SV=4 && -	zf-C2H2
MGP_C57BL6NJ_G0016454	285.093	368.471	385.654	161.09	139.867	133.4	1.26233	6.45432e-10	5.80714e-08	Mpp4	1	61403105	61448956	-	7089	protein_coding	- && sp|Q6P7F1|MPP4_MOUSE MAGUK p55 subfamily member 4 OS=Mus musculus OX=10090 GN=Mpp4 PE=1 SV=1 && -	-
MGP_C57BL6NJ_G0036004	6.98186	7.98853	1.71784	122.937	119.886	421.997	-5.33673	6.4573e-10	5.80714e-08	Dgkk	X	1469383	1602845	+	7157	protein_coding	- && sp|Q5KSL6|DGKK_HUMAN Diacylglycerol kinase kappa OS=Homo sapiens OX=9606 GN=DGKK PE=1 SV=1 && PF00609:Diacylglycerol kinase accessory domain|PF00169:PH domain|PF00130:Phorbol esters/diacylglycerol binding domain (C1 domain)|PF00781:Diacylglycerol kinase catalytic domain	-
MGP_C57BL6NJ_G0034145	67.4913	37.9455	42.087	138.835	206.12	348.758	-2.24334	6.51785e-10	5.833e-08	MGP_C57BL6NJ_G0034145	8	68098659	69029696	+	7069	protein_coding	- && sp|Q6NZQ8|MARH1_MOUSE E3 ubiquitin-protein ligase MARCHF1 OS=Mus musculus OX=10090 GN=Marchf1 PE=1 SV=2 && PF12906:RING-variant domain	-
MGP_C57BL6NJ_G0025559	107.055	51.9254	38.6513	228.918	267.115	430.716	-2.24229	7.04151e-10	6.27104e-08	Crtac1	19	42685229	42835258	-	2616	protein_coding	- && sp|Q8R555|CRAC1_MOUSE Cartilage acidic protein 1 OS=Mus musculus OX=10090 GN=Crtac1 PE=2 SV=1 && PF07593:ASPIC and UnbV|PF07645:Calcium-binding EGF domain|PF13517:Repeat domain in Vibrio, Colwellia, Bradyrhizobium and Shewanella	-
MGP_C57BL6NJ_G0019619	18.6183	11.9828	12.8838	57.2295	87.2855	116.834	-2.60383	7.18263e-10	6.36582e-08	Asb16	11	108506576	108519705	+	2843	protein_coding	- && sp|Q8VHS5|ASB16_MOUSE Ankyrin repeat and SOCS box protein 16 OS=Mus musculus OX=10090 GN=Asb16 PE=2 SV=1 && PF12796:Ankyrin repeats (3 copies)|PF07525:SOCS box	-
MGP_C57BL6NJ_G0027708	2.32729	3.99426	1.71784	32.854	47.3235	69.7516	-4.23806	7.64984e-10	6.74731e-08	1110032F04Rik	3	70627883	70630460	+	2578	protein_coding	- && sp|E9Q0B3|CC080_MOUSE Uncharacterized membrane protein C3orf80 homolog OS=Mus musculus OX=10090 PE=2 SV=1 && -	-
MGP_C57BL6NJ_G0032937	790.114	1092.43	1110.58	501.288	447.996	368.812	1.18532	8.31245e-10	7.29666e-08	Cemip	7	89426685	89595178	-	12069	protein_coding	- && sp|Q8BI06|CEMIP_MOUSE Cell migration-inducing and hyaluronan-binding protein OS=Mus musculus OX=10090 GN=Cemip PE=1 SV=4 && -	-
MGP_C57BL6NJ_G0027081	843.641	608.127	598.666	1365.03	1596.38	2283.49	-1.35654	8.7036e-10	7.60363e-08	Nrsn2	2	161489786	161497651	-	1455	protein_coding	- && sp|Q5HZK2|NRSN2_MOUSE Neurensin-2 OS=Mus musculus OX=10090 GN=Nrsn2 PE=1 SV=1 && PF14927:Neurensin	-
MGP_C57BL6NJ_G0026658	62.8367	39.9426	48.0994	155.791	161.951	325.217	-2.09893	8.7717e-10	7.6268e-08	Kcna4	2	113097834	113105985	+	4833	protein_coding	- && sp|Q61423|KCNA4_MOUSE Potassium voltage-gated channel subfamily A member 4 OS=Mus musculus OX=10090 GN=Kcna4 PE=1 SV=2 && -	-
MGP_C57BL6NJ_G0026150	783.132	1083.44	1013.52	503.408	432.221	380.146	1.1321	8.99107e-10	7.78067e-08	Neb	2	52965220	53190972	-	26647	protein_coding	- && sp|P20929|NEBU_HUMAN Nebulin OS=Homo sapiens OX=9606 GN=NEB PE=1 SV=5 && PF00880:Nebulin repeat|PF14604:Variant SH3 domain	-
MGP_C57BL6NJ_G0026912	10.4728	1.99713	8.58918	62.5285	74.6659	51.4418	-3.17205	9.18889e-10	7.91453e-08	Pdyn	2	137241237	137254516	-	2887	protein_coding	- && sp|O35417|PDYN_MOUSE Proenkephalin-B OS=Mus musculus OX=10090 GN=Pdyn PE=2 SV=1 && PF01160:Vertebrate endogenous opioids neuropeptide	-
MGP_C57BL6NJ_G0023105	1212.52	1254.2	1442.12	700.532	413.292	556.269	1.22722	9.99354e-10	8.56736e-08	Lpp	16	22565950	23184938	+	15986	protein_coding	- && sp|Q8BFW7|LPP_MOUSE Lipoma-preferred partner homolog OS=Mus musculus OX=10090 GN=Lpp PE=1 SV=1 && -	-
novel.1073	1495.28	1874.31	1686.91	936.868	791.88	626.893	1.10322	1.12128e-09	9.56791e-08	-	8	130526458	130554924	-	11866	-	- && - && -	-
MGP_C57BL6NJ_G0006651	16.291	11.9828	15.4605	56.1697	88.3372	95.0366	-2.45796	1.16766e-09	9.91757e-08	1700003M07Rik	4	136883850	136887133	+	873	lincRNA	- && - && -	-
MGP_C57BL6NJ_G0030551	205.965	200.712	231.908	488.571	577.346	1225.01	-1.84348	1.21041e-09	1.02333e-07	Rimbp2	5	137876764	138111395	-	7794	protein_coding	- && sp|Q80U40|RIMB2_MOUSE RIMS-binding protein 2 OS=Mus musculus OX=10090 GN=Rimbp2 PE=1 SV=3 && PF07653:Variant SH3 domain|PF14604:Variant SH3 domain	-
MGP_C57BL6NJ_G0028430	57.0185	83.8795	100.493	297.805	225.049	790.809	-2.44157	1.39526e-09	1.1742e-07	Lrrc7	3	167558253	168057599	-	9923	protein_coding	- && sp|Q80TE7|LRRC7_MOUSE Leucine-rich repeat-containing protein 7 OS=Mus musculus OX=10090 GN=Lrrc7 PE=1 SV=2 && -	-
MGP_C57BL6NJ_G0035590	82.6187	73.8939	81.5972	176.988	246.082	360.093	-1.72034	1.58145e-09	1.32481e-07	Rwdd2a	9	89758756	89761664	+	1380	protein_coding	- && sp|Q9D9S3|RWD2A_MOUSE RWD domain-containing protein 2A OS=Mus musculus OX=10090 GN=Rwdd2a PE=1 SV=1 && PF06544:Protein of unknown function (DUF1115)|PF05773:RWD domain	-
MGP_C57BL6NJ_G0020489	620.222	587.157	667.379	1021.65	1302.97	1378.47	-0.982066	1.79356e-09	1.49567e-07	Cyp46a1	12	113836410	113872834	+	2119	protein_coding	- && sp|Q9WVK8|CP46A_MOUSE Cholesterol 24-hydroxylase OS=Mus musculus OX=10090 GN=Cyp46a1 PE=1 SV=1 && PF00067:Cytochrome P450	-
MGP_C57BL6NJ_G0036646	444.512	467.329	467.251	1106.44	980.122	2263.44	-1.65778	1.90834e-09	1.58418e-07	Pak3	X	145014220	145308036	+	9552	protein_coding	- && sp|Q61036|PAK3_MOUSE Serine/threonine-protein kinase PAK 3 OS=Mus musculus OX=10090 GN=Pak3 PE=1 SV=2 && -	-
MGP_C57BL6NJ_G0033436	77.9641	25.9627	36.0745	152.612	246.082	267.672	-2.26495	1.93561e-09	1.59958e-07	Hs3st2	7	130377301	130486125	+	3049	protein_coding	- && sp|Q673U1|HS3S2_MOUSE Heparan sulfate glucosamine 3-O-sulfotransferase 2 OS=Mus musculus OX=10090 GN=Hs3st2 PE=2 SV=2 && -	-
MGP_C57BL6NJ_G0019765	114.037	184.735	170.066	56.1697	39.9621	37.4915	1.81842	2.02492e-09	1.66588e-07	Cd300lf	11	122750984	122768656	-	5097	protein_coding	- && sp|Q6SJQ7|CLM1_MOUSE CMRF35-like molecule 1 OS=Mus musculus OX=10090 GN=Cd300lf PE=1 SV=1 && -	-
MGP_C57BL6NJ_G0036294	302.547	172.752	176.078	530.963	682.51	1437.76	-2.02824	2.44879e-09	2.0056e-07	Gabra3	X	70205463	70426436	-	3864	protein_coding	- && sp|P26049|GBRA3_MOUSE Gamma-aminobutyric acid receptor subunit alpha-3 OS=Mus musculus OX=10090 GN=Gabra3 PE=1 SV=1 && PF02932:Neurotransmitter-gated ion-channel transmembrane region|PF02931:Neurotransmitter-gated ion-channel ligand binding domain	-
MGP_C57BL6NJ_G0016599	1511.57	1203.27	1333.04	2205.46	3322.11	3511.12	-1.15941	2.6546e-09	2.1645e-07	Serpine2	1	83704638	83787589	-	8287	protein_coding	- && - && -	-
MGP_C57BL6NJ_G0034915	264.147	177.745	187.244	462.075	541.591	901.54	-1.60211	2.79102e-09	2.26566e-07	Olfm2	9	18546039	18608391	-	1963	protein_coding	- && sp|Q568Y7|NOE2_RAT Noelin-2 OS=Rattus norvegicus OX=10116 GN=Olfm2 PE=1 SV=1 && PF12308:Neurogenesis glycoprotein|PF02191:Olfactomedin-like domain	-
MGP_C57BL6NJ_G0018494	578.331	453.349	469.828	977.141	983.277	1431.65	-1.17764	2.82003e-09	2.27913e-07	Ccdc85a	11	27333744	27546442	-	6971	protein_coding	- && sp|Q5SP85|CC85A_MOUSE Coiled-coil domain-containing protein 85A OS=Mus musculus OX=10090 GN=Ccdc85a PE=1 SV=1 && -	-
MGP_C57BL6NJ_G0024643	53.5276	54.9211	51.5351	129.296	156.693	197.048	-1.5978	2.9495e-09	2.37331e-07	Epb41l4a	18	33187980	33417991	-	3853	protein_coding	- && sp|P52963|E41LA_MOUSE Band 4.1-like protein 4A OS=Mus musculus OX=10090 GN=Epb41l4a PE=2 SV=2 && PF08736:FERM adjacent (FA)|PF09380:FERM C-terminal PH-like domain|PF09379:FERM N-terminal domain|PF00373:FERM central domain	-
MGP_C57BL6NJ_G0020154	45.3821	21.9684	21.4729	92.2031	148.28	235.412	-2.43921	3.27478e-09	2.62355e-07	Sstr1	12	59098572	59101237	+	2046	protein_coding	- && sp|P30873|SSR1_MOUSE Somatostatin receptor type 1 OS=Mus musculus OX=10090 GN=Sstr1 PE=1 SV=1 && -	-
MGP_C57BL6NJ_G0024792	641.168	532.236	559.155	984.56	1129.45	1340.1	-0.996947	3.36252e-09	2.68018e-07	Ppp2r2b	18	42759481	43205434	-	3985	protein_coding	- && sp|Q5E9Q7|2ABB_BOVIN Serine/threonine-protein phosphatase 2A 55 kDa regulatory subunit B beta isoform OS=Bos taurus OX=9913 GN=PPP2R2B PE=2 SV=1 && -	-
MGP_C57BL6NJ_G0032170	774.987	772.89	781.615	1270.71	1512.25	1851.91	-0.993053	3.38099e-09	2.68018e-07	Pnmal1	7	15458488	15463416	+	4090	protein_coding	- && sp|Q80VM8|PNM8A_MOUSE Paraneoplastic antigen-like protein 8A OS=Mus musculus OX=10090 GN=Pnma8a PE=2 SV=1 && -	-
MGP_C57BL6NJ_G0025805	4442.79	4441.62	4178.63	2805.31	2553.36	2774.37	0.683449	3.3893e-09	2.68018e-07	Gpr158	2	19722086	20216173	+	8170	protein_coding	- && sp|Q8C419|GP158_MOUSE Probable G-protein coupled receptor 158 OS=Mus musculus OX=10090 GN=Gpr158 PE=1 SV=2 && PF00003:7 transmembrane sweet-taste receptor of 3 GCPR	-
MGP_C57BL6NJ_G0022955	1434.77	1272.17	1419.79	2182.14	2820.48	2505.83	-0.863586	3.67716e-09	2.89533e-07	2900011O08Rik	16	11158230	11293247	+	5762	protein_coding	- && sp|Q8R1Y2|MERB1_MOUSE bMERB domain-containing protein 1 OS=Mus musculus OX=10090 GN=Bmerb1 PE=1 SV=1 && PF12130:Bivalent Mical/EHBP Rab binding domain	-
MGP_C57BL6NJ_G0022135	3.49093	0.998566	1.71784	30.7344	32.6006	108.987	-4.84332	3.77491e-09	2.95959e-07	Rxfp3	15	8511801	8516075	-	4275	protein_coding	- && sp|Q8BGE9|RL3R1_MOUSE Relaxin-3 receptor 1 OS=Mus musculus OX=10090 GN=Rxfp3 PE=2 SV=1 && PF00001:7 transmembrane receptor (rhodopsin family)	-
MGP_C57BL6NJ_G0023572	59.3458	67.9025	84.1739	154.732	268.166	389.737	-1.94015	3.8082e-09	2.97299e-07	Dact2	17	12573559	12586386	-	2659	protein_coding	- && sp|Q7TN08|DACT2_MOUSE Dapper homolog 2 OS=Mus musculus OX=10090 GN=Dact2 PE=1 SV=2 && PF15268:Dapper	-
MGP_C57BL6NJ_G0034527	104.728	45.934	70.4313	189.705	288.147	419.382	-2.02772	3.9147e-09	3.04318e-07	Hsf4	8	111484304	111490348	+	1753	protein_coding	- && sp|Q9R0L1|HSF4_MOUSE Heat shock factor protein 4 OS=Mus musculus OX=10090 GN=Hsf4 PE=1 SV=2 && -	-
MGP_C57BL6NJ_G0029758	384.002	315.547	355.592	647.541	636.238	743.727	-0.943948	4.05512e-09	3.13904e-07	Lhfpl3	5	21784174	22384982	+	3213	protein_coding	- && sp|Q86UP9|LHPL3_HUMAN LHFPL tetraspan subfamily member 3 protein OS=Homo sapiens OX=9606 GN=LHFPL3 PE=1 SV=3 && PF10242:Lipoma HMGIC fusion partner-like protein	-
MGP_C57BL6NJ_G0028698	13.9637	4.99283	12.8838	55.1099	63.098	121.193	-2.91821	4.5367e-09	3.49707e-07	Plppr1	4	49220177	49514183	+	7269	protein_coding	- && sp|Q8BFZ2|PLPR1_MOUSE Phospholipid phosphatase-related protein type 1 OS=Mus musculus OX=10090 GN=Plppr1 PE=1 SV=1 && -	-
MGP_C57BL6NJ_G0025007	19.7819	6.98996	17.1784	90.0835	111.473	60.1608	-2.57689	4.91861e-09	3.7756e-07	Kcng2	18	83293731	83371438	-	2989	protein_coding	- && sp|Q9QYU3|KCNG2_RAT Potassium voltage-gated channel subfamily G member 2 OS=Rattus norvegicus OX=10116 GN=Kcng2 PE=2 SV=1 && -	-
MGP_C57BL6NJ_G0034927	20.9456	8.98709	18.8962	58.2893	104.112	114.218	-2.50823	5.03748e-09	3.85073e-07	Icam5	9	18941526	18950362	+	2982	protein_coding	- && sp|Q60625|ICAM5_MOUSE Intercellular adhesion molecule 5 OS=Mus musculus OX=10090 GN=Icam5 PE=1 SV=2 && PF03921:Intercellular adhesion molecule (ICAM), N-terminal domain|PF13927:Immunoglobulin domain	-
MGP_C57BL6NJ_G0020030	105.892	81.8824	104.788	211.961	256.598	360.965	-1.50606	5.11909e-09	3.89688e-07	Sox11	12	25918494	25929686	-	8311	protein_coding	- && sp|Q7M6Y2|SOX11_MOUSE Transcription factor SOX-11 OS=Mus musculus OX=10090 GN=Sox11 PE=1 SV=1 && -	HMG
MGP_C57BL6NJ_G0036465	2371.51	2421.52	1844.1	1210.3	1193.6	1215.42	0.874327	5.22975e-09	3.96467e-07	Nhsl2	X	101320401	101569505	+	16917	protein_coding	- && sp|B1AXH1|NHSL2_MOUSE NHS-like protein 2 OS=Mus musculus OX=10090 GN=Nhsl2 PE=1 SV=2 && -	-
MGP_C57BL6NJ_G0033775	50.0367	34.9498	33.4978	115.519	135.661	265.928	-2.13642	5.44362e-09	4.10292e-07	Mrgpre	7	154505104	154511166	-	3685	protein_coding	- && sp|Q91ZB7|MRGRE_MOUSE Mas-related G-protein coupled receptor member E OS=Mus musculus OX=10090 GN=Mrgpre PE=2 SV=1 && -	-
MGP_C57BL6NJ_G0022580	87.2733	62.9097	77.3026	182.287	270.27	644.331	-2.27255	5.45684e-09	4.10292e-07	Mpped1	15	87760043	87841068	+	4068	protein_coding	- && sp|Q91ZG2|MPPD1_MOUSE Metallophosphoesterase domain-containing protein 1 OS=Mus musculus OX=10090 GN=Mpped1 PE=2 SV=1 && -	-
MGP_C57BL6NJ_G0017053	268.802	270.611	264.547	469.494	508.99	584.17	-0.960134	5.65692e-09	4.236e-07	Ankrd45	1	172049885	172081882	+	3759	protein_coding	- && sp|Q810N6|ANR45_MOUSE Ankyrin repeat domain-containing protein 45 OS=Mus musculus OX=10090 GN=Ankrd45 PE=1 SV=1 && -	-
MGP_C57BL6NJ_G0027019	9.30915	11.9828	7.73026	48.7511	54.6849	107.243	-2.87045	5.84181e-09	4.35666e-07	Insm1	2	154838066	154841751	+	3098	protein_coding	- && sp|Q63ZV0|INSM1_MOUSE Insulinoma-associated protein 1 OS=Mus musculus OX=10090 GN=Insm1 PE=1 SV=1 && -	zf-C2H2
MGP_C57BL6NJ_G0025989	64.0004	16.9756	36.0745	142.014	239.772	187.458	-2.29347	5.87895e-09	4.36661e-07	Ier5l	2	29645280	29647959	-	2680	protein_coding	- && sp|Q99J55|IER5L_MOUSE Immediate early response gene 5-like protein OS=Mus musculus OX=10090 GN=Ier5l PE=2 SV=1 && -	-
MGP_C57BL6NJ_G0023801	81.455	124.821	98.7755	226.798	298.664	464.72	-1.69851	6.04295e-09	4.47032e-07	Rgs11	17	26413771	26422321	+	4206	protein_coding	- && sp|Q9Z2H1|RGS11_MOUSE Regulator of G-protein signaling 11 OS=Mus musculus OX=10090 GN=Rgs11 PE=1 SV=2 && -	-
MGP_C57BL6NJ_G0036107	1085.68	1343.07	1337.33	690.993	693.026	544.063	0.967555	6.09658e-09	4.49188e-07	Elk1	X	16255737	16272950	-	5381	protein_coding	- && sp|P41969|ELK1_MOUSE ETS domain-containing protein Elk-1 OS=Mus musculus OX=10090 GN=Elk1 PE=1 SV=3 && -	ETS
MGP_C57BL6NJ_G0034855	36.0729	28.9584	18.8962	86.9041	120.938	235.412	-2.41581	6.14878e-09	4.51222e-07	Vstm5	9	12619198	12639289	+	1968	protein_coding	- && sp|Q9D806|VSTM5_MOUSE V-set and transmembrane domain-containing protein 5 OS=Mus musculus OX=10090 GN=Vstm5 PE=1 SV=1 && -	-
MGP_C57BL6NJ_G0017146	929.751	686.015	610.691	1444.52	1924.49	1527.56	-1.13844	6.4117e-09	4.68641e-07	Pcp4l1	1	182833508	182857637	-	1577	protein_coding	- && sp|Q6W8Q3|PC4L1_MOUSE Purkinje cell protein 4-like protein 1 OS=Mus musculus OX=10090 GN=Pcp4l1 PE=1 SV=1 && -	-
MGP_C57BL6NJ_G0017755	133.819	82.881	60.9832	218.32	360.71	531.856	-2.00838	8.19646e-09	5.96715e-07	Susd2	10	78505040	78512429	-	3255	protein_coding	- && sp|Q9DBX3|SUSD2_MOUSE Sushi domain-containing protein 2 OS=Mus musculus OX=10090 GN=Susd2 PE=1 SV=1 && PF00094:von Willebrand factor type D domain|PF00084:Sushi repeat (SCR repeat)|PF03782:AMOP domain	-
MGP_C57BL6NJ_G0005554	19.7819	21.9684	29.2032	82.6649	94.647	248.49	-2.58145	8.22902e-09	5.96718e-07	A330102I10Rik	13	27762830	27794803	+	1772	lincRNA	- && - && -	-
MGP_C57BL6NJ_G0024400	97.746	130.812	112.518	227.858	290.251	328.705	-1.31128	8.5544e-09	6.1787e-07	Tmem200c	17	73722407	73728461	+	3265	protein_coding	- && sp|A6NKL6|T200C_HUMAN Transmembrane protein 200C OS=Homo sapiens OX=9606 GN=TMEM200C PE=2 SV=2 && -	-
MGP_C57BL6NJ_G0005468	109.382	105.848	89.3274	196.064	315.49	375.787	-1.54703	8.68154e-09	6.24594e-07	Gm9866	12	25719126	25739089	-	2287	lincRNA	- && - && -	-
MGP_C57BL6NJ_G0019443	883.205	588.155	621.856	1391.53	1889.78	1412.47	-1.16621	8.88107e-09	6.36453e-07	Stac2	11	103625742	103642970	-	3139	protein_coding	- && sp|Q8R1B0|STAC2_MOUSE SH3 and cysteine-rich domain-containing protein 2 OS=Mus musculus OX=10090 GN=Stac2 PE=1 SV=1 && PF14604:Variant SH3 domain|PF16664:Unstructured on SH3 and cysteine-rich domain-containing protein 2|PF00130:Phorbol esters/diacylglycerol binding domain (C1 domain)	-
MGP_C57BL6NJ_G0020208	480.585	580.167	547.131	290.387	185.087	161.301	1.33938	9.1509e-09	6.51542e-07	Dact1	12	73346920	73358735	+	3761	protein_coding	- && sp|Q8R4A3|DACT1_MOUSE Dapper homolog 1 OS=Mus musculus OX=10090 GN=Dact1 PE=1 SV=1 && PF15268:Dapper	-
MGP_C57BL6NJ_G0036252	274.62	243.65	326.389	570.176	623.618	1020.99	-1.3908	9.16265e-09	6.51542e-07	Fgf13	X	55856482	56393116	-	4033	protein_coding	- && sp|P70377|FGF13_MOUSE Fibroblast growth factor 13 OS=Mus musculus OX=10090 GN=Fgf13 PE=1 SV=2 && -	-
MGP_C57BL6NJ_G0031397	1021.68	1079.45	1018.68	623.166	464.822	578.067	0.904717	9.51698e-09	6.74125e-07	Alms1	6	89147916	89399638	+	16462	protein_coding	- && sp|Q8K4E0|ALMS1_MOUSE Alstrom syndrome protein 1 homolog OS=Mus musculus OX=10090 GN=Alms1 PE=1 SV=2 && PF18727:Alstrom syndrome repeat|PF15309:ALMS motif	-
MGP_C57BL6NJ_G0018262	130.328	111.839	120.248	231.038	293.406	326.961	-1.23525	9.7544e-09	6.88286e-07	Myl6b	10	136715740	136721115	-	1026	protein_coding	- && sp|Q8CI43|MYL6B_MOUSE Myosin light chain 6B OS=Mus musculus OX=10090 GN=Myl6b PE=1 SV=1 && -	-
MGP_C57BL6NJ_G0025541	40.7275	13.9799	16.3194	322.181	347.039	1484.84	-4.92876	1.01887e-08	7.16177e-07	Slit1	19	41963133	42116897	-	5921	protein_coding	- && sp|Q80TR4|SLIT1_MOUSE Slit homolog 1 protein OS=Mus musculus OX=10090 GN=Slit1 PE=1 SV=2 && -	-
MGP_C57BL6NJ_G0034651	612.076	494.29	498.172	267.071	221.895	144.735	1.34279	1.02357e-08	7.16731e-07	Adamts18	8	120643247	120806874	-	5642	protein_coding	- && sp|Q4VC17|ATS18_MOUSE A disintegrin and metalloproteinase with thrombospondin motifs 18 OS=Mus musculus OX=10090 GN=Adamts18 PE=2 SV=2 && -	-
MGP_C57BL6NJ_G0028109	243.201	107.845	143.439	422.863	487.958	810.863	-1.80454	1.05532e-08	7.33688e-07	Syt6	3	108750574	108831204	+	5832	protein_coding	- && sp|Q9R0N8|SYT6_MOUSE Synaptotagmin-6 OS=Mus musculus OX=10090 GN=Syt6 PE=1 SV=2 && -	-
MGP_C57BL6NJ_G0031725	5005.99	3251.33	3469.17	7045.59	8882.09	9504.53	-1.11721	1.05578e-08	7.33688e-07	Vamp1	6	131945647	131976025	+	10167	protein_coding	- && - && -	-
MGP_C57BL6NJ_G0034771	1694.26	2171.88	2161.9	1167.91	1040.06	864.048	0.973569	1.20098e-08	8.31443e-07	Trim67	8	132790364	132833797	+	8819	protein_coding	- && sp|Q505D9|TRI67_MOUSE Tripartite motif-containing protein 67 OS=Mus musculus OX=10090 GN=Trim67 PE=2 SV=1 && -	-
MGP_C57BL6NJ_G0026010	12.8001	10.9842	11.1659	119.758	145.125	653.922	-4.71879	1.21665e-08	8.39125e-07	Fibcd1	2	31134157	31179547	-	4751	protein_coding	- && sp|A2AV25|FBCD1_MOUSE Fibrinogen C domain-containing protein 1 OS=Mus musculus OX=10090 GN=Fibcd1 PE=2 SV=1 && -	-
MGP_C57BL6NJ_G0034122	15.1274	13.9799	7.73026	45.5717	76.7692	150.838	-2.91095	1.24916e-08	8.58315e-07	BC030500	8	60942116	60944658	+	1768	protein_coding	- && - && -	-
MGP_C57BL6NJ_G0027951	29.0911	31.9541	30.921	82.6649	113.576	173.507	-2.00977	1.28352e-08	8.78421e-07	Tchh	3	97504609	97513017	+	5993	protein_coding	- && sp|Q07283|TRHY_HUMAN Trichohyalin OS=Homo sapiens OX=9606 GN=TCHH PE=1 SV=2 && PF01023:S-100/ICaBP type calcium binding domain	-
MGP_C57BL6NJ_G0036310	522.476	531.237	639.894	958.065	1310.33	1728.97	-1.23879	1.28799e-08	8.78421e-07	Pnck	X	71556707	71560830	-	1971	protein_coding	- && sp|Q9QYK9|KCC1B_MOUSE Calcium/calmodulin-dependent protein kinase type 1B OS=Mus musculus OX=10090 GN=Pnck PE=1 SV=1 && -	-
MGP_C57BL6NJ_G0021130	176.874	100.855	83.315	288.267	390.156	450.77	-1.65337	1.48354e-08	1.00804e-06	Irx2	13	75508005	75515342	+	3282	protein_coding	- && sp|P81066|IRX2_MOUSE Iroquois-class homeodomain protein IRX-2 OS=Mus musculus OX=10090 GN=Irx2 PE=2 SV=2 && PF05920:Homeobox KN domain	Homeobox
MGP_C57BL6NJ_G0032364	331.638	311.553	345.285	582.893	778.208	1161.36	-1.35237	1.59642e-08	1.08073e-06	Hipk4	7	27047882	27055808	+	3646	protein_coding	- && sp|Q3V016|HIPK4_MOUSE Homeodomain-interacting protein kinase 4 OS=Mus musculus OX=10090 GN=Hipk4 PE=1 SV=2 && -	-
MGP_C57BL6NJ_G0032814	119.855	107.845	81.5972	260.712	226.101	386.25	-1.504	1.60571e-08	1.08303e-06	Chrna7	7	66952003	67089181	-	2091	protein_coding	- && sp|P49582|ACHA7_MOUSE Neuronal acetylcholine receptor subunit alpha-7 OS=Mus musculus OX=10090 GN=Chrna7 PE=1 SV=1 && PF02932:Neurotransmitter-gated ion-channel transmembrane region|PF02931:Neurotransmitter-gated ion-channel ligand binding domain	-
MGP_C57BL6NJ_G0024544	66.3277	71.8967	62.701	153.672	166.158	182.226	-1.32384	1.66101e-08	1.11456e-06	Fzd8	18	6510879	6514224	+	3346	protein_coding	- && sp|Q61091|FZD8_MOUSE Frizzled-8 OS=Mus musculus OX=10090 GN=Fzd8 PE=1 SV=2 && PF01534:Frizzled/Smoothened family membrane region|PF01392:Fz domain	-
MGP_C57BL6NJ_G0025991	27.9274	18.9728	22.3319	82.6649	87.2855	85.4457	-1.89136	1.66461e-08	1.11456e-06	1700001O22Rik	2	30022668	30033842	-	2788	protein_coding	- && sp|Q5SZB4|CI050_HUMAN Uncharacterized protein C9orf50 OS=Homo sapiens OX=9606 GN=C9orf50 PE=2 SV=1 && PF15737:Domain of unknown function (DUF4685)	-
MGP_C57BL6NJ_G0027476	293.238	241.653	221.601	439.819	601.534	629.508	-1.14666	1.67781e-08	1.11931e-06	Fabp5	3	7598487	7606353	+	3579	protein_coding	- && sp|Q05816|FABP5_MOUSE Fatty acid-binding protein 5 OS=Mus musculus OX=10090 GN=Fabp5 PE=1 SV=3 && -	-
MGP_C57BL6NJ_G0021848	19.7819	8.98709	12.0248	50.8707	83.079	90.6771	-2.48196	1.77617e-08	1.18064e-06	Dleu7	14	59433406	59452345	-	1330	protein_coding	- && sp|Q8CHZ8|LEU7_MOUSE Leukemia-associated protein 7 homolog OS=Mus musculus OX=10090 GN=Dleu7 PE=2 SV=1 && PF15760:Leukemia-associated protein 7	-
MGP_C57BL6NJ_G0017722	1110.12	769.894	848.611	1578.05	1917.13	2040.24	-1.02175	1.79258e-08	1.18725e-06	Zfp365	10	70107419	70135782	-	5205	protein_coding	- && sp|Q8BG89|ZN365_MOUSE Protein ZNF365 OS=Mus musculus OX=10090 GN=Znf365 PE=1 SV=1 && -	-
MGP_C57BL6NJ_G0027399	481.748	488.299	461.239	803.333	819.222	1016.63	-0.884037	1.83952e-08	1.21395e-06	Fam217b	2	190207942	190219101	+	4540	protein_coding	- && sp|Q9NTX9|F217B_HUMAN Protein FAM217B OS=Homo sapiens OX=9606 GN=FAM217B PE=1 SV=1 && -	-
MGP_C57BL6NJ_G0036680	492.221	342.508	295.468	858.443	872.855	1774.31	-1.63541	1.87709e-08	1.2343e-06	Shroom2	X	154687080	154888187	-	8375	protein_coding	- && sp|A2ALU4|SHRM2_MOUSE Protein Shroom2 OS=Mus musculus OX=10090 GN=Shroom2 PE=1 SV=1 && PF08687:Apx/Shroom domain ASD2|PF08688:Apx/Shroom domain ASD1|PF00595:PDZ domain	-
MGP_C57BL6NJ_G0019738	421.239	431.38	471.546	737.625	852.874	760.293	-0.826711	2.0047e-08	1.31351e-06	Kcnj16	11	118085211	118154829	+	4142	protein_coding	- && sp|Q9Z307|KCJ16_MOUSE Inward rectifier potassium channel 16 OS=Mus musculus OX=10090 GN=Kcnj16 PE=1 SV=2 && PF01007:Inward rectifier potassium channel transmembrane domain|PF17655:Inward rectifier potassium channel C-terminal domain	-
MGP_C57BL6NJ_G0035317	158.256	129.814	119.39	249.054	406.982	381.89	-1.35324	2.04553e-08	1.33549e-06	Cib2	9	55090237	55110648	-	1433	protein_coding	- && sp|Q9Z309|CIB2_MOUSE Calcium and integrin-binding family member 2 OS=Mus musculus OX=10090 GN=Cib2 PE=1 SV=1 && PF13499:EF-hand domain pair	-
MGP_C57BL6NJ_G0017119	53.5276	40.9412	38.6513	5.29903	1.05163	6.10327	3.38841	2.27854e-08	1.48235e-06	Lmx1a	1	179062453	179235735	+	3396	protein_coding	- && sp|Q9JKU8|LMX1A_MOUSE LIM homeobox transcription factor 1-alpha OS=Mus musculus OX=10090 GN=Lmx1a PE=2 SV=1 && PF00412:LIM domain|PF00046:Homeodomain	Homeobox
MGP_C57BL6NJ_G0005974	514.33	763.903	849.47	332.779	241.876	156.941	1.54346	2.29888e-08	1.48662e-06	Mirt1	19	54881718	54908059	-	8658	lincRNA	- && - && -	-
MGP_C57BL6NJ_G0026030	57.0185	44.9355	53.2529	113.399	180.881	258.953	-1.8378	2.30131e-08	1.48662e-06	Pip5kl1	2	31989929	32001762	+	2494	protein_coding	- && sp|Q6U7H8|PI5L1_MOUSE Phosphatidylinositol 4-phosphate 5-kinase-like protein 1 OS=Mus musculus OX=10090 GN=Pip5kl1 PE=1 SV=1 && PF01504:Phosphatidylinositol-4-phosphate 5-Kinase	-
MGP_C57BL6NJ_G0029420	67.4913	51.9254	66.1367	144.134	164.055	228.437	-1.53547	2.33926e-08	1.50583e-06	Fam43b	4	146145012	146147448	-	2437	protein_coding	- && sp|Q6ZT52|FA43B_HUMAN Protein FAM43B OS=Homo sapiens OX=9606 GN=FAM43B PE=2 SV=1 && PF14719:Phosphotyrosine interaction domain (PTB/PID)	-
MGP_C57BL6NJ_G0020163	378.184	315.547	264.547	665.558	623.618	1001.81	-1.26062	2.48787e-08	1.59589e-06	Lrfn5	12	62669969	63032893	+	9532	protein_coding	- && sp|Q8BXA0|LRFN5_MOUSE Leucine-rich repeat and fibronectin type-III domain-containing protein 5 OS=Mus musculus OX=10090 GN=Lrfn5 PE=1 SV=1 && PF07679:Immunoglobulin I-set domain|PF13306:BspA type Leucine rich repeat region (6 copies)	-
MGP_C57BL6NJ_G0005709	4.65457	0.998566	5.15351	34.9736	32.6006	90.6771	-3.87175	2.50853e-08	1.60353e-06	Gm2824	15	23954600	24004533	-	5464	lincRNA	- && sp|P11369|LORF2_MOUSE LINE-1 retrotransposable element ORF2 protein OS=Mus musculus OX=10090 GN=Pol PE=1 SV=2 && -	-
MGP_C57BL6NJ_G0021510	36.0729	26.9613	48.0994	112.339	126.196	325.217	-2.34132	2.78197e-08	1.77216e-06	Dnah1	14	25404174	25467219	-	12872	protein_coding	- && sp|E9Q8T7|DYH1_MOUSE Dynein axonemal heavy chain 1 OS=Mus musculus OX=10090 GN=Dnah1 PE=1 SV=1 && PF12777:Microtubule-binding stalk of dynein motor|PF12775:P-loop containing dynein motor region|PF12781:ATP-binding dynein motor region|PF18199:Dynein heavy chain C-terminal domain|PF17852:Dynein heavy chain AAA lid domain|PF18198:Dynein heavy chain AAA lid domain|PF08393:Dynein heavy chain, N-t…	-
MGP_C57BL6NJ_G0027463	243.201	390.439	451.791	882.818	831.842	1822.26	-1.70313	2.9621e-08	1.88037e-06	Zfhx4	3	2455002	2654440	+	15737	protein_coding	- && sp|Q9JJN2|ZFHX4_MOUSE Zinc finger homeobox protein 4 OS=Mus musculus OX=10090 GN=Zfhx4 PE=1 SV=1 && PF00046:Homeodomain	Homeobox
novel.989	563.203	755.914	741.246	374.111	280.786	342.655	1.04732	3.0401e-08	1.92323e-06	-	7	156028626	156049222	-	20597	-	- && sp|A0A286YFK9|SIM38_HUMAN Small integral membrane protein 38 OS=Homo sapiens OX=9606 GN=SMIM38 PE=3 SV=1 && -	-
MGP_C57BL6NJ_G0004134	3.49093	0	3.43567	29.6746	31.549	81.0863	-4.36654	3.0778e-08	1.94039e-06	Gm13112	4	164829337	164836834	-	1297	antisense	- && sp|Q8C0Q3|TTC34_MOUSE Tetratricopeptide repeat protein 34 OS=Mus musculus OX=10090 GN=Ttc34 PE=2 SV=2 && -	-
MGP_C57BL6NJ_G0036425	74.4732	51.9254	43.8048	181.227	154.59	548.422	-2.38423	3.12444e-08	1.96305e-06	Gpr165	X	96021377	96027324	+	4545	protein_coding	- && sp|P30731|GPR83_MOUSE Probable G-protein coupled receptor 83 OS=Mus musculus OX=10090 GN=Gpr83 PE=2 SV=2 && PF00001:7 transmembrane receptor (rhodopsin family)	-
MGP_C57BL6NJ_G0020306	5.81822	6.98996	11.1659	48.7511	41.0137	104.627	-3.00238	3.23163e-08	2.02346e-06	Papln	12	86832423	86861047	+	5635	protein_coding	- && sp|Q9EPX2|PPN_MOUSE Papilin OS=Mus musculus OX=10090 GN=Papln PE=2 SV=2 && PF07679:Immunoglobulin I-set domain|PF13927:Immunoglobulin domain|PF00090:Thrombospondin type 1 domain|PF16626:Linking region between Kunitz_BPTI and I-set on papilin|PF05986:ADAM-TS Spacer 1|PF00047:Immunoglobulin domain|PF08686:PLAC (protease and lacunin) domain|PF00014:Kunitz/Bovine pancreatic trypsin inhibitor dom…	-
MGP_C57BL6NJ_G0034137	15006.3	14157.7	14270.9	22065.2	29760.2	37876.9	-1.04633	3.29422e-08	2.05564e-06	Cpe	8	67017251	67122882	-	2087	protein_coding	- && sp|Q00493|CBPE_MOUSE Carboxypeptidase E OS=Mus musculus OX=10090 GN=Cpe PE=1 SV=2 && PF13620:Carboxypeptidase regulatory-like domain|PF00246:Zinc carboxypeptidase	-
MGP_C57BL6NJ_G0028818	805.241	800.85	785.91	483.271	307.077	377.531	1.03459	3.43237e-08	2.13459e-06	Nfib	4	85116715	85537177	-	8448	protein_coding	- && sp|Q0VCL6|NFIB_BOVIN Nuclear factor 1 B-type OS=Bos taurus OX=9913 GN=NFIB PE=2 SV=1 && PF03165:MH1 domain|PF10524:Nuclear factor I protein pre-N-terminus	MH1
MGP_C57BL6NJ_G0020488	25.6002	7.98853	8.58918	81.6051	58.8914	163.044	-2.87926	3.58682e-08	2.2231e-06	Hhipl1	12	113801337	113830190	+	2605	protein_coding	- && sp|Q14DK5|HIPL1_MOUSE HHIP-like protein 1 OS=Mus musculus OX=10090 GN=Hhipl1 PE=2 SV=1 && PF07995:Glucose / Sorbosone dehydrogenase|PF03024:Folate receptor family|PF00530:Scavenger receptor cysteine-rich domain	-
MGP_C57BL6NJ_G0029609	25.6002	16.9756	12.0248	65.708	77.8208	183.098	-2.60127	3.72046e-08	2.29817e-06	Rnf207	4	162032570	162044544	-	6331	protein_coding	- && sp|Q3V3A7|RN207_MOUSE RING finger protein 207 OS=Mus musculus OX=10090 GN=Rnf207 PE=2 SV=2 && PF00097:Zinc finger, C3HC4 type (RING finger)	-
MGP_C57BL6NJ_G0032365	1064.73	913.688	896.71	1655.42	1856.13	2793.55	-1.13379	3.80233e-08	2.34086e-06	Pld3	7	27059058	27083616	-	2924	protein_coding	- && sp|O35405|PLD3_MOUSE 5'-3' exonuclease PLD3 OS=Mus musculus OX=10090 GN=Pld3 PE=1 SV=1 && PF00614:Phospholipase D Active site motif|PF13918:PLD-like domain	-
MGP_C57BL6NJ_G0032762	387.493	506.273	535.106	879.639	1196.76	2179.74	-1.57444	4.04619e-08	2.48265e-06	Ptpn5	7	49783752	49843154	-	3535	protein_coding	- && sp|P54830|PTN5_MOUSE Tyrosine-protein phosphatase non-receptor type 5 OS=Mus musculus OX=10090 GN=Ptpn5 PE=1 SV=2 && -	-
MGP_C57BL6NJ_G0021450	7279.75	7463.28	7019.08	4993.81	4118.19	4286.24	0.699821	4.34507e-08	2.65716e-06	Zmiz1	14	18958774	19171810	+	12523	protein_coding	- && sp|Q6P1E1|ZMIZ1_MOUSE Zinc finger MIZ domain-containing protein 1 OS=Mus musculus OX=10090 GN=Zmiz1 PE=1 SV=1 && -	zf-MIZ
MGP_C57BL6NJ_G0032008	282.765	318.543	368.476	660.259	715.11	1470.02	-1.55278	4.40966e-08	2.6877e-06	Shisa7	7	1830286	1853413	-	6639	protein_coding	- && sp|Q8C3Q5|SHSA7_MOUSE Protein shisa-7 OS=Mus musculus OX=10090 GN=Shisa7 PE=1 SV=3 && -	-
MGP_C57BL6NJ_G0021947	3201.18	3467.02	3311.13	2118.55	2205.27	1889.4	0.684	4.46617e-08	2.71312e-06	Hr	14	68121030	68141768	+	6919	protein_coding	- && sp|Q61645|HAIR_MOUSE Lysine-specific demethylase hairless OS=Mus musculus OX=10090 GN=Hr PE=2 SV=2 && PF02373:JmjC domain, hydroxylase	-
MGP_C57BL6NJ_G0017741	5427.23	4577.43	4798.77	7836.2	8973.58	11795.9	-0.950562	4.56752e-08	2.76119e-06	Zwint	10	75254313	75280634	+	4434	protein_coding	- && sp|Q9CQU5|ZWINT_MOUSE ZW10 interactor OS=Mus musculus OX=10090 GN=Zwint PE=1 SV=1 && PF15556:ZW10 interactor	-
MGP_C57BL6NJ_G0028315	3.49093	0	0	84.7845	89.3888	247.618	-7.04625	4.57539e-08	2.76119e-06	Tacr3	3	142512784	142621019	+	3762	protein_coding	- && sp|P47937|NK3R_MOUSE Neuromedin-K receptor OS=Mus musculus OX=10090 GN=Tacr3 PE=2 SV=2 && PF00001:7 transmembrane receptor (rhodopsin family)	-
MGP_C57BL6NJ_G0028293	5.81822	4.99283	10.307	48.7511	64.1496	40.1072	-2.82898	4.67834e-08	2.81406e-06	Ccdc109b	3	137345115	137403050	-	1318	protein_coding	- && sp|Q810S1|MCUB_MOUSE Calcium uniporter regulatory subunit MCUb, mitochondrial OS=Mus musculus OX=10090 GN=Mcub PE=1 SV=1 && PF04678:Mitochondrial calcium uniporter	-
MGP_C57BL6NJ_G0020517	0	0.998566	1.71784	23.3157	55.7365	46.2105	-5.41674	4.85638e-08	2.91161e-06	A230065H16Rik	12	117324450	117329736	+	657	protein_coding	- && sp|A0A0U1RRK4|LBHD2_HUMAN LBH domain-containing protein 2 OS=Homo sapiens OX=9606 GN=LBHD2 PE=4 SV=1 && PF15317:Cardiac transcription factor regulator, Developmental protein	-
MGP_C57BL6NJ_G0019481	47.7094	63.9082	74.7258	10.5981	14.7229	12.2065	2.31788	5.31182e-08	3.17429e-06	Krt26	11	105122707	105132073	-	3668	protein_coding	- && sp|Q3TRJ4|K1C26_MOUSE Keratin, type I cytoskeletal 26 OS=Mus musculus OX=10090 GN=Krt26 PE=2 SV=1 && -	-
MGP_C57BL6NJ_G0036199	8.1455	1.99713	5.15351	33.9138	38.9104	95.0366	-3.48371	5.47507e-08	3.26122e-06	Arhgap36	X	45662290	45698557	+	3421	protein_coding	- && sp|B1AUC7|RHG36_MOUSE Rho GTPase-activating protein 36 OS=Mus musculus OX=10090 GN=Arhgap36 PE=2 SV=1 && PF00620:RhoGAP domain	-
MGP_C57BL6NJ_G0031878	40.7275	21.9684	15.4605	82.6649	111.473	198.792	-2.3513	5.64965e-08	3.35432e-06	Rerg	6	145407469	145527259	-	2731	protein_coding	- && sp|Q8R367|RERG_MOUSE Ras-related and estrogen-regulated growth inhibitor OS=Mus musculus OX=10090 GN=Rerg PE=2 SV=1 && PF00071:Ras family	-
MGP_C57BL6NJ_G0020886	229.238	181.739	220.742	399.547	466.925	749.83	-1.3572	5.79652e-08	3.43042e-06	Cd83	13	43707071	43725094	+	2143	protein_coding	- && sp|O88324|CD83_MOUSE CD83 antigen OS=Mus musculus OX=10090 GN=Cd83 PE=2 SV=1 && PF07686:Immunoglobulin V-set domain	-
MGP_C57BL6NJ_G0023129	243.201	178.743	180.373	383.65	502.681	844.867	-1.52646	5.92363e-08	3.48729e-06	Tmem44	16	29037555	29079010	-	8829	protein_coding	- && sp|Q2T9K0|TMM44_HUMAN Transmembrane protein 44 OS=Homo sapiens OX=9606 GN=TMEM44 PE=1 SV=3 && -	-
MGP_C57BL6NJ_G0028453	6240.62	6784.26	7323.13	4026.2	2853.08	2058.55	1.18721	5.93064e-08	3.48729e-06	Chd7	4	5572377	5757166	+	13757	protein_coding	- && sp|A2AJK6|CHD7_MOUSE Chromodomain-helicase-DNA-binding protein 7 OS=Mus musculus OX=10090 GN=Chd7 PE=1 SV=1 && PF00271:Helicase conserved C-terminal domain|PF07533:BRK domain|PF00176:SNF2 family N-terminal domain|PF00385:Chromo (CHRromatin Organisation MOdifier) domain	-
MGP_C57BL6NJ_G0016969	238.547	261.624	229.331	406.965	483.751	503.956	-0.936209	5.95838e-08	3.49241e-06	Rgs2	1	153351420	153356243	-	3627	protein_coding	- && sp|O08849|RGS2_MOUSE Regulator of G-protein signaling 2 OS=Mus musculus OX=10090 GN=Rgs2 PE=2 SV=2 && PF00615:Regulator of G protein signaling domain	-
MGP_C57BL6NJ_G0019885	1541.83	1619.67	1542.62	957.005	862.339	1033.2	0.721082	6.27414e-08	3.66577e-06	Bahcc1	11	128458481	128518815	+	11424	protein_coding	- && sp|Q3UHR0|BAHC1_MOUSE BAH and coiled-coil domain-containing protein 1 OS=Mus musculus OX=10090 GN=Bahcc1 PE=1 SV=2 && -	-
MGP_C57BL6NJ_G0017037	558.549	498.284	442.343	838.306	887.578	1041.04	-0.8865	6.31101e-08	3.67561e-06	Brinp2	1	168914559	169028393	-	8757	protein_coding	- && sp|Q6DFY8|BRNP2_MOUSE BMP/retinoic acid-inducible neural-specific protein 2 OS=Mus musculus OX=10090 GN=Brinp2 PE=1 SV=1 && -	-
MGP_C57BL6NJ_G0005258	37.2366	32.9527	40.3691	86.9041	130.402	205.767	-1.93809	6.47487e-08	3.75911e-06	Rmst	10	96487234	96589812	-	7415	lincRNA	- && - && -	-
MGP_C57BL6NJ_G0030207	2.32729	0.998566	1.71784	25.4353	27.3425	68.8797	-4.61756	6.52556e-08	3.77659e-06	Bmp3	5	104453053	104485921	+	7384	protein_coding	- && sp|Q8BHE5|BMP3_MOUSE Bone morphogenetic protein 3 OS=Mus musculus OX=10090 GN=Bmp3 PE=1 SV=1 && PF00019:Transforming growth factor beta like domain|PF00688:TGF-beta propeptide	-
MGP_C57BL6NJ_G0036046	380.511	348.499	344.426	613.628	755.072	1127.36	-1.21904	6.83172e-08	3.94135e-06	B630019K06Rik	X	3621591	3624173	+	2583	protein_coding	- && sp|Q9UF56|FXL17_HUMAN F-box/LRR-repeat protein 17 OS=Homo sapiens OX=9606 GN=FBXL17 PE=1 SV=3 && -	-
MGP_C57BL6NJ_G0017877	2375	2113.96	2028.76	3611.82	4326.42	6717.08	-1.16935	6.97474e-08	4.01124e-06	Cbarp	10	83498262	83508681	-	5295	protein_coding	- && sp|Q66L44|CBARP_MOUSE Voltage-dependent calcium channel beta subunit-associated regulatory protein OS=Mus musculus OX=10090 GN=Cbarp PE=1 SV=4 && -	-
MGP_C57BL6NJ_G0019596	1293.97	1010.55	960.27	1698.87	2915.13	2737.75	-1.17185	7.00338e-08	4.01512e-06	Rnd2	11	107607680	107614464	+	1990	protein_coding	- && sp|Q9QYM5|RND2_MOUSE Rho-related GTP-binding protein RhoN OS=Mus musculus OX=10090 GN=Rnd2 PE=2 SV=1 && PF00071:Ras family	-
MGP_C57BL6NJ_G0022662	17.4547	15.9771	21.4729	64.6482	66.2529	117.706	-2.17736	7.14265e-08	4.08221e-06	Pdzrn4	15	97177094	97589103	+	4179	protein_coding	- && sp|Q6ZMN7|PZRN4_HUMAN PDZ domain-containing RING finger protein 4 OS=Homo sapiens OX=9606 GN=PDZRN4 PE=1 SV=3 && PF00595:PDZ domain	-
novel.584	280.438	281.596	373.629	153.672	105.163	72.3673	1.50442	7.23291e-08	4.12096e-06	-	18	11799837	11812848	+	13012	-	- && - && -	-
MGP_C57BL6NJ_G0030229	86.1096	43.9369	52.394	168.509	169.313	348.758	-1.92142	7.42195e-08	4.21557e-06	Arhgap24	5	108354385	108784444	+	8847	protein_coding	- && sp|Q8C4V1|RHG24_MOUSE Rho GTPase-activating protein 24 OS=Mus musculus OX=10090 GN=Arhgap24 PE=1 SV=2 && -	-
MGP_C57BL6NJ_G0036031	6077.71	4984.84	5070.19	8393.66	12895.1	10167.2	-0.963448	7.68812e-08	4.34573e-06	Pcsk1n	X	2633972	2638560	+	2193	protein_coding	- && sp|Q9QXV0|PCS1N_MOUSE ProSAAS OS=Mus musculus OX=10090 GN=Pcsk1n PE=1 SV=2 && PF07259:ProSAAS precursor	-
MGP_C57BL6NJ_G0022518	8.1455	4.99283	0.858918	34.9736	37.8588	99.3961	-3.68452	7.69847e-08	4.34573e-06	Mchr1	15	84840387	84843978	+	2188	protein_coding	- && sp|Q8JZL2|MCHR1_MOUSE Melanin-concentrating hormone receptor 1 OS=Mus musculus OX=10090 GN=Mchr1 PE=2 SV=3 && PF00001:7 transmembrane receptor (rhodopsin family)	-
MGP_C57BL6NJ_G0031364	57.0185	65.9053	53.2529	117.638	195.604	264.184	-1.71611	7.98815e-08	4.49542e-06	1700003E16Rik	6	86449539	86457225	+	2221	protein_coding	- && sp|Q9DAQ4|CB081_MOUSE Uncharacterized protein C2orf81 homolog OS=Mus musculus OX=10090 PE=2 SV=3 && -	-
MGP_C57BL6NJ_G0017524	108.219	65.9053	77.3026	186.526	214.533	313.882	-1.51527	9.25434e-08	5.19205e-06	Clvs2	10	32759388	32862970	-	7259	protein_coding	- && sp|Q8BG92|CLVS2_MOUSE Clavesin-2 OS=Mus musculus OX=10090 GN=Clvs2 PE=1 SV=1 && -	-
novel.582	77.9641	73.8939	65.2777	19.0765	19.981	19.1817	1.89656	9.35459e-08	5.23229e-06	-	17	94983804	94987228	-	3425	-	- && - && -	-
MGP_C57BL6NJ_G0032923	133.819	72.8953	103.07	211.961	307.077	429.844	-1.61981	9.65743e-08	5.38526e-06	Sh3gl3	7	87556819	87697850	+	3918	protein_coding	- && sp|Q62421|SH3G3_MOUSE Endophilin-A3 OS=Mus musculus OX=10090 GN=Sh3gl3 PE=1 SV=1 && -	-
MGP_C57BL6NJ_G0026192	330.475	235.662	225.895	657.08	476.39	966.932	-1.41017	9.70935e-08	5.39781e-06	Kcnh7	2	64229681	64764603	-	15114	protein_coding	- && sp|Q9ER47|KCNH7_MOUSE Potassium voltage-gated channel subfamily H member 7 OS=Mus musculus OX=10090 GN=Kcnh7 PE=1 SV=2 && -	-
MGP_C57BL6NJ_G0019595	521.312	435.375	448.355	759.881	879.165	1077.66	-0.95315	9.96227e-08	5.52168e-06	Vat1	11	107601426	107608911	-	2766	protein_coding	- && sp|Q62465|VAT1_MOUSE Synaptic vesicle membrane protein VAT-1 homolog OS=Mus musculus OX=10090 GN=Vat1 PE=1 SV=3 && -	-
MGP_C57BL6NJ_G0016934	6.98186	2.9957	1.71784	33.9138	50.4784	35.7477	-3.42341	1.03094e-07	5.6969e-06	Tnnt2	1	144650228	144666073	+	7751	protein_coding	- && - && -	-
MGP_C57BL6NJ_G0025671	190.838	168.758	158.041	302.045	382.794	492.621	-1.18952	1.09777e-07	6.04795e-06	Acsl5	19	56888769	56933540	+	3150	protein_coding	- && sp|Q8JZR0|ACSL5_MOUSE Long-chain-fatty-acid--CoA ligase 5 OS=Mus musculus OX=10090 GN=Acsl5 PE=1 SV=1 && PF00501:AMP-binding enzyme	-
MGP_C57BL6NJ_G0017387	823.86	638.084	653.636	1406.36	1337.68	2685.44	-1.3608	1.16737e-07	6.41213e-06	Rgs17	10	3003770	3116198	-	8298	protein_coding	- && sp|Q9QZB0|RGS17_MOUSE Regulator of G-protein signaling 17 OS=Mus musculus OX=10090 GN=Rgs17 PE=1 SV=1 && PF00615:Regulator of G protein signaling domain	-
MGP_C57BL6NJ_G0025429	424.73	325.532	344.426	638.003	667.787	837.891	-0.97231	1.19099e-07	6.51552e-06	Slc1a1	19	28012853	28095424	+	6169	protein_coding	- && sp|P51906|EAA3_MOUSE Excitatory amino acid transporter 3 OS=Mus musculus OX=10090 GN=Slc1a1 PE=1 SV=2 && PF00375:Sodium:dicarboxylate symporter family	-
MGP_C57BL6NJ_G0025951	378.184	291.581	316.941	642.242	680.407	550.166	-0.925626	1.19329e-07	6.51552e-06	Barhl1	2	27887795	27896752	-	3896	protein_coding	- && sp|P63157|BARH1_MOUSE BarH-like 1 homeobox protein OS=Mus musculus OX=10090 GN=Barhl1 PE=2 SV=1 && -	Homeobox
MGP_C57BL6NJ_G0030027	16.291	9.98566	7.73026	51.9305	86.2339	49.698	-2.48889	1.27358e-07	6.93328e-06	Shisa3	5	70170993	70186662	+	4754	protein_coding	- && sp|Q3UPR0|SHSA3_MOUSE Protein shisa-3 homolog OS=Mus musculus OX=10090 GN=Shisa3 PE=1 SV=1 && PF13908:Wnt and FGF inhibitory regulator	-
MGP_C57BL6NJ_G0023239	1857.17	1795.42	1810.6	2613.48	3228.51	3035.94	-0.700636	1.2866e-07	6.98343e-06	Gap43	16	41864766	41965158	-	1523	protein_coding	- && sp|P06837|NEUM_MOUSE Neuromodulin OS=Mus musculus OX=10090 GN=Gap43 PE=1 SV=1 && -	-
MGP_C57BL6NJ_G0021950	1548.81	1433.94	1378.56	2119.61	2663.79	2790.94	-0.796954	1.29076e-07	6.98533e-06	Dmtn	14	68172064	68208207	-	4693	protein_coding	- && sp|Q9WV69|DEMA_MOUSE Dematin OS=Mus musculus OX=10090 GN=Dmtn PE=1 SV=1 && PF16182:Putative adherens-junction anchoring region of AbLIM|PF02209:Villin headpiece domain	-
MGP_C57BL6NJ_G0030601	73.3095	55.9197	58.4064	125.057	212.43	399.328	-1.97844	1.31487e-07	7.09487e-06	Stx1a	5	144737572	144771833	+	2666	protein_coding	- && sp|O35526|STX1A_MOUSE Syntaxin-1A OS=Mus musculus OX=10090 GN=Stx1a PE=1 SV=3 && -	-
MGP_C57BL6NJ_G0030042	257.165	203.707	171.784	92.2031	80.9757	49.698	1.50898	1.34567e-07	7.23978e-06	Corin	5	75202926	75431880	-	5400	protein_coding	- && sp|Q9Z319|CORIN_MOUSE Atrial natriuretic peptide-converting enzyme OS=Mus musculus OX=10090 GN=Corin PE=2 SV=2 && PF01392:Fz domain|PF00089:Trypsin|PF15494:Scavenger receptor cysteine-rich domain|PF00057:Low-density lipoprotein receptor domain class A	-
MGP_C57BL6NJ_G0035612	3814.42	4036.2	4950.8	7576.55	6812.48	9466.17	-0.897885	1.36591e-07	7.32717e-06	Rasgrf1	9	93371846	93496568	+	11063	protein_coding	- && sp|P27671|RGRF1_MOUSE Ras-specific guanine nucleotide-releasing factor 1 OS=Mus musculus OX=10090 GN=Rasgrf1 PE=1 SV=2 && -	-
MGP_C57BL6NJ_G0024899	2202.78	2442.49	2576.75	1587.59	1274.58	1139.57	0.852555	1.45803e-07	7.79852e-06	Ablim3	18	63380385	63501560	-	4560	protein_coding	- && sp|Q69ZX8|ABLM3_MOUSE Actin-binding LIM protein 3 OS=Mus musculus OX=10090 GN=Ablim3 PE=1 SV=2 && -	-
MGP_C57BL6NJ_G0024903	2.32729	3.99426	1.71784	25.4353	24.1876	94.1647	-4.17708	1.4776e-07	7.88023e-06	Htr4	18	63938938	64095520	+	4660	protein_coding	- && sp|P97288|5HT4R_MOUSE 5-hydroxytryptamine receptor 4 OS=Mus musculus OX=10090 GN=Htr4 PE=1 SV=3 && -	-
MGP_C57BL6NJ_G0027816	306.038	303.564	265.406	517.185	637.29	1082.89	-1.35628	1.49288e-07	7.93868e-06	Sema4a	3	91896509	91919651	-	5318	protein_coding	- && sp|Q62178|SEM4A_MOUSE Semaphorin-4A OS=Mus musculus OX=10090 GN=Sema4a PE=1 SV=2 && PF01437:Plexin repeat|PF01403:Sema domain	-
MGP_C57BL6NJ_G0021932	9.30915	3.99426	12.8838	49.8109	44.1686	76.7268	-2.69447	1.62039e-07	8.59184e-06	Egr3	14	67613921	67616633	+	1416	protein_coding	- && sp|P43300|EGR3_MOUSE Early growth response protein 3 OS=Mus musculus OX=10090 GN=Egr3 PE=2 SV=2 && PF11928:Early growth response N-terminal domain	zf-C2H2
MGP_C57BL6NJ_G0018721	22791.1	21723.8	18763.1	12160.2	8980.95	5621.98	1.24153	1.62786e-07	8.60655e-06	Fat2	11	56419499	56495104	-	13202	protein_coding	- && sp|Q5F226|FAT2_MOUSE Protocadherin Fat 2 OS=Mus musculus OX=10090 GN=Fat2 PE=1 SV=1 && PF00008:EGF-like domain|PF00028:Cadherin domain|PF02210:Laminin G domain	-
MGP_C57BL6NJ_G0022030	2633.33	1875.31	1659.43	1081	859.184	551.91	1.30788	1.66608e-07	8.78331e-06	Kctd12	14	103483392	103489448	-	6057	protein_coding	- && sp|Q6WVG3|KCD12_MOUSE BTB/POZ domain-containing protein KCTD12 OS=Mus musculus OX=10090 GN=Kctd12 PE=1 SV=1 && PF02214:BTB/POZ domain	-
MGP_C57BL6NJ_G0029756	9813.01	10547.9	9295.21	6668.3	4585.12	4984.63	0.869003	1.6748e-07	8.80399e-06	Reln	5	20879604	21365242	-	23726	protein_coding	- && sp|Q60841|RELN_MOUSE Reelin OS=Mus musculus OX=10090 GN=Reln PE=1 SV=3 && PF02014:Reeler domain	-
MGP_C57BL6NJ_G0033647	394.475	289.584	328.107	604.089	624.67	837.891	-1.03242	1.77608e-07	9.30972e-06	Adgra1	7	150241049	150292822	+	5527	protein_coding	- && sp|Q8C4G9|AGRA1_MOUSE Adhesion G protein-coupled receptor A1 OS=Mus musculus OX=10090 GN=Adgra1 PE=2 SV=1 && -	-
MGP_C57BL6NJ_G0021797	392.148	586.158	549.707	236.337	211.378	272.903	1.08434	1.85786e-07	9.71064e-06	Parp4	14	53196763	53282781	+	6138	protein_coding	- && sp|E9PYK3|PARP4_MOUSE Protein mono-ADP-ribosyltransferase PARP4 OS=Mus musculus OX=10090 GN=Parp4 PE=1 SV=1 && PF00644:Poly(ADP-ribose) polymerase catalytic domain|PF13768:von Willebrand factor type A domain|PF08487:Vault protein inter-alpha-trypsin domain|PF16589:BRCT domain, a BRCA1 C-terminus domain	-
MGP_C57BL6NJ_G0019742	12.8001	3.99426	11.1659	34.9736	72.5627	81.0863	-2.76266	1.86656e-07	9.72837e-06	Sstr2	11	120967545	120976006	+	2143	protein_coding	- && sp|P30875|SSR2_MOUSE Somatostatin receptor type 2 OS=Mus musculus OX=10090 GN=Sstr2 PE=2 SV=1 && PF00001:7 transmembrane receptor (rhodopsin family)	-
MGP_C57BL6NJ_G0029352	951.86	812.833	811.677	1327.94	1480.7	1436.01	-0.721399	1.88694e-07	9.80676e-06	Paqr7	4	141793184	141808710	+	4251	protein_coding	- && sp|Q80ZE4|PAQR7_MOUSE Membrane progestin receptor alpha OS=Mus musculus OX=10090 GN=Paqr7 PE=2 SV=2 && -	-
MGP_C57BL6NJ_G0029415	479.421	475.317	461.239	736.565	830.79	1012.27	-0.866603	1.92623e-07	9.98268e-06	Sh2d5	4	145974259	145985189	+	3740	protein_coding	- && sp|Q8JZW5|SH2D5_MOUSE SH2 domain-containing protein 5 OS=Mus musculus OX=10090 GN=Sh2d5 PE=1 SV=3 && -	-
MGP_C57BL6NJ_G0028256	486.403	481.309	474.123	926.27	921.23	1946.07	-1.39646	1.94061e-07	1.00289e-05	Fnbp1l	3	129334365	129416995	-	12372	protein_coding	- && sp|Q8K012|FBP1L_MOUSE Formin-binding protein 1-like OS=Mus musculus OX=10090 GN=Fnbp1l PE=1 SV=2 && -	-
MGP_C57BL6NJ_G0006257	408.439	369.469	589.218	952.765	847.616	1283.43	-1.17251	1.96748e-07	1.01295e-05	Mir124-2hg	3	15959515	15980511	+	5985	lincRNA	- && - && -	-
MGP_C57BL6NJ_G0035975	162.91	116.832	172.642	308.404	438.531	309.523	-1.22226	1.97114e-07	1.01295e-05	Tmem158	9	129783216	129784947	-	1732	protein_coding	- && sp|Q6F5E0|TM158_MOUSE Transmembrane protein 158 OS=Mus musculus OX=10090 GN=Tmem158 PE=1 SV=1 && -	-
MGP_C57BL6NJ_G0029551	820.369	589.154	609.832	1122.33	1799.34	1382.83	-1.09299	1.98354e-07	1.01648e-05	Fbxo2	4	157390703	157396869	+	1264	protein_coding	- && sp|Q80UW2|FBX2_MOUSE F-box only protein 2 OS=Mus musculus OX=10090 GN=Fbxo2 PE=1 SV=1 && PF04300:F-box associated region|PF00646:F-box domain	-
MGP_C57BL6NJ_G0036490	16.291	28.9584	18.8962	77.3658	67.3045	159.557	-2.24701	2.04019e-07	1.0426e-05	Magee2	X	104529987	104532302	-	2316	protein_coding	- && sp|Q8TD90|MAGE2_HUMAN Melanoma-associated antigen E2 OS=Homo sapiens OX=9606 GN=MAGEE2 PE=2 SV=1 && PF01454:MAGE family	-
MGP_C57BL6NJ_G0029268	3.49093	2.9957	0.858918	31.7942	18.9294	83.702	-4.24912	2.06815e-07	1.05339e-05	Hcrtr1	4	137071148	137080334	-	2608	protein_coding	- && sp|P58307|OX1R_MOUSE Orexin receptor type 1 OS=Mus musculus OX=10090 GN=Hcrtr1 PE=2 SV=3 && PF00001:7 transmembrane receptor (rhodopsin family)	-
MGP_C57BL6NJ_G0028865	439.857	347.501	341.849	709.01	684.613	1106.44	-1.14909	2.07279e-07	1.05339e-05	Elavl2	4	94708956	94865206	-	8124	protein_coding	- && sp|Q12926|ELAV2_HUMAN ELAV-like protein 2 OS=Homo sapiens OX=9606 GN=ELAVL2 PE=1 SV=2 && PF00076:RNA recognition motif. (a.k.a. RRM, RBD, or RNP domain)	-
novel.1041	287.42	335.518	365.04	165.33	167.21	109.859	1.16471	2.1707e-07	1.1001e-05	-	8	134063386	134073205	+	4937	-	- && - && -	-
MGP_C57BL6NJ_G0027755	20.9456	9.98566	2.57675	64.6482	71.511	80.2144	-2.73873	2.20576e-07	1.11479e-05	Sfrp2	3	86768232	86776227	+	2153	protein_coding	- && sp|P97299|SFRP2_MOUSE Secreted frizzled-related protein 2 OS=Mus musculus OX=10090 GN=Sfrp2 PE=1 SV=2 && PF01392:Fz domain|PF01759:UNC-6/NTR/C345C module	-
MGP_C57BL6NJ_G0030021	1357.97	881.734	943.951	1737.02	2547.05	3181.55	-1.23051	2.26275e-07	1.14045e-05	Uchl1	5	69164912	69176040	+	1632	protein_coding	- && sp|Q9R0P9|UCHL1_MOUSE Ubiquitin carboxyl-terminal hydrolase isozyme L1 OS=Mus musculus OX=10090 GN=Uchl1 PE=1 SV=1 && PF01088:Ubiquitin carboxyl-terminal hydrolase, family 1	-
MGP_C57BL6NJ_G0029561	60.5095	62.9097	42.9459	110.22	190.346	215.358	-1.64008	2.29239e-07	1.15222e-05	Casz1	4	158099498	158266675	+	12230	protein_coding	- && sp|Q9CWL2|CASZ1_MOUSE Zinc finger protein castor homolog 1 OS=Mus musculus OX=10090 GN=Casz1 PE=1 SV=3 && -	-
MGP_C57BL6NJ_G0031646	721.459	596.144	695.723	1026.95	1272.48	1457.81	-0.900873	2.32203e-07	1.16393e-05	Slc25a18	6	126853628	126881305	+	1911	protein_coding	- && sp|Q9DB41|GHC2_MOUSE Mitochondrial glutamate carrier 2 OS=Mus musculus OX=10090 GN=Slc25a18 PE=1 SV=4 && PF00153:Mitochondrial carrier protein	-
MGP_C57BL6NJ_G0029611	1153.17	1100.42	1077.08	2117.49	2201.07	5350.82	-1.53797	2.40106e-07	1.20027e-05	Chd5	4	162069111	162129011	+	9583	protein_coding	- && sp|A2A8L1|CHD5_MOUSE Chromodomain-helicase-DNA-binding protein 5 OS=Mus musculus OX=10090 GN=Chd5 PE=1 SV=1 && -	-
MGP_C57BL6NJ_G0006126	0	0.998566	5.15351	23.3157	31.549	81.0863	-4.36193	2.51868e-07	1.25565e-05	G630016G05Rik	2	122544970	122567841	+	3515	lincRNA	- && - && -	-
MGP_C57BL6NJ_G0007175	52.364	45.934	54.1118	112.339	143.022	137.759	-1.36708	2.53396e-07	1.25984e-05	Gm15631	6	110632932	110637449	-	2436	lincRNA	- && - && -	-
MGP_C57BL6NJ_G0034676	108.219	63.9082	46.3816	150.492	275.528	541.447	-2.15463	2.80815e-07	1.39239e-05	Necab2	8	126875645	126901567	+	2096	protein_coding	- && sp|Q91ZP9|NECA2_MOUSE N-terminal EF-hand calcium-binding protein 2 OS=Mus musculus OX=10090 GN=Necab2 PE=1 SV=1 && PF03992:Antibiotic biosynthesis monooxygenase	-
MGP_C57BL6NJ_G0027680	27.9274	25.9627	18.8962	68.8874	83.079	230.18	-2.40275	2.8997e-07	1.4339e-05	Mme	3	64555246	64708506	+	11542	protein_coding	- && sp|Q61391|NEP_MOUSE Neprilysin OS=Mus musculus OX=10090 GN=Mme PE=1 SV=3 && -	-
MGP_C57BL6NJ_G0026000	9242.82	10784.5	11121.3	7038.17	5788.19	6169.53	0.713603	3.06965e-07	1.51386e-05	Fnbp1	2	30274572	30404499	-	10029	protein_coding	- && sp|Q80TY0|FNBP1_MOUSE Formin-binding protein 1 OS=Mus musculus OX=10090 GN=Fnbp1 PE=1 SV=2 && PF00611:Fes/CIP4, and EFC/F-BAR homology domain|PF00018:SH3 domain	-
MGP_C57BL6NJ_G0025187	1618.63	1469.89	1156.96	837.247	745.608	590.273	0.966379	3.11896e-07	1.53406e-05	Plcb3	19	4139113	4155064	-	4201	protein_coding	- && sp|P51432|PLCB3_MOUSE 1-phosphatidylinositol 4,5-bisphosphate phosphodiesterase beta-3 OS=Mus musculus OX=10090 GN=Plcb3 PE=1 SV=2 && PF08703:PLC-beta C terminal|PF00387:Phosphatidylinositol-specific phospholipase C, Y domain|PF09279:Phosphoinositide-specific phospholipase C, efhand-like|PF00168:C2 domain|PF00388:Phosphatidylinositol-specific phospholipase C, X domain|PF17787:PH domain	-
MGP_C57BL6NJ_G0017327	231.565	243.65	285.161	433.461	503.732	700.132	-1.10625	3.18488e-07	1.5623e-05	Kcnk2	1	202380481	202584947	-	4204	protein_coding	- && sp|P97438|KCNK2_MOUSE Potassium channel subfamily K member 2 OS=Mus musculus OX=10090 GN=Kcnk2 PE=1 SV=3 && -	-
MGP_C57BL6NJ_G0031329	139.637	101.854	82.4561	243.755	254.495	539.703	-1.68625	3.31374e-07	1.61707e-05	Lrrtm1	6	80098911	80113768	+	3033	protein_coding	- && sp|Q8K377|LRRT1_MOUSE Leucine-rich repeat transmembrane neuronal protein 1 OS=Mus musculus OX=10090 GN=Lrrtm1 PE=2 SV=1 && PF13855:Leucine rich repeat	-
MGP_C57BL6NJ_G0029959	731.932	755.914	785.91	495.989	357.555	398.456	0.861716	3.31966e-07	1.61707e-05	Prom1	5	44695173	44807051	-	6497	protein_coding	- && sp|O54990|PROM1_MOUSE Prominin-1 OS=Mus musculus OX=10090 GN=Prom1 PE=1 SV=1 && PF05478:Prominin	-
MGP_C57BL6NJ_G0031657	1683.79	2196.84	1950.6	1087.36	1086.34	694.029	1.02495	3.32299e-07	1.61707e-05	A2m	6	127775561	127822575	+	7021	protein_coding	- && sp|Q6GQT1|A2MG_MOUSE Alpha-2-macroglobulin-P OS=Mus musculus OX=10090 GN=A2m PE=2 SV=2 && PF00207:Alpha-2-macroglobulin family|PF07703:Alpha-2-macroglobulin bait region domain|PF01835:MG2 domain|PF07678:A-macroglobulin TED domain|PF07677:A-macroglobulin receptor binding domain|PF17789:Macroglobulin domain MG4|PF17791:Macroglobulin domain MG3	-
MGP_C57BL6NJ_G0036636	0	0.998566	4.29459	24.3755	28.3941	61.9046	-4.32629	3.33891e-07	1.62052e-05	Irs4	X	143235949	143250214	-	6294	protein_coding	- && sp|Q9Z0Y7|IRS4_MOUSE Insulin receptor substrate 4 OS=Mus musculus OX=10090 GN=Irs4 PE=1 SV=2 && PF02174:PTB domain (IRS-1 type)	-
MGP_C57BL6NJ_G0032387	3.49093	1.99713	6.01242	24.3755	42.0653	51.4418	-3.33252	3.42214e-07	1.65653e-05	Dll3	7	27939217	27951580	-	2850	protein_coding	- && sp|O88516|DLL3_MOUSE Delta-like protein 3 OS=Mus musculus OX=10090 GN=Dll3 PE=2 SV=1 && PF00008:EGF-like domain	-
MGP_C57BL6NJ_G0031961	208.292	194.72	145.157	310.523	447.996	500.468	-1.20395	3.43298e-07	1.6574e-05	Cacng8	7	307668	340295	+	2345	protein_coding	- && sp|Q8VHW5|CCG8_RAT Voltage-dependent calcium channel gamma-8 subunit OS=Rattus norvegicus OX=10116 GN=Cacng8 PE=1 SV=1 && PF00822:PMP-22/EMP/MP20/Claudin family	-
MGP_C57BL6NJ_G0022318	203.638	201.71	206.14	314.762	517.403	564.116	-1.1922	3.473e-07	1.67233e-05	Khdrbs3	15	71097691	71275752	+	1859	protein_coding	- && sp|Q9R226|KHDR3_MOUSE KH domain-containing, RNA-binding, signal transduction-associated protein 3 OS=Mus musculus OX=10090 GN=Khdrbs3 PE=1 SV=1 && PF16274:Qua1 domain|PF00013:KH domain|PF16568:Tyrosine-rich domain of Sam68	-
MGP_C57BL6NJ_G0033581	69.8186	49.9283	54.9707	130.356	153.538	148.222	-1.31303	3.59133e-07	1.72478e-05	Plpp4	7	138899796	139050959	+	1465	protein_coding	- && sp|Q0VBU9|PLPP4_MOUSE Phospholipid phosphatase 4 OS=Mus musculus OX=10090 GN=Plpp4 PE=2 SV=1 && PF01569:PAP2 superfamily	-
MGP_C57BL6NJ_G0024781	19.7819	16.9756	18.0373	59.3491	60.9947	160.429	-2.36452	3.83339e-07	1.83622e-05	Kctd16	18	40161121	40454417	+	1349	protein_coding	- && sp|Q5DTY9|KCD16_MOUSE BTB/POZ domain-containing protein KCTD16 OS=Mus musculus OX=10090 GN=Kctd16 PE=1 SV=2 && PF02214:BTB/POZ domain	-
novel.272	22.1092	18.9728	14.6016	54.0501	72.5627	99.3961	-2.03679	3.963e-07	1.88842e-05	-	12	113830958	113833175	-	2218	-	- && - && -	-
MGP_C57BL6NJ_G0027041	4096.02	4172.01	3376.41	5540.67	9238.6	8950.88	-1.02725	3.96344e-07	1.88842e-05	Cst3	2	157705628	157709598	-	1266	protein_coding	- && sp|P21460|CYTC_MOUSE Cystatin-C OS=Mus musculus OX=10090 GN=Cst3 PE=1 SV=2 && PF00031:Cystatin domain	-
MGP_C57BL6NJ_G0034989	1222.99	1067.47	1143.22	1815.45	1898.2	2620.05	-0.883977	3.98306e-07	1.88842e-05	B3gat1	9	25076769	25106222	+	4960	protein_coding	- && sp|Q9CW73|B3GA1_MOUSE Galactosylgalactosylxylosylprotein 3-beta-glucuronosyltransferase 1 OS=Mus musculus OX=10090 GN=B3gat1 PE=2 SV=3 && -	-
MGP_C57BL6NJ_G0035169	20455.7	22178.1	20751.5	14894.5	11974.9	11156.8	0.737214	3.98354e-07	1.88842e-05	Sorl1	9	41552536	41717185	-	11321	protein_coding	- && sp|O88307|SORL_MOUSE Sortilin-related receptor OS=Mus musculus OX=10090 GN=Sorl1 PE=1 SV=3 && PF15901:Sortilin, neurotensin receptor 3, C-terminal|PF15902:Sortilin, neurotensin receptor 3,|PF00057:Low-density lipoprotein receptor domain class A|PF00041:Fibronectin type III domain	-
MGP_C57BL6NJ_G0017024	19.7819	14.9785	16.3194	67.8276	50.4784	98.5242	-2.09618	4.08597e-07	1.93199e-05	Tdrd5	1	166708338	166761059	-	6937	protein_coding	- && sp|Q5VCS6|TDRD5_MOUSE Tudor domain-containing protein 5 OS=Mus musculus OX=10090 GN=Tdrd5 PE=1 SV=3 && PF00567:Tudor domain|PF12872:OST-HTH/LOTUS domain	-
MGP_C57BL6NJ_G0032791	160.583	129.814	129.697	261.772	295.509	274.647	-0.989663	4.15048e-07	1.95745e-05	Gas2	7	54995361	55134263	+	4993	protein_coding	- && sp|P11862|GAS2_MOUSE Growth arrest-specific protein 2 OS=Mus musculus OX=10090 GN=Gas2 PE=1 SV=1 && PF00307:Calponin homology (CH) domain|PF02187:Growth-Arrest-Specific Protein 2 Domain	-
MGP_C57BL6NJ_G0031067	294.402	277.601	308.351	492.81	679.355	1240.71	-1.45544	4.22403e-07	1.98703e-05	Ephb6	6	41132686	41147713	+	3773	protein_coding	- && sp|O08644|EPHB6_MOUSE Ephrin type-B receptor 6 OS=Mus musculus OX=10090 GN=Ephb6 PE=2 SV=4 && PF00041:Fibronectin type III domain|PF14575:Ephrin type-A receptor 2 transmembrane domain|PF07714:Protein tyrosine kinase|PF07699:Putative ephrin-receptor like|PF07647:SAM domain (Sterile alpha motif)|PF01404:Ephrin receptor ligand binding domain	-
MGP_C57BL6NJ_G0034507	823.86	745.929	705.171	391.068	341.781	171.763	1.33267	4.29083e-07	2.01329e-05	Car7	8	110595085	110604543	+	1769	protein_coding	- && sp|Q9ERQ8|CAH7_MOUSE Carbonic anhydrase 7 OS=Mus musculus OX=10090 GN=Ca7 PE=1 SV=2 && PF00194:Eukaryotic-type carbonic anhydrase	-
MGP_C57BL6NJ_G0029621	165.237	353.492	295.468	105.981	104.112	85.4457	1.46628	4.32361e-07	2.02349e-05	Trp73	4	163959096	164054973	-	5534	protein_coding	- && sp|Q9JJP2|P73_MOUSE Tumor protein p73 OS=Mus musculus OX=10090 GN=Tp73 PE=1 SV=1 && -	P53
MGP_C57BL6NJ_G0021186	128.001	73.8939	82.4561	235.277	220.843	222.333	-1.26234	4.45159e-07	2.07809e-05	Hapln1	13	93574423	93653736	+	5055	protein_coding	- && sp|Q9QUP5|HPLN1_MOUSE Hyaluronan and proteoglycan link protein 1 OS=Mus musculus OX=10090 GN=Hapln1 PE=1 SV=1 && -	-
MGP_C57BL6NJ_G0030624	10889.4	8815.34	9377.66	14514	15352.8	16744.8	-0.680671	4.89491e-07	2.27924e-05	Ywhag	5	145743847	145770592	-	5472	protein_coding	- && sp|P61981|1433G_HUMAN 14-3-3 protein gamma OS=Homo sapiens OX=9606 GN=YWHAG PE=1 SV=2 && -	-
novel.594	1653.54	1891.28	1859.56	1104.32	939.108	638.227	1.01215	4.92651e-07	2.28815e-05	-	18	80059932	80064288	+	4357	-	- && - && -	-
MGP_C57BL6NJ_G0007076	4.65457	4.99283	5.15351	28.6148	36.8072	48.8261	-2.94818	4.96789e-07	2.30154e-05	MGP_C57BL6NJ_G0007076	6	35236752	35423120	-	9177	lincRNA	- && - && -	-
MGP_C57BL6NJ_G0020462	25.6002	26.9613	25.7675	69.9472	82.0274	193.561	-2.14556	5.02308e-07	2.32124e-05	Serpina3n	12	109509112	109516712	+	2064	protein_coding	- && sp|Q91WP6|SPA3N_MOUSE Serine protease inhibitor A3N OS=Mus musculus OX=10090 GN=Serpina3n PE=1 SV=1 && -	-
MGP_C57BL6NJ_G0026157	25.6002	9.98566	14.6016	56.1697	76.7692	83.702	-2.13116	5.22043e-07	2.40638e-05	Rprm	2	55069919	55071378	-	1460	protein_coding	- && sp|Q9JJ72|RPRM_MOUSE Protein reprimo OS=Mus musculus OX=10090 GN=Rprm PE=1 SV=1 && -	-
MGP_C57BL6NJ_G0017455	1939.79	2160.9	2399.82	3870.41	3880.53	7600.31	-1.23976	5.29591e-07	2.43506e-05	Ahi1	10	19207992	19347090	+	5093	protein_coding	- && sp|Q8K3E5|AHI1_MOUSE Jouberin OS=Mus musculus OX=10090 GN=Ahi1 PE=1 SV=2 && PF00018:SH3 domain|PF00400:WD domain, G-beta repeat	-
MGP_C57BL6NJ_G0019813	54.6912	42.9383	54.1118	118.698	134.609	337.424	-1.96424	5.36115e-07	2.45889e-05	Evpl	11	124006940	124024439	-	6384	protein_coding	- && sp|Q9D952|EVPL_MOUSE Envoplakin OS=Mus musculus OX=10090 GN=Evpl PE=1 SV=3 && PF17902:SH3 domain|PF00681:Plectin repeat	-
MGP_C57BL6NJ_G0028816	68.655	49.9283	55.8297	125.057	141.97	190.073	-1.39752	5.58168e-07	2.55365e-05	Lurap1l	4	83623095	83676359	+	3066	protein_coding	- && sp|Q8K2P1|LUR1L_MOUSE Leucine rich adaptor protein 1-like OS=Mus musculus OX=10090 GN=Lurap1l PE=1 SV=1 && PF14854:Leucine rich adaptor protein	-
MGP_C57BL6NJ_G0022054	137.31	124.821	146.875	277.669	284.993	242.387	-0.974485	5.68223e-07	2.59319e-05	Sox21	14	120308603	120312401	-	3799	protein_coding	- && sp|Q811W0|SOX21_MOUSE Transcription factor SOX-21 OS=Mus musculus OX=10090 GN=Sox21 PE=2 SV=1 && PF00505:HMG (high mobility group) box|PF12336:SOX transcription factor	HMG
MGP_C57BL6NJ_G0028802	1482.48	1789.43	1692.93	1099.02	925.437	991.345	0.719709	5.72937e-07	2.60822e-05	Cdk5rap2	4	71832216	72039810	-	12506	protein_coding	- && sp|Q8K389|CK5P2_MOUSE CDK5 regulatory subunit-associated protein 2 OS=Mus musculus OX=10090 GN=Cdk5rap2 PE=1 SV=3 && PF07989:Centrosomin N-terminal motif 1	-
MGP_C57BL6NJ_G0033575	139.637	112.838	128.838	217.26	384.898	298.188	-1.24067	6.02527e-07	2.73613e-05	Rgs10	7	137983127	138030455	-	1711	protein_coding	- && sp|Q9CQE5|RGS10_MOUSE Regulator of G-protein signaling 10 OS=Mus musculus OX=10090 GN=Rgs10 PE=1 SV=1 && PF00615:Regulator of G protein signaling domain	-
MGP_C57BL6NJ_G0022859	582.985	534.233	527.375	915.672	1216.74	2554.65	-1.51171	6.08092e-07	2.75458e-05	Pde1b	15	109682087	109708830	+	2954	protein_coding	- && sp|Q01065|PDE1B_MOUSE Calcium/calmodulin-dependent 3',5'-cyclic nucleotide phosphodiesterase 1B OS=Mus musculus OX=10090 GN=Pde1b PE=1 SV=2 && -	-
MGP_C57BL6NJ_G0034036	1302.12	1357.05	1376.85	859.503	787.673	583.298	0.856932	6.11385e-07	2.76268e-05	6430573F11Rik	8	36427619	36485128	+	4137	protein_coding	- && sp|Q80WQ4|TRM9B_MOUSE Probable tRNA methyltransferase 9B OS=Mus musculus OX=10090 GN=Trmt9b PE=1 SV=1 && PF08241:Methyltransferase domain	-
MGP_C57BL6NJ_G0033655	570.185	713.975	668.238	960.184	1430.22	1362.77	-0.942458	6.16729e-07	2.77998e-05	Caly	7	150486909	150499569	-	1343	protein_coding	- && sp|Q9DCA7|CALY_MOUSE Neuron-specific vesicular protein calcyon OS=Mus musculus OX=10090 GN=Caly PE=2 SV=1 && PF06387:D1 dopamine receptor-interacting protein (calcyon)	-
MGP_C57BL6NJ_G0022805	0	0.998566	0	24.3755	41.0137	29.6444	-6.46659	6.33806e-07	2.84995e-05	Krt77	15	107860017	107870990	-	2930	protein_coding	- && sp|Q6IFZ6|K2C1B_MOUSE Keratin, type II cytoskeletal 1b OS=Mus musculus OX=10090 GN=Krt77 PE=1 SV=1 && -	-
MGP_C57BL6NJ_G0024755	592.295	590.152	505.903	348.676	300.767	319.986	0.799503	6.41794e-07	2.87881e-05	Pcdhgb6	18	37445919	37559702	+	4684	protein_coding	- && sp|Q9Y5F9|PCDGI_HUMAN Protocadherin gamma-B6 OS=Homo sapiens OX=9606 GN=PCDHGB6 PE=2 SV=1 && -	-
MGP_C57BL6NJ_G0016931	279.274	132.809	132.273	367.753	538.436	776.859	-1.63349	6.50489e-07	2.9107e-05	Phlda3	1	144578363	144581380	+	1559	protein_coding	- && sp|Q9WV95|PHLA3_MOUSE Pleckstrin homology-like domain family A member 3 OS=Mus musculus OX=10090 GN=Phlda3 PE=1 SV=1 && PF17339:PH domain	-
MGP_C57BL6NJ_G0017191	23.2729	8.98709	12.0248	48.7511	65.2012	129.912	-2.48427	6.74322e-07	3.01e-05	Igsf9	1	184277152	184294238	+	6612	protein_coding	- && sp|Q05BQ1|TUTLA_MOUSE Protein turtle homolog A OS=Mus musculus OX=10090 GN=Igsf9 PE=1 SV=2 && PF00041:Fibronectin type III domain|PF13927:Immunoglobulin domain|PF07679:Immunoglobulin I-set domain	-
MGP_C57BL6NJ_G0006235	9.30915	1.99713	2.57675	40.2726	31.549	47.0824	-3.16256	6.91609e-07	3.07967e-05	B230312C02Rik	2	192279063	192294437	-	1683	lincRNA	- && - && -	-
MGP_C57BL6NJ_G0016206	12.8001	3.99426	4.29459	34.9736	34.7039	140.375	-3.35424	6.9445e-07	3.08484e-05	Oprk1	1	2778881	2796534	+	9147	protein_coding	- && sp|P33534|OPRK_MOUSE Kappa-type opioid receptor OS=Mus musculus OX=10090 GN=Oprk1 PE=1 SV=1 && PF00001:7 transmembrane receptor (rhodopsin family)	-
MGP_C57BL6NJ_G0027242	125.673	35.9484	45.5226	414.384	567.882	1026.22	-3.28159	7.0929e-07	3.14315e-05	Tox2	2	173458532	173592204	+	3401	protein_coding	- && sp|Q76IQ7|TOX2_RAT TOX high mobility group box family member 2 OS=Rattus norvegicus OX=10116 GN=Tox2 PE=2 SV=1 && -	HMG
MGP_C57BL6NJ_G0016161	15.1274	17.9742	18.0373	42.3922	79.9241	115.962	-2.22009	7.21826e-07	3.19099e-05	2010204K13Rik	X	2090016	2123566	-	1583	processed_transcript	- && - && -	-
MGP_C57BL6NJ_G0026997	1871.14	1822.38	2058.83	2864.66	2829.94	3151.03	-0.620682	7.27509e-07	3.20839e-05	Pcsk2	2	152018179	152301398	+	7910	protein_coding	- && sp|P21661|NEC2_MOUSE Neuroendocrine convertase 2 OS=Mus musculus OX=10090 GN=Pcsk2 PE=1 SV=1 && -	-
MGP_C57BL6NJ_G0035343	795.932	491.294	498.172	1037.55	1312.44	1454.32	-1.09347	7.58211e-07	3.33577e-05	Lingo1	9	57342240	57409660	-	3925	protein_coding	- && sp|Q96FE5|LIGO1_HUMAN Leucine-rich repeat and immunoglobulin-like domain-containing nogo receptor-interacting protein 1 OS=Homo sapiens OX=9606 GN=LINGO1 PE=1 SV=2 && -	-
MGP_C57BL6NJ_G0026939	226.91	188.729	201.846	329.6	435.376	421.997	-0.945093	7.70153e-07	3.3802e-05	Gfra4	2	138683671	138687127	-	2165	protein_coding	- && sp|Q9JJT2|GFRA4_MOUSE GDNF family receptor alpha-4 OS=Mus musculus OX=10090 GN=Gfra4 PE=2 SV=2 && PF02351:GDNF/GAS1 domain	-
MGP_C57BL6NJ_G0029250	342.111	246.646	322.953	493.87	640.444	808.247	-1.09283	7.87074e-07	3.44622e-05	Marcksl1	4	136384442	136386846	+	1605	protein_coding	- && sp|P28667|MRP_MOUSE MARCKS-related protein OS=Mus musculus OX=10090 GN=Marcksl1 PE=1 SV=2 && PF02063:MARCKS family	-
MGP_C57BL6NJ_G0017713	232.729	203.707	159.759	86.9041	74.6659	95.9085	1.20536	8.13162e-07	3.54677e-05	Ctnna3	10	65226581	66927177	+	7225	protein_coding	- && sp|Q65CL1|CTNA3_MOUSE Catenin alpha-3 OS=Mus musculus OX=10090 GN=Ctnna3 PE=1 SV=2 && PF01044:Vinculin family	-
MGP_C57BL6NJ_G0020088	488.73	362.479	389.949	758.821	714.059	1143.93	-1.0783	8.13904e-07	3.54677e-05	Dgkb	12	37230063	38090171	+	5565	protein_coding	- && sp|Q6NS52|DGKB_MOUSE Diacylglycerol kinase beta OS=Mus musculus OX=10090 GN=Dgkb PE=1 SV=2 && PF00609:Diacylglycerol kinase accessory domain|PF00130:Phorbol esters/diacylglycerol binding domain (C1 domain)|PF13499:EF-hand domain pair|PF00781:Diacylglycerol kinase catalytic domain|PF14513:Diacylglycerol kinase N-terminus	-
MGP_C57BL6NJ_G0034039	13.9637	2.9957	7.73026	43.452	49.4267	54.0575	-2.60195	8.60287e-07	3.74001e-05	Sgcz	8	37590655	38854476	-	3027	protein_coding	- && sp|Q8BX51|SGCZ_MOUSE Zeta-sarcoglycan OS=Mus musculus OX=10090 GN=Sgcz PE=2 SV=1 && PF04790:Sarcoglycan complex subunit protein	-
MGP_C57BL6NJ_G0016651	13.9637	8.98709	2.57675	29.6746	49.4267	186.586	-3.41278	8.94405e-07	3.87914e-05	Ecel1	1	91823498	91832364	-	3500	protein_coding	- && sp|Q9JMI0|ECEL1_MOUSE Endothelin-converting enzyme-like 1 OS=Mus musculus OX=10090 GN=Ecel1 PE=2 SV=2 && -	-
MGP_C57BL6NJ_G0029643	667.931	1181.3	1064.2	500.228	377.536	474.311	1.10819	9.31704e-07	4.03138e-05	MGP_C57BL6NJ_G0029643	4	165420416	165487949	+	9552	protein_coding	- && sp|Q3UY96|CFA74_MOUSE Cilia- and flagella-associated protein 74 OS=Mus musculus OX=10090 GN=Cfap74 PE=2 SV=3 && -	-
MGP_C57BL6NJ_G0022049	161.746	85.8767	57.5475	263.892	274.476	544.063	-1.83505	9.38484e-07	4.05116e-05	Gpc5	14	116881106	118455037	+	4453	protein_coding	- && sp|Q8CAL5|GPC5_MOUSE Glypican-5 OS=Mus musculus OX=10090 GN=Gpc5 PE=2 SV=1 && PF01153:Glypican	-
MGP_C57BL6NJ_G0018128	731.932	671.036	652.777	454.657	379.639	365.324	0.777456	9.81148e-07	4.22538e-05	Trhde	10	121119812	121543030	-	5493	protein_coding	- && sp|Q8K093|TRHDE_MOUSE Thyrotropin-releasing hormone-degrading ectoenzyme OS=Mus musculus OX=10090 GN=Trhde PE=1 SV=1 && PF17900:Peptidase M1 N-terminal domain|PF01433:Peptidase family M1 domain	-
MGP_C57BL6NJ_G0020572	427.057	746.927	866.648	342.317	230.308	261.569	1.29242	9.89348e-07	4.25072e-05	Dnah11	12	124597982	124948199	-	14458	protein_coding	- && sp|Q96DT5|DYH11_HUMAN Dynein axonemal heavy chain 11 OS=Homo sapiens OX=9606 GN=DNAH11 PE=1 SV=4 && PF12777:Microtubule-binding stalk of dynein motor|PF08393:Dynein heavy chain, N-terminal region 2|PF12774:Hydrolytic ATP binding site of dynein motor region|PF12780:P-loop containing dynein motor region D4|PF17857:AAA+ lid domain|PF18198:Dynein heavy chain AAA lid domain|PF12781:ATP-binding dy…	-
MGP_C57BL6NJ_G0007320	16.291	7.98853	12.0248	47.6913	37.8588	215.358	-3.06221	9.95449e-07	4.26694e-05	MGP_C57BL6NJ_G0007320	7	64843883	65052661	-	1446	lincRNA	- && - && -	-
MGP_C57BL6NJ_G0023804	24.4365	21.9684	30.921	66.7678	83.079	109.859	-1.74484	1.00525e-06	4.29889e-05	Neurl1b	17	26640701	26674256	+	6329	protein_coding	- && sp|Q0MW30|NEU1B_MOUSE E3 ubiquitin-protein ligase NEURL1B OS=Mus musculus OX=10090 GN=Neurl1b PE=1 SV=1 && PF13920:Zinc finger, C3HC4 type (RING finger)|PF07177:Neuralized	-
novel.1244	4911.74	4160.03	5286.64	7712.21	10072.5	7400.65	-0.810581	1.11409e-06	4.75327e-05	-	LVXM01049178.1	1	2246	+	555	-	- && - && -	-
MGP_C57BL6NJ_G0026340	33.7457	61.9111	46.3816	107.04	135.661	240.643	-1.76565	1.14869e-06	4.88953e-05	Lrrc55	2	88520531	88560379	-	4080	protein_coding	- && sp|Q3UY51|LRC55_MOUSE Leucine-rich repeat-containing protein 55 OS=Mus musculus OX=10090 GN=Lrrc55 PE=2 SV=2 && PF13855:Leucine rich repeat	-
MGP_C57BL6NJ_G0015637	0	0	1.71784	28.6148	28.3941	38.3634	-5.61244	1.28756e-06	5.46797e-05	Gm10421	12	123807819	123814935	-	3617	processed_transcript	- && sp|P31623|POL_JSRV Gag-Pro-Pol polyprotein OS=Sheep pulmonary adenomatosis virus OX=11746 GN=pol PE=3 SV=2 && -	-
MGP_C57BL6NJ_G0027355	37.2366	8.98709	11.1659	62.5285	84.1306	256.337	-2.83468	1.30253e-06	5.51875e-05	Tshz2	2	180692794	181157755	+	7783	protein_coding	- && sp|Q68FE9|TSH2_MOUSE Teashirt homolog 2 OS=Mus musculus OX=10090 GN=Tshz2 PE=1 SV=1 && -	zf-C2H2
MGP_C57BL6NJ_G0023264	582.985	443.363	535.106	840.426	969.606	1427.29	-1.05312	1.34166e-06	5.67146e-05	Cd200	16	45169444	45196781	-	3321	protein_coding	- && sp|O54901|OX2G_MOUSE OX-2 membrane glycoprotein OS=Mus musculus OX=10090 GN=Cd200 PE=1 SV=1 && PF00047:Immunoglobulin domain	-
MGP_C57BL6NJ_G0024789	0	0	0	10.5981	10.5163	48.8261	-6.99451	1.34548e-06	5.67454e-05	Pou4f3	18	42491160	42493866	+	2360	protein_coding	- && sp|Q63955|PO4F3_MOUSE POU domain, class 4, transcription factor 3 OS=Mus musculus OX=10090 GN=Pou4f3 PE=1 SV=2 && PF00157:Pou domain - N-terminal to homeobox domain|PF00046:Homeodomain	Pou
MGP_C57BL6NJ_G0028653	5.81822	0	0.858918	57.2295	19.981	33.132	-4.15191	1.35791e-06	5.7096e-05	Pax5	4	44326582	44525409	-	8853	protein_coding	- && sp|Q02650|PAX5_MOUSE Paired box protein Pax-5 OS=Mus musculus OX=10090 GN=Pax5 PE=1 SV=1 && -	PAX
MGP_C57BL6NJ_G0006894	584.149	157.773	252.522	2412.12	2667.99	8420.77	-3.76358	1.36002e-06	5.7096e-05	Miat	5	119269540	119285695	-	9293	lincRNA	- && - && -	-
MGP_C57BL6NJ_G0024523	147.783	66.9039	97.0577	237.397	257.65	304.291	-1.36526	1.39816e-06	5.85632e-05	Adcyap1	17	100239829	100245892	+	2088	protein_coding	- && sp|O70176|PACA_MOUSE Pituitary adenylate cyclase-activating polypeptide OS=Mus musculus OX=10090 GN=Adcyap1 PE=2 SV=1 && PF00123:Peptide hormone	-
MGP_C57BL6NJ_G0016963	11.6364	10.9842	13.7427	66.7678	28.3941	146.478	-2.73298	1.41046e-06	5.89439e-05	Kcnt2	1	149448746	149849173	+	6895	protein_coding	- && sp|Q6UVM4|KCNT2_RAT Potassium channel subfamily T member 2 OS=Rattus norvegicus OX=10116 GN=Kcnt2 PE=1 SV=1 && PF03493:Calcium-activated BK potassium channel alpha subunit|PF07885:Ion channel	-
MGP_C57BL6NJ_G0023119	94.2551	100.855	91.9042	185.466	199.81	352.246	-1.3647	1.44325e-06	6.01432e-05	Hrasls	16	27613424	27634252	+	3286	protein_coding	- && sp|Q9QZU4|PLAT1_MOUSE Phospholipase A and acyltransferase 1 OS=Mus musculus OX=10090 GN=Plaat1 PE=1 SV=1 && PF04970:Lecithin retinol acyltransferase	-
MGP_C57BL6NJ_G0020424	1875.79	1449.92	1409.48	2476.77	2660.63	2816.22	-0.74911	1.44572e-06	6.01432e-05	Chga	12	107436652	107449020	+	1882	protein_coding	- && sp|P26339|CMGA_MOUSE Chromogranin-A OS=Mus musculus OX=10090 GN=Chga PE=1 SV=1 && PF01271:Granin (chromogranin or secretogranin)	-
MGP_C57BL6NJ_G0031068	18.6183	8.98709	7.73026	38.153	59.9431	89.8052	-2.44176	1.4819e-06	6.15089e-05	Trpv6	6	41147825	41171394	-	3939	protein_coding	- && sp|Q91WD2|TRPV6_MOUSE Transient receptor potential cation channel subfamily V member 6 OS=Mus musculus OX=10090 GN=Trpv6 PE=1 SV=2 && -	-
MGP_C57BL6NJ_G0016991	571.349	573.177	548.848	895.536	966.451	1463.04	-0.974513	1.51687e-06	6.28181e-05	Rgl1	1	162723948	162989688	-	6907	protein_coding	- && sp|Q60695|RGL1_MOUSE Ral guanine nucleotide dissociation stimulator-like 1 OS=Mus musculus OX=10090 GN=Rgl1 PE=1 SV=2 && PF00618:RasGEF N-terminal motif|PF00788:Ras association (RalGDS/AF-6) domain|PF00617:RasGEF domain	-
MGP_C57BL6NJ_G0024859	1766.41	1876.31	1628.51	1205	1128.4	1057.61	0.636582	1.55936e-06	6.44325e-05	Megf10	18	58334438	58517535	+	7718	protein_coding	- && sp|Q6DIB5|MEG10_MOUSE Multiple epidermal growth factor-like domains protein 10 OS=Mus musculus OX=10090 GN=Megf10 PE=1 SV=1 && -	-
MGP_C57BL6NJ_G0027208	1240.44	572.178	666.52	1400	3040.27	2478.8	-1.48171	1.56659e-06	6.45858e-05	Nnat	2	167410634	167413078	+	1829	protein_coding	- && sp|Q6JL78|NNAT_MESAU Neuronatin OS=Mesocricetus auratus OX=10036 GN=NNAT PE=3 SV=1 && -	-
MGP_C57BL6NJ_G0034040	802.914	745.929	678.545	1074.64	1393.41	1280.81	-0.752145	1.61564e-06	6.64587e-05	Tusc3	8	39223592	39366511	+	1044	protein_coding	- && sp|Q8BTV1|TUSC3_MOUSE Tumor suppressor candidate 3 OS=Mus musculus OX=10090 GN=Tusc3 PE=1 SV=1 && PF04756:OST3 / OST6 family, transporter family	-
MGP_C57BL6NJ_G0026861	46.5457	39.9426	42.087	102.801	104.112	257.209	-1.85727	1.63674e-06	6.71758e-05	Slc27a2	2	133905059	133941968	+	3754	protein_coding	- && sp|O35488|S27A2_MOUSE Very long-chain acyl-CoA synthetase OS=Mus musculus OX=10090 GN=Slc27a2 PE=1 SV=2 && PF00501:AMP-binding enzyme|PF13193:AMP-binding enzyme C-terminal domain	-
MGP_C57BL6NJ_G0028756	23.2729	19.9713	30.0621	65.708	74.6659	120.322	-1.82799	1.66213e-06	6.79567e-05	Susd1	4	60253174	60381824	-	5844	protein_coding	- && sp|Q6UWL2|SUSD1_HUMAN Sushi domain-containing protein 1 OS=Homo sapiens OX=9606 GN=SUSD1 PE=1 SV=1 && PF00084:Sushi repeat (SCR repeat)|PF07645:Calcium-binding EGF domain	-
MGP_C57BL6NJ_G0036723	69.8186	70.8982	37.7924	132.476	161.951	397.584	-1.96234	1.66317e-06	6.79567e-05	Nhs	X	164551251	164903529	-	8805	protein_coding	- && sp|Q6T4R5|NHS_HUMAN Nance-Horan syndrome protein OS=Homo sapiens OX=9606 GN=NHS PE=1 SV=2 && PF15273:NHS-like	-
MGP_C57BL6NJ_G0031649	17.4547	30.9555	14.6016	58.2893	79.9241	116.834	-2.02349	1.70266e-06	6.94155e-05	Bid	6	126982053	127008967	-	3550	protein_coding	- && sp|P70444|BID_MOUSE BH3-interacting domain death agonist OS=Mus musculus OX=10090 GN=Bid PE=1 SV=2 && -	-
MGP_C57BL6NJ_G0021982	41.8912	28.9584	36.0745	95.3825	86.2339	205.767	-1.86421	1.75263e-06	7.12945e-05	Kctd4	14	73944757	73955027	+	3015	protein_coding	- && sp|Q9D7X1|KCTD4_MOUSE BTB/POZ domain-containing protein KCTD4 OS=Mus musculus OX=10090 GN=Kctd4 PE=1 SV=1 && PF02214:BTB/POZ domain	-
MGP_C57BL6NJ_G0022308	996.079	749.923	779.897	1486.91	1318.75	1943.45	-0.912212	1.81331e-06	7.35994e-05	Kcnq3	15	68027185	68337231	-	14290	protein_coding	- && sp|Q8K3F6|KCNQ3_MOUSE Potassium voltage-gated channel subfamily KQT member 3 OS=Mus musculus OX=10090 GN=Kcnq3 PE=1 SV=2 && -	-
MGP_C57BL6NJ_G0021619	46.5457	29.957	59.2653	107.04	125.144	190.945	-1.63825	1.83346e-06	7.42529e-05	Slc35f4	14	44972819	45212896	-	6046	protein_coding	- && sp|Q8BZK4|S35F4_MOUSE Solute carrier family 35 member F4 OS=Mus musculus OX=10090 GN=Slc35f4 PE=2 SV=1 && -	-
MGP_C57BL6NJ_G0003704	8.1455	0.998566	1.71784	30.7344	21.0327	94.1647	-3.81744	1.84921e-06	7.4726e-05	2600014E21Rik	2	77735976	77926850	+	10289	antisense	- && - && -	-
MGP_C57BL6NJ_G0022316	67.4913	54.9211	38.6513	119.758	135.661	238.899	-1.62907	1.85559e-06	7.48191e-05	St3gal1	15	69208236	69254817	-	1855	protein_coding	- && sp|P54751|SIA4A_MOUSE CMP-N-acetylneuraminate-beta-galactosamide-alpha-2,3-sialyltransferase 1 OS=Mus musculus OX=10090 GN=St3gal1 PE=1 SV=1 && PF00777:Glycosyltransferase family 29 (sialyltransferase)	-
MGP_C57BL6NJ_G0020240	2633.33	4283.85	3609.17	2169.42	1522.76	1573.77	0.999609	1.86319e-06	7.49608e-05	Syne2	12	78234860	78543963	+	26777	protein_coding	- && sp|Q6ZWQ0|SYNE2_MOUSE Nesprin-2 OS=Mus musculus OX=10090 GN=Syne2 PE=1 SV=2 && PF00435:Spectrin repeat|PF00307:Calponin homology (CH) domain|PF10541:Nuclear envelope localisation domain	-
MGP_C57BL6NJ_G0036755	2.32729	0	1.71784	13.7775	37.8588	40.1072	-4.52967	1.87318e-06	7.5126e-05	Egfl6	X	169451212	169526598	-	2704	protein_coding	- && sp|Q9JJZ5|EGFL6_MOUSE Epidermal growth factor-like protein 6 OS=Mus musculus OX=10090 GN=Egfl6 PE=1 SV=1 && PF00629:MAM domain, meprin/A5/mu|PF07645:Calcium-binding EGF domain	-
MGP_C57BL6NJ_G0025217	20.9456	6.98996	12.0248	43.452	70.4594	74.1111	-2.25619	1.87549e-06	7.5126e-05	Chrm1	19	6043250	6063468	+	6487	protein_coding	- && sp|P12657|ACM1_MOUSE Muscarinic acetylcholine receptor M1 OS=Mus musculus OX=10090 GN=Chrm1 PE=1 SV=2 && -	-
MGP_C57BL6NJ_G0018550	380.511	435.375	417.434	239.516	164.055	234.54	0.949938	1.90925e-06	7.63116e-05	Slit3	11	34513587	35150748	+	7677	protein_coding	- && sp|Q9WVB4|SLIT3_MOUSE Slit homolog 3 protein OS=Mus musculus OX=10090 GN=Slit3 PE=2 SV=2 && PF13855:Leucine rich repeat|PF02210:Laminin G domain|PF01462:Leucine rich repeat N-terminal domain|PF00008:EGF-like domain	-
MGP_C57BL6NJ_G0007594	2.32729	0	0.858918	16.9569	15.7745	82.8301	-5.26067	1.94405e-06	7.75339e-05	B230323A14Rik	9	71637690	71719920	+	2931	lincRNA	- && - && -	-
novel.127	230.401	404.419	282.584	112.339	160.9	101.14	1.29629	1.95981e-06	7.79926e-05	-	10	134946206	134973678	+	4562	-	- && - && -	-
MGP_C57BL6NJ_G0017520	60.5095	75.891	73.008	125.057	195.604	389.737	-1.76305	1.99202e-06	7.9103e-05	Tpd52l1	10	30462287	30575049	-	1292	protein_coding	- && sp|O54818|TPD53_MOUSE Tumor protein D53 OS=Mus musculus OX=10090 GN=Tpd52l1 PE=1 SV=1 && PF04201:Tumour protein D52 family	-
MGP_C57BL6NJ_G0033049	19.7819	0.998566	6.01242	49.8109	64.1496	88.0614	-2.95698	2.01988e-06	8.00361e-05	P4ha3	7	107076208	107117671	+	3043	protein_coding	- && sp|Q6W3F0|P4HA3_MOUSE Prolyl 4-hydroxylase subunit alpha-3 OS=Mus musculus OX=10090 GN=P4ha3 PE=2 SV=1 && -	-
MGP_C57BL6NJ_G0031788	3401.33	2929.79	3006.21	4314.47	5273.94	5216.55	-0.665294	2.05078e-06	8.10855e-05	Gabarapl1	6	136701504	136710386	+	1518	protein_coding	- && sp|Q8HYB6|GBRL1_BOVIN Gamma-aminobutyric acid receptor-associated protein-like 1 OS=Bos taurus OX=9913 GN=GABARAPL1 PE=3 SV=2 && PF02991:Autophagy protein Atg8 ubiquitin like	-
MGP_C57BL6NJ_G0022532	2250.49	1886.29	1933.42	1302.5	1347.14	1118.64	0.687947	2.06959e-06	8.16531e-05	Tob2	15	85554981	85565438	-	4080	protein_coding	- && sp|Q9JM55|TOB2_MOUSE Protein Tob2 OS=Mus musculus OX=10090 GN=Tob2 PE=2 SV=1 && PF07742:BTG family	-
MGP_C57BL6NJ_G0028655	215.274	190.726	149.452	316.882	381.743	545.807	-1.16847	2.09377e-06	8.243e-05	Grhpr	4	44826809	44836148	+	1603	protein_coding	- && sp|Q91Z53|GRHPR_MOUSE Glyoxylate reductase/hydroxypyruvate reductase OS=Mus musculus OX=10090 GN=Grhpr PE=1 SV=1 && PF02826:D-isomer specific 2-hydroxyacid dehydrogenase, NAD binding domain|PF00389:D-isomer specific 2-hydroxyacid dehydrogenase, catalytic domain	-
MGP_C57BL6NJ_G0034477	4.65457	5.9914	2.57675	28.6148	36.8072	34.0039	-2.93241	2.09957e-06	8.24811e-05	Cngb1	8	100240493	100314661	-	9355	protein_coding	- && sp|Q14028|CNGB1_HUMAN Cyclic nucleotide-gated cation channel beta-1 OS=Homo sapiens OX=9606 GN=CNGB1 PE=1 SV=2 && PF00027:Cyclic nucleotide-binding domain	-
MGP_C57BL6NJ_G0021740	3610.79	4255.89	4258.51	2571.09	2086.44	2713.34	0.718065	2.15273e-06	8.43888e-05	Zfhx2	14	51549313	51581885	-	18166	protein_coding	- && sp|Q2MHN3|ZFHX2_MOUSE Zinc finger homeobox protein 2 OS=Mus musculus OX=10090 GN=Zfhx2 PE=1 SV=1 && -	Homeobox
MGP_C57BL6NJ_G0032407	3.49093	0.998566	1.71784	20.1363	26.2908	39.2353	-3.83559	2.15748e-06	8.43947e-05	Ccer2	7	28495313	28498104	+	1051	protein_coding	- && sp|I3L3R5|CCER2_HUMAN Coiled-coil domain-containing glutamate-rich protein 2 OS=Homo sapiens OX=9606 GN=CCER2 PE=2 SV=1 && -	-
MGP_C57BL6NJ_G0027679	3.49093	0.998566	0.858918	16.9569	17.8778	78.4706	-4.48145	2.18025e-06	8.5104e-05	Gpr149	3	63792378	63881831	-	4288	protein_coding	- && sp|Q3UVY1|GP149_MOUSE Probable G-protein coupled receptor 149 OS=Mus musculus OX=10090 GN=Gpr149 PE=1 SV=1 && -	-
MGP_C57BL6NJ_G0016798	224.583	208.7	216.447	95.3825	100.957	125.553	1.00874	2.18776e-06	8.52159e-05	Inhbb	1	126840438	126848831	-	4255	protein_coding	- && sp|Q04999|INHBB_MOUSE Inhibin beta B chain OS=Mus musculus OX=10090 GN=Inhbb PE=2 SV=4 && -	-
MGP_C57BL6NJ_G0036765	124.51	105.848	160.618	42.3922	60.9947	45.3386	1.39908	2.21147e-06	8.5957e-05	Mid1	X	172768024	173079336	+	6070	protein_coding	- && sp|O70583|TRI18_MOUSE E3 ubiquitin-protein ligase Midline-1 OS=Mus musculus OX=10090 GN=Mid1 PE=1 SV=2 && PF00622:SPRY domain|PF18568:TRIM C-terminal subgroup One Signature domain|PF13445:RING-type zinc-finger|PF00643:B-box zinc finger|PF00041:Fibronectin type III domain|PF13765:SPRY-associated domain	-
MGP_C57BL6NJ_G0034185	576.003	451.352	448.355	771.539	1026.39	1736.82	-1.26167	2.26601e-06	8.78905e-05	Ncan	8	72998375	73027711	-	7195	protein_coding	- && sp|P55066|NCAN_MOUSE Neurocan core protein OS=Mus musculus OX=10090 GN=Ncan PE=1 SV=1 && -	-
MGP_C57BL6NJ_G0017123	421.239	250.64	202.705	527.783	736.143	1227.63	-1.51364	2.2902e-06	8.86413e-05	Rgs4	1	181221884	181228034	-	3103	protein_coding	- && sp|O08899|RGS4_MOUSE Regulator of G-protein signaling 4 OS=Mus musculus OX=10090 GN=Rgs4 PE=2 SV=1 && -	-
MGP_C57BL6NJ_G0007551	4.65457	4.99283	6.87134	27.555	36.8072	45.3386	-2.71844	2.2984e-06	8.87714e-05	Gm26592	9	18945616	18949108	-	1730	lincRNA	- && sp|Q60625|ICAM5_MOUSE Intercellular adhesion molecule 5 OS=Mus musculus OX=10090 GN=Icam5 PE=1 SV=2 && -	-
MGP_C57BL6NJ_G0019202	214.11	171.753	101.352	326.42	379.639	579.81	-1.40605	2.30366e-06	8.87878e-05	Rhbdl3	11	83949606	84005146	+	4734	protein_coding	- && sp|P58873|RHBL3_MOUSE Rhomboid-related protein 3 OS=Mus musculus OX=10090 GN=Rhbdl3 PE=2 SV=1 && PF01694:Rhomboid family	-
MGP_C57BL6NJ_G0031256	5149.12	4975.85	5386.27	7369.89	8097.57	10331.1	-0.734061	2.30961e-06	8.88302e-05	Nap1l5	6	59823170	59825013	-	1844	protein_coding	- && sp|Q9JJF0|NP1L5_MOUSE Nucleosome assembly protein 1-like 5 OS=Mus musculus OX=10090 GN=Nap1l5 PE=1 SV=1 && PF00956:Nucleosome assembly protein (NAP)	-
MGP_C57BL6NJ_G0028477	90.7642	95.8623	80.7383	154.732	211.378	215.358	-1.12436	2.32042e-06	8.90594e-05	Triqk	4	10078216	10154092	+	3508	protein_coding	- && sp|B2B9E1|TRIQK_MOUSE Triple QxxK/R motif-containing protein OS=Mus musculus OX=10090 GN=Triqk PE=2 SV=1 && -	-
MGP_C57BL6NJ_G0028173	601.604	522.25	489.583	791.675	1261.96	1014.89	-0.928425	2.39312e-06	9.16305e-05	Gstm5	3	113499440	113502305	+	1278	protein_coding	- && sp|P48774|GSTM5_MOUSE Glutathione S-transferase Mu 5 OS=Mus musculus OX=10090 GN=Gstm5 PE=1 SV=1 && PF00043:Glutathione S-transferase, C-terminal domain|PF02798:Glutathione S-transferase, N-terminal domain	-
MGP_C57BL6NJ_G0029635	7258.81	8934.17	8303.16	5092.37	5342.3	3812.8	0.782094	2.3974e-06	9.16305e-05	Plch2	4	164964368	165042862	-	8112	protein_coding	- && sp|A2AP18|PLCH2_MOUSE 1-phosphatidylinositol 4,5-bisphosphate phosphodiesterase eta-2 OS=Mus musculus OX=10090 GN=Plch2 PE=1 SV=2 && -	-
MGP_C57BL6NJ_G0026553	193.165	373.464	351.297	145.193	121.989	88.0614	1.37482	2.42789e-06	9.2603e-05	Agbl2	2	95299433	95365481	+	6650	protein_coding	- && sp|Q8CDK2|CBPC2_MOUSE Cytosolic carboxypeptidase 2 OS=Mus musculus OX=10090 GN=Agbl2 PE=1 SV=1 && PF18027:Cytosolic carboxypeptidase N-terminal domain|PF00246:Zinc carboxypeptidase	-
novel.98	0	0	0	9.53825	16.8261	28.7725	-6.64957	2.47313e-06	9.41328e-05	-	10	7756107	7777250	+	3135	-	- && - && -	-
MGP_C57BL6NJ_G0023272	350.257	451.352	299.762	171.689	172.468	204.024	1.00414	2.48669e-06	9.43249e-05	Phldb2	16	45552225	45781350	-	7577	protein_coding	- && sp|Q8K1N2|PHLB2_MOUSE Pleckstrin homology-like domain family B member 2 OS=Mus musculus OX=10090 GN=Phldb2 PE=1 SV=2 && PF00169:PH domain	-
MGP_C57BL6NJ_G0029888	6340.69	5125.64	5129.46	8073.6	8855.8	9541.15	-0.673829	2.48846e-06	9.43249e-05	Nat8l	5	34085302	34095234	+	6670	protein_coding	- && sp|D3ZVU9|NAT8L_RAT N-acetylaspartate synthetase OS=Rattus norvegicus OX=10116 GN=Nat8l PE=1 SV=1 && -	-
MGP_C57BL6NJ_G0021263	1.16364	0	0.858918	20.1363	11.568	93.2928	-5.97979	2.51704e-06	9.52117e-05	Cartpt	13	104721774	104725773	-	874	protein_coding	- && sp|P56388|CART_MOUSE Cocaine- and amphetamine-regulated transcript protein OS=Mus musculus OX=10090 GN=Cartpt PE=1 SV=2 && PF06373:Cocaine and amphetamine regulated transcript protein (CART)	-
MGP_C57BL6NJ_G0017498	52.364	34.9498	34.3567	90.0835	110.421	147.35	-1.52832	2.53584e-06	9.57253e-05	Tmem200a	10	24780478	24872800	-	4115	protein_coding	- && sp|Q8C817|T200A_MOUSE Transmembrane protein 200A OS=Mus musculus OX=10090 GN=Tmem200a PE=1 SV=1 && PF10177:Uncharacterised conserved protein (DUF2371)	-
MGP_C57BL6NJ_G0016537	2194.63	1758.47	1746.18	2789.41	3303.18	4080.47	-0.836545	2.56751e-06	9.67219e-05	Pnkd	1	77780348	77859412	+	7832	protein_coding	- && - && -	-
MGP_C57BL6NJ_G0021519	1234.63	1214.26	1373.41	752.462	596.276	331.32	1.18747	2.57713e-06	9.68854e-05	Galnt15	14	26248398	26285040	+	6326	protein_coding	- && sp|Q9D2N8|GLT15_MOUSE Polypeptide N-acetylgalactosaminyltransferase 15 OS=Mus musculus OX=10090 GN=Galnt15 PE=2 SV=1 && -	-
novel.569	1067.06	1417.96	1410.34	849.964	679.355	671.359	0.824993	2.60303e-06	9.7659e-05	-	17	60509552	60520070	-	9769	-	- && sp|A0A2R8Y7D0|TINCR_HUMAN Ubiquitin domain-containing protein TINCR OS=Homo sapiens OX=9606 GN=TINCR PE=1 SV=1 && -	-
MGP_C57BL6NJ_G0001329	6.98186	12.9814	15.4605	61.4687	30.4974	136.888	-2.67996	2.67224e-06	0.00010001	MGP_C57BL6NJ_G0001329	3	124954831	124958961	+	4131	TEC	- && - && -	-
MGP_C57BL6NJ_G0030306	58.1822	51.9254	54.9707	103.861	146.177	261.569	-1.63619	2.67661e-06	0.00010001	Plcxd1	5	116980623	116986556	+	3811	protein_coding	- && sp|Q8CHS4|PLCX1_MOUSE PI-PLC X domain-containing protein 1 OS=Mus musculus OX=10090 GN=Plcxd1 PE=2 SV=1 && -	-
MGP_C57BL6NJ_G0030215	392.148	408.413	450.932	635.884	732.988	977.395	-0.906912	2.68919e-06	0.000100276	Tmem150c	5	105784360	105860726	-	5555	protein_coding	- && sp|Q8C8S3|T150C_MOUSE Transmembrane protein 150C OS=Mus musculus OX=10090 GN=Tmem150c PE=1 SV=1 && PF10277:Frag1/DRAM/Sfk1 family	-
MGP_C57BL6NJ_G0032165	850.623	712.976	675.968	1058.75	1611.1	1495.3	-0.896232	2.76392e-06	0.000102854	Dact3	7	15359748	15371940	+	2989	protein_coding	- && sp|Q0PHV7|DACT3_MOUSE Dapper homolog 3 OS=Mus musculus OX=10090 GN=Dact3 PE=1 SV=1 && PF15268:Dapper	-
MGP_C57BL6NJ_G0016990	73.3095	58.9154	39.5102	135.655	155.642	139.503	-1.3384	2.77706e-06	0.000103133	Colgalt2	1	162603259	162717879	+	4245	protein_coding	- && sp|Q6NVG7|GT252_MOUSE Procollagen galactosyltransferase 2 OS=Mus musculus OX=10090 GN=Colgalt2 PE=2 SV=2 && PF13704:Glycosyl transferase family 2|PF01755:Glycosyltransferase family 25 (LPS biosynthesis protein)	-
novel.1307	1067.06	1222.24	1297.82	1936.27	2093.8	3755.25	-1.11801	2.82921e-06	0.000104858	-	X	137006567	137010259	+	3693	-	- && sp|Q8BUY8|GASP2_MOUSE G-protein coupled receptor-associated sorting protein 2 OS=Mus musculus OX=10090 GN=Gprasp2 PE=1 SV=2 && -	-
MGP_C57BL6NJ_G0036308	6709.57	7155.72	5577.81	4416.21	3878.42	3935.74	0.668718	2.85857e-06	0.000105733	Atp2b3	X	71391444	71465583	+	4820	protein_coding	- && sp|Q64568|AT2B3_RAT Plasma membrane calcium-transporting ATPase 3 OS=Rattus norvegicus OX=10116 GN=Atp2b3 PE=1 SV=2 && PF00689:Cation transporting ATPase, C-terminus|PF00690:Cation transporter/ATPase, N-terminus|PF00122:E1-E2 ATPase|PF12424:Plasma membrane calcium transporter ATPase C terminal|PF13246:Cation transport ATPase (P-type)	-
MGP_C57BL6NJ_G0019330	576.003	645.074	684.557	917.792	1085.29	1152.65	-0.727073	2.9479e-06	0.000108817	Mmd	11	94885048	94981724	+	5386	protein_coding	- && sp|Q9CQY7|PAQRB_MOUSE Monocyte to macrophage differentiation factor OS=Mus musculus OX=10090 GN=Mmd PE=2 SV=1 && PF03006:Haemolysin-III related	-
MGP_C57BL6NJ_G0024892	890.187	1060.48	988.614	605.149	390.156	578.067	0.901327	3.09552e-06	0.000113906	Ppargc1b	18	62831623	62948640	-	3990	protein_coding	- && sp|Q8VHJ7|PRGC2_MOUSE Peroxisome proliferator-activated receptor gamma coactivator 1-beta OS=Mus musculus OX=10090 GN=Ppargc1b PE=1 SV=1 && PF00076:RNA recognition motif. (a.k.a. RRM, RBD, or RNP domain)	-
MGP_C57BL6NJ_G0016514	36.0729	3.99426	7.73026	67.8276	89.3888	183.97	-2.86617	3.10679e-06	0.000113994	Vwc2l	1	73859413	74036426	+	7689	protein_coding	- && sp|Q505H4|VWC2L_MOUSE von Willebrand factor C domain-containing protein 2-like OS=Mus musculus OX=10090 GN=Vwc2l PE=1 SV=1 && -	-
MGP_C57BL6NJ_G0025026	29.0911	1.99713	0.858918	476.913	688.82	916.362	-6.04127	3.14954e-06	0.000115185	Cbln2	18	90160488	90167661	+	2894	protein_coding	- && sp|Q8BGU2|CBLN2_MOUSE Cerebellin-2 OS=Mus musculus OX=10090 GN=Cbln2 PE=1 SV=1 && PF00386:C1q domain	-
MGP_C57BL6NJ_G0026289	60.5095	62.9097	66.9956	292.506	129.351	142.991	-1.56576	3.1518e-06	0.000115185	Ttn	2	79386141	79680593	-	116467	protein_coding	- && sp|A2ASS6|TITIN_MOUSE Titin OS=Mus musculus OX=10090 GN=Ttn PE=1 SV=1 && -	-
MGP_C57BL6NJ_G0027415	557.385	648.069	597.807	356.095	363.865	245.003	0.904764	3.17524e-06	0.000115811	Slco4a1	2	192372564	192393094	+	4794	protein_coding	- && sp|Q8K078|SO4A1_MOUSE Solute carrier organic anion transporter family member 4A1 OS=Mus musculus OX=10090 GN=Slco4a1 PE=1 SV=2 && PF03137:Organic Anion Transporter Polypeptide (OATP) family|PF07648:Kazal-type serine protease inhibitor domain	-
MGP_C57BL6NJ_G0024998	1340.52	1348.06	1375.13	952.765	666.735	607.711	0.868507	3.25283e-06	0.000118405	Setbp1	18	81645341	82035785	-	9979	protein_coding	- && sp|Q9Z180|SETBP_MOUSE SET-binding protein OS=Mus musculus OX=10090 GN=Setbp1 PE=1 SV=4 && -	-
MGP_C57BL6NJ_G0027881	47.7094	70.8982	72.1491	118.698	175.623	196.176	-1.35779	3.35326e-06	0.00012182	Slc27a3	3	94097296	94101995	-	2569	protein_coding	- && sp|O88561|S27A3_MOUSE Solute carrier family 27 member 3 OS=Mus musculus OX=10090 GN=Slc27a3 PE=1 SV=2 && -	-
MGP_C57BL6NJ_G0030078	706.332	483.306	483.571	985.619	1049.53	2070.75	-1.29663	3.41148e-06	0.00012369	C530008M17Rik	5	79920546	80160173	+	12305	protein_coding	- && sp|Q5PR69|CRACD_MOUSE Capping protein-inhibiting regulator of actin dynamics OS=Mus musculus OX=10090 GN=Cracd PE=1 SV=3 && PF15262:Domain of unknown function (DUF4592)	-
novel.571	247.856	310.554	317.8	139.894	164.055	92.4209	1.15022	3.43813e-06	0.00012441	-	17	71042654	71047602	-	4949	-	- && sp|Q8K2H1|PPHLN_MOUSE Periphilin-1 OS=Mus musculus OX=10090 GN=Pphln1 PE=1 SV=1 && -	-
MGP_C57BL6NJ_G0036912	229.238	125.819	153.746	314.762	376.485	603.352	-1.3519	3.45901e-06	0.000124919	MGP_C57BL6NJ_G0036912	18	92962989	92966716	-	3728	pseudogene	- && - && -	-
MGP_C57BL6NJ_G0022038	4.65457	5.9914	11.1659	74.1864	54.6849	378.403	-4.52891	3.48552e-06	0.000125629	Pou4f1	14	105102548	105109489	-	4566	protein_coding	- && sp|Q01851|PO4F1_HUMAN POU domain, class 4, transcription factor 1 OS=Homo sapiens OX=9606 GN=POU4F1 PE=1 SV=4 && -	-
MGP_C57BL6NJ_G0030093	343.275	211.696	245.65	534.142	478.493	952.982	-1.2987	3.62179e-06	0.000130285	Epha5	5	88174673	88593390	-	16560	protein_coding	- && sp|Q60629|EPHA5_MOUSE Ephrin type-A receptor 5 OS=Mus musculus OX=10090 GN=Epha5 PE=1 SV=2 && PF14575:Ephrin type-A receptor 2 transmembrane domain|PF07714:Protein tyrosine kinase|PF00041:Fibronectin type III domain|PF01404:Ephrin receptor ligand binding domain|PF00536:SAM domain (Sterile alpha motif)	-
MGP_C57BL6NJ_G0004685	268.802	320.54	302.339	181.227	95.6986	122.065	1.16221	3.63095e-06	0.000130359	Gm16183	8	88794477	88802216	-	1193	antisense	- && sp|P97445|CAC1A_MOUSE Voltage-dependent P/Q-type calcium channel subunit alpha-1A OS=Mus musculus OX=10090 GN=Cacna1a PE=1 SV=2 && -	-
MGP_C57BL6NJ_G0023773	140.801	166.761	163.194	81.6051	73.6143	63.6484	1.11029	3.64828e-06	0.000130725	Ccdc78	17	25935588	25939591	+	1674	protein_coding	- && sp|D3Z5T1|CCD78_MOUSE Coiled-coil domain-containing protein 78 OS=Mus musculus OX=10090 GN=Ccdc78 PE=3 SV=2 && PF14739:Domain of unknown function (DUF4472)	-
MGP_C57BL6NJ_G0024945	638.84	731.949	728.362	472.673	347.039	394.097	0.791265	3.72856e-06	0.000133342	Ldlrad4	18	70059695	70391803	+	2493	protein_coding	- && sp|Q8BWJ4|LRAD4_MOUSE Low-density lipoprotein receptor class A domain-containing protein 4 OS=Mus musculus OX=10090 GN=Ldlrad4 PE=2 SV=1 && -	-
MGP_C57BL6NJ_G0024452	46.5457	29.957	26.6264	102.801	75.7176	219.718	-1.96174	3.87437e-06	0.000138287	Qpct	17	84883888	84922481	+	1908	protein_coding	- && sp|Q9CYK2|QPCT_MOUSE Glutaminyl-peptide cyclotransferase OS=Mus musculus OX=10090 GN=Qpct PE=1 SV=2 && PF04389:Peptidase family M28	-
novel.633	123.346	121.825	127.979	62.5285	45.2202	28.7725	1.46043	3.92686e-06	0.000139888	-	19	45939878	45945929	+	6052	-	- && - && -	-
MGP_C57BL6NJ_G0003477	441.021	535.231	509.338	323.241	209.275	190.073	1.04255	3.95352e-06	0.000140565	MGP_C57BL6NJ_G0003477	17	10797738	10927909	+	3583	antisense	- && - && -	-
novel.890	44.2185	56.9183	51.5351	120.818	104.112	186.586	-1.43135	3.96671e-06	0.000140761	-	6	91509116	91515621	+	5089	-	- && - && -	-
MGP_C57BL6NJ_G0018552	173.383	222.68	198.41	305.224	474.286	411.535	-1.00146	3.99007e-06	0.000141316	Fbll1	11	35248997	35250499	-	1503	protein_coding	- && sp|Q80WS3|FBLL1_MOUSE rRNA/tRNA 2'-O-methyltransferase fibrillarin-like protein 1 OS=Mus musculus OX=10090 GN=Fbll1 PE=1 SV=1 && -	-
MGP_C57BL6NJ_G0036466	287.42	260.626	291.173	457.836	532.126	969.548	-1.22465	4.06133e-06	0.000143563	Rgag4	X	101544029	101548789	-	4761	protein_coding	- && sp|Q5DTT4|RTL5_MOUSE Retrotransposon Gag-like protein 5 OS=Mus musculus OX=10090 GN=Rtl5 PE=2 SV=2 && -	-
MGP_C57BL6NJ_G0026851	269.965	258.629	275.713	149.433	118.835	157.813	0.914581	4.08981e-06	0.000144292	Cep152	2	132859184	132923496	-	5768	protein_coding	- && sp|A2AUM9|CE152_MOUSE Centrosomal protein of 152 kDa OS=Mus musculus OX=10090 GN=Cep152 PE=1 SV=1 && -	-
MGP_C57BL6NJ_G0035679	130.328	79.8853	91.0453	204.543	227.153	213.614	-1.10556	4.33729e-06	0.000152729	Ky	9	106980330	107021783	+	5879	protein_coding	- && sp|Q8C8H8|KY_MOUSE Kyphoscoliosis peptidase OS=Mus musculus OX=10090 GN=Ky PE=1 SV=1 && -	-
MGP_C57BL6NJ_G0002826	1.16364	2.9957	1.71784	14.8373	23.1359	54.9294	-3.97688	4.35025e-06	0.000152892	Gm29480	1	98041536	98048133	-	1655	antisense	- && - && -	-
MGP_C57BL6NJ_G0035702	40.7275	16.9756	8.58918	152.612	184.036	489.133	-3.64973	4.48632e-06	0.000157373	Cpne4	9	109150911	109695400	+	5243	protein_coding	- && sp|Q8BLR2|CPNE4_MOUSE Copine-4 OS=Mus musculus OX=10090 GN=Cpne4 PE=1 SV=1 && -	-
MGP_C57BL6NJ_G0016348	1097.32	1187.29	1170.7	795.914	757.176	755.061	0.582639	4.49614e-06	0.000157416	Tbc1d8	1	39696197	39809103	-	5239	protein_coding	- && sp|Q9Z1A9|TBCD8_MOUSE TBC1 domain family member 8 OS=Mus musculus OX=10090 GN=Tbc1d8 PE=1 SV=2 && PF00566:Rab-GTPase-TBC domain|PF02893:GRAM domain	-
MGP_C57BL6NJ_G0022674	100.073	82.881	114.236	173.808	241.876	218.846	-1.09248	4.5073e-06	0.000157506	Dbx2	15	100744943	100778944	-	3460	protein_coding	- && sp|Q6ZNG2|DBX2_HUMAN Homeobox protein DBX2 OS=Homo sapiens OX=9606 GN=DBX2 PE=2 SV=2 && PF00046:Homeodomain	Homeobox
MGP_C57BL6NJ_G0035618	975.133	1169.32	1115.73	695.233	585.76	398.456	0.958714	4.55102e-06	0.000158732	Zic4	9	94943120	94976981	+	10223	protein_coding	- && sp|Q61467|ZIC4_MOUSE Zinc finger protein ZIC 4 OS=Mus musculus OX=10090 GN=Zic4 PE=1 SV=2 && PF18366:Zic proteins zinc finger domain|PF00096:Zinc finger, C2H2 type	zf-C2H2
MGP_C57BL6NJ_G0034158	22.1092	18.9728	6.01242	83.7247	89.3888	46.2105	-2.24094	4.57016e-06	0.000159097	Lpl	8	71612060	71641079	+	6503	protein_coding	- && sp|P11152|LIPL_MOUSE Lipoprotein lipase OS=Mus musculus OX=10090 GN=Lpl PE=1 SV=3 && PF00151:Lipase|PF01477:PLAT/LH2 domain	-
MGP_C57BL6NJ_G0031895	865.751	778.881	754.989	519.305	398.569	506.571	0.75115	4.72076e-06	0.000163767	Pde3a	6	149988371	150261532	+	12737	protein_coding	- && sp|Q9Z0X4|PDE3A_MOUSE cGMP-inhibited 3',5'-cyclic phosphodiesterase A OS=Mus musculus OX=10090 GN=Pde3a PE=1 SV=1 && PF00233:3'5'-cyclic nucleotide phosphodiesterase	-
MGP_C57BL6NJ_G0026595	382.839	443.363	334.978	241.636	190.346	183.97	0.915517	4.72215e-06	0.000163767	Tspan18	2	97916706	98058969	-	4733	protein_coding	- && sp|Q80WR1|TSN18_MOUSE Tetraspanin-18 OS=Mus musculus OX=10090 GN=Tspan18 PE=2 SV=1 && -	-
MGP_C57BL6NJ_G0035932	927.424	810.835	906.158	1295.08	1961.3	1450.83	-0.831869	4.75638e-06	0.000164642	Rpsa	9	126315386	126321404	+	2481	protein_coding	- && sp|P14206|RSSA_MOUSE 40S ribosomal protein SA OS=Mus musculus OX=10090 GN=Rpsa PE=1 SV=4 && -	-
novel.102	0	0	0.858918	14.8373	26.2908	33.132	-6.1154	4.88941e-06	0.000168929	-	10	25544772	25593492	+	1886	-	- && sp|Q66X22|NLR9B_MOUSE NACHT, LRR and PYD domains-containing protein 9B OS=Mus musculus OX=10090 GN=Nlrp9b PE=1 SV=1 && -	-
MGP_C57BL6NJ_G0033466	242.038	279.598	410.563	551.099	726.678	615.558	-1.01873	5.1194e-06	0.000176542	Gsg1l	7	135184002	135392974	-	3923	protein_coding	- && sp|D3Z7H4|GSG1L_MOUSE Germ cell-specific gene 1-like protein OS=Mus musculus OX=10090 GN=Gsg1l PE=1 SV=2 && PF07803:GSG1-like protein	-
MGP_C57BL6NJ_G0027457	1461.54	1644.64	1415.5	1074.64	821.325	822.197	0.734671	5.14197e-06	0.000176988	Myt1	2	193824272	193898961	+	6905	protein_coding	- && sp|Q8CFC2|MYT1_MOUSE Myelin transcription factor 1 OS=Mus musculus OX=10090 GN=Myt1 PE=1 SV=1 && PF08474:Myelin transcription factor 1|PF01530:Zinc finger, C2HC type	zf-C2HC
MGP_C57BL6NJ_G0020642	8.1455	1.99713	10.307	29.6746	45.2202	56.6732	-2.67841	5.30114e-06	0.000182125	Pou6f2	13	15886943	16275520	-	6720	protein_coding	- && sp|Q8BJI4|PO6F2_MOUSE POU domain, class 6, transcription factor 2 OS=Mus musculus OX=10090 GN=Pou6f2 PE=2 SV=1 && PF00046:Homeodomain|PF00157:Pou domain - N-terminal to homeobox domain	Pou
MGP_C57BL6NJ_G0032216	723.786	620.109	669.956	982.44	1248.29	1051.51	-0.705091	5.41811e-06	0.000185796	Rtn2	7	18139919	18153904	+	2034	protein_coding	- && sp|O70622|RTN2_MOUSE Reticulon-2 OS=Mus musculus OX=10090 GN=Rtn2 PE=1 SV=1 && PF02453:Reticulon	-
MGP_C57BL6NJ_G0027697	636.513	545.217	627.869	887.058	951.728	1083.77	-0.692341	5.44715e-06	0.000186443	Rsrc1	3	68590580	69009378	+	11982	protein_coding	- && - && -	-
MGP_C57BL6NJ_G0021242	518.985	430.382	463.816	734.445	762.434	1061.97	-0.858287	5.62582e-06	0.0001922	Fam169a	13	101622317	101703498	+	4589	protein_coding	- && sp|Q5XG69|F169A_MOUSE Soluble lamin-associated protein of 75 kDa OS=Mus musculus OX=10090 GN=Fam169a PE=1 SV=3 && -	-
novel.332	27.9274	15.9771	15.4605	49.8109	59.9431	233.668	-2.54585	5.63766e-06	0.000192246	-	13	58013478	58018768	-	5291	-	- && sp|A0A1B0GUA5|SIM32_HUMAN Small integral membrane protein 32 OS=Homo sapiens OX=9606 GN=SMIM32 PE=3 SV=1 && -	-
MGP_C57BL6NJ_G0034952	3165.11	3106.54	2883.39	1774.12	1796.19	949.494	1.01884	5.71839e-06	0.000194637	Kank2	9	19776010	19809604	-	5116	protein_coding	- && sp|Q8BX02|KANK2_MOUSE KN motif and ankyrin repeat domain-containing protein 2 OS=Mus musculus OX=10090 GN=Kank2 PE=1 SV=1 && -	-
novel.1010	424.73	696.999	690.57	352.915	265.012	256.337	1.05409	5.83058e-06	0.000198088	-	8	59605397	59625057	+	14879	-	- && - && -	-
MGP_C57BL6NJ_G0020334	1228.81	1793.42	2094.04	1040.73	710.904	809.991	0.998842	5.89897e-06	0.000200042	Ltbp2	12	87988863	88085753	-	8184	protein_coding	- && sp|O08999|LTBP2_MOUSE Latent-transforming growth factor beta-binding protein 2 OS=Mus musculus OX=10090 GN=Ltbp2 PE=1 SV=2 && PF07645:Calcium-binding EGF domain|PF00683:TB domain	-
MGP_C57BL6NJ_G0017380	13.9637	2.9957	5.15351	36.0334	33.6523	82.8301	-2.82737	5.91857e-06	0.000200336	Esr1	10	1664905	2067624	+	13567	protein_coding	- && sp|P19785|ESR1_MOUSE Estrogen receptor OS=Mus musculus OX=10090 GN=Esr1 PE=1 SV=1 && PF12743:Oestrogen-type nuclear receptor final C-terminal|PF02159:Oestrogen receptor|PF00104:Ligand-binding domain of nuclear hormone receptor|PF00105:Zinc finger, C4 type (two domains)	ESR-like
MGP_C57BL6NJ_G0036216	8.1455	6.98996	11.1659	33.9138	36.8072	66.2641	-2.37506	5.97628e-06	0.000201917	Ccdc160	X	49156177	49164447	+	1536	protein_coding	- && sp|Q3UYG1|CC160_MOUSE Coiled-coil domain-containing protein 160 OS=Mus musculus OX=10090 GN=Ccdc160 PE=2 SV=1 && -	-
MGP_C57BL6NJ_G0018094	54.6912	33.9512	32.6389	95.3825	98.8535	222.333	-1.79216	6.04958e-06	0.000204018	Mgat4c	10	107243774	108044064	+	6857	protein_coding	- && sp|Q9D306|MGT4C_MOUSE Alpha-1,3-mannosyl-glycoprotein 4-beta-N-acetylglucosaminyltransferase C OS=Mus musculus OX=10090 GN=Mgat4c PE=2 SV=1 && -	-
MGP_C57BL6NJ_G0021119	5.81822	2.9957	9.4481	29.6746	30.4974	68.8797	-2.80705	6.09138e-06	0.00020505	1700001L19Rik	13	71212792	71229489	+	1808	protein_coding	- && sp|Q9DAR0|CE049_MOUSE Uncharacterized protein C5orf49 homolog OS=Mus musculus OX=10090 PE=1 SV=1 && PF15074:Domain of unknown function (DUF4541)	-
MGP_C57BL6NJ_G0017009	16308.5	13233	13256.5	19949.8	24282.2	29578.2	-0.786362	6.19377e-06	0.000208115	Glul	1	164242454	164257514	+	3323	protein_coding	- && sp|P15105|GLNA_MOUSE Glutamine synthetase OS=Mus musculus OX=10090 GN=Glul PE=1 SV=6 && PF00120:Glutamine synthetase, catalytic domain|PF03951:Glutamine synthetase, beta-Grasp domain	-
MGP_C57BL6NJ_G0022568	481.748	490.296	500.749	694.173	803.448	830.044	-0.660519	6.26936e-06	0.00021027	Rrp7a	15	87009687	87022352	-	5411	protein_coding	- && sp|Q9D1C9|RRP7A_MOUSE Ribosomal RNA-processing protein 7 homolog A OS=Mus musculus OX=10090 GN=Rrp7a PE=2 SV=1 && PF17799:Rrp7 RRM-like N-terminal domain|PF12923:Ribosomal RNA-processing protein 7 (RRP7) C-terminal domain	-
MGP_C57BL6NJ_G0003827	0	0	1.71784	20.1363	30.4974	28.7725	-5.35058	6.3274e-06	0.000211829	2700069I18Rik	3	2409449	2457068	-	1138	antisense	- && - && -	-
MGP_C57BL6NJ_G0029266	221.092	143.793	144.298	294.626	377.536	865.792	-1.59828	6.36057e-06	0.000212552	Col16a1	4	136982515	137038662	+	6750	protein_coding	- && sp|Q8BLX7|COGA1_MOUSE Collagen alpha-1(XVI) chain OS=Mus musculus OX=10090 GN=Col16a1 PE=1 SV=2 && PF01391:Collagen triple helix repeat (20 copies)	-
MGP_C57BL6NJ_G0018207	16424.8	15837.3	15647.8	22300.4	26154.1	36334.5	-0.823603	6.38293e-06	0.000212911	Kif5a	10	135246820	135287624	-	6310	protein_coding	- && sp|P33175|KIF5A_MOUSE Kinesin heavy chain isoform 5A OS=Mus musculus OX=10090 GN=Kif5a PE=1 SV=3 && -	-
MGP_C57BL6NJ_G0017106	301.384	241.653	163.194	412.264	504.784	845.739	-1.32362	6.46055e-06	0.000215109	Ildr2	1	177529810	177592939	+	8253	protein_coding	- && sp|B5TVM2|ILDR2_MOUSE Immunoglobulin-like domain-containing receptor 2 OS=Mus musculus OX=10090 GN=Ildr2 PE=1 SV=2 && -	-
novel.517	0	0	0	11.6579	8.41306	31.3882	-6.55174	6.48214e-06	0.000215437	-	17	36874087	36876808	+	910	-	- && sp|P01898|HA10_MOUSE H-2 class I histocompatibility antigen, Q10 alpha chain OS=Mus musculus OX=10090 GN=H2-Q10 PE=1 SV=3 && -	-
MGP_C57BL6NJ_G0020023	72.1459	62.9097	73.008	151.552	129.351	251.978	-1.36007	6.51524e-06	0.000216146	Cys1	12	23030275	23049095	-	2646	protein_coding	- && sp|Q8R4T1|CYS1_MOUSE Cystin-1 OS=Mus musculus OX=10090 GN=Cys1 PE=1 SV=1 && -	-
MGP_C57BL6NJ_G0035780	12967.6	13993.9	12091	9450.29	7229.98	8248.13	0.647612	6.56794e-06	0.000217501	Bsn	9	113005027	113106988	-	15938	protein_coding	- && sp|O88737|BSN_MOUSE Protein bassoon OS=Mus musculus OX=10090 GN=Bsn PE=1 SV=4 && -	-
MGP_C57BL6NJ_G0036584	1561.61	1466.89	1635.38	2189.56	2653.27	2286.98	-0.612087	6.68366e-06	0.000220934	Bex2	X	137259102	137260698	-	903	protein_coding	- && sp|Q9WTZ8|BEX2_MOUSE Protein BEX2 OS=Mus musculus OX=10090 GN=Bex2 PE=1 SV=1 && PF04538:Brain expressed X-linked like family	-
MGP_C57BL6NJ_G0031885	43.0548	12.9814	21.4729	168.509	189.294	852.714	-3.9698	7.5175e-06	0.000248051	Lmo3	6	146831666	147074060	-	5135	protein_coding	- && sp|Q9YH16|LMO3_XENLA LIM domain only protein 3 OS=Xenopus laevis OX=8355 GN=lmo3 PE=2 SV=1 && PF00412:LIM domain	-
MGP_C57BL6NJ_G0032932	3116.24	3529.93	3459.72	1993.49	1876.11	970.42	1.0627	7.53219e-06	0.000248089	Il16	7	89124761	89231672	-	7842	protein_coding	- && sp|O54824|IL16_MOUSE Pro-interleukin-16 OS=Mus musculus OX=10090 GN=Il16 PE=1 SV=3 && PF00595:PDZ domain	-
MGP_C57BL6NJ_G0026608	442.185	418.399	499.89	711.13	689.871	858.817	-0.731972	7.59207e-06	0.000249417	Lrrc4c	2	101210125	102618479	+	4626	protein_coding	- && sp|Q8C031|LRC4C_MOUSE Leucine-rich repeat-containing protein 4C OS=Mus musculus OX=10090 GN=Lrrc4c PE=1 SV=2 && PF07679:Immunoglobulin I-set domain|PF13306:BspA type Leucine rich repeat region (6 copies)|PF13855:Leucine rich repeat	-
MGP_C57BL6NJ_G0016907	7769.65	9141.87	9247.97	6298.43	5423.27	4983.75	0.647226	7.5997e-06	0.000249417	Ppfia4	1	142976988	143034150	-	6681	protein_coding	- && sp|Q91Z80|LIPA4_RAT Liprin-alpha-4 (Fragment) OS=Rattus norvegicus OX=10116 GN=Ppfia4 PE=1 SV=1 && -	-
novel.201	171.056	336.517	331.542	137.775	62.0463	100.268	1.48565	7.70378e-06	0.000252381	-	11	122401356	122408748	+	7393	-	- && - && -	-
MGP_C57BL6NJ_G0019137	965.824	1013.54	1166.41	1527.18	1673.15	2157.07	-0.767995	7.96784e-06	0.000260567	Coro6	11	80822182	80832200	+	3011	protein_coding	- && sp|Q920M5|CORO6_MOUSE Coronin-6 OS=Mus musculus OX=10090 GN=Coro6 PE=1 SV=1 && -	-
MGP_C57BL6NJ_G0033362	4845.41	5544.04	5671.43	3858.75	3054.99	2624.41	0.752119	8.15827e-06	0.000266319	Mical2	7	120528154	120664722	+	11510	protein_coding	- && sp|Q8BML1|MICA2_MOUSE [F-actin]-monooxygenase MICAL2 OS=Mus musculus OX=10090 GN=Mical2 PE=1 SV=1 && -	-
MGP_C57BL6NJ_G0026940	5.81822	6.98996	4.29459	21.1961	29.4457	82.8301	-2.97978	8.18955e-06	0.000266866	Adam33	2	138695880	138715506	-	5394	protein_coding	- && sp|Q923W9|ADA33_MOUSE Disintegrin and metalloproteinase domain-containing protein 33 OS=Mus musculus OX=10090 GN=Adam33 PE=1 SV=3 && -	-
MGP_C57BL6NJ_G0020170	681.895	575.174	607.255	925.211	1025.34	943.391	-0.635246	8.22976e-06	0.000267441	Fkbp3	12	66579015	66595045	-	947	protein_coding	- && sp|Q62446|FKBP3_MOUSE Peptidyl-prolyl cis-trans isomerase FKBP3 OS=Mus musculus OX=10090 GN=Fkbp3 PE=1 SV=2 && PF00254:FKBP-type peptidyl-prolyl cis-trans isomerase|PF18410:Basic tilted helix bundle domain	-
MGP_C57BL6NJ_G0028211	498.039	417.401	452.65	720.668	707.749	1000.06	-0.82961	8.23634e-06	0.000267441	Ntng1	3	115535329	115903577	-	8213	protein_coding	- && sp|Q8R4G0|NTNG1_MOUSE Netrin-G1 OS=Mus musculus OX=10090 GN=Ntng1 PE=1 SV=2 && -	-
MGP_C57BL6NJ_G0016251	596.949	684.018	705.171	455.717	292.354	281.622	0.949797	8.38447e-06	0.000271769	Jph1	1	15148191	15290298	-	4958	protein_coding	- && sp|Q9ET80|JPH1_MOUSE Junctophilin-1 OS=Mus musculus OX=10090 GN=Jph1 PE=1 SV=1 && PF02493:MORN repeat	-
MGP_C57BL6NJ_G0028618	353.748	425.389	406.268	654.96	667.787	1233.73	-1.10927	8.47294e-06	0.000274153	Unc13b	4	42676497	42891060	+	15753	protein_coding	- && sp|Q62769|UN13B_RAT Protein unc-13 homolog B OS=Rattus norvegicus OX=10116 GN=Unc13b PE=1 SV=2 && PF00130:Phorbol esters/diacylglycerol binding domain (C1 domain)|PF00168:C2 domain|PF06292:Domain of Unknown Function (DUF1041)|PF10540:Munc13 (mammalian uncoordinated) homology domain	-
MGP_C57BL6NJ_G0021557	37.2366	6.98996	22.3319	63.5884	93.5953	160.429	-2.26861	8.58085e-06	0.000277155	Sncg	14	28783217	28787732	-	852	protein_coding	- && sp|Q9Z0F7|SYUG_MOUSE Gamma-synuclein OS=Mus musculus OX=10090 GN=Sncg PE=1 SV=1 && PF01387:Synuclein	-
MGP_C57BL6NJ_G0024931	0	0	0	6.35884	6.3098	49.698	-6.8295	8.66915e-06	0.000279515	Mc4r	18	68885569	68888326	-	2758	protein_coding	- && sp|P56450|MC4R_MOUSE Melanocortin receptor 4 OS=Mus musculus OX=10090 GN=Mc4r PE=1 SV=3 && PF00001:7 transmembrane receptor (rhodopsin family)	-
MGP_C57BL6NJ_G0028690	1071.72	924.672	511.915	321.121	314.438	460.361	1.19224	9.04367e-06	0.000290918	Nr4a3	4	48142176	48183404	+	5922	protein_coding	- && sp|Q9QZB6|NR4A3_MOUSE Nuclear receptor subfamily 4 group A member 3 OS=Mus musculus OX=10090 GN=Nr4a3 PE=1 SV=1 && -	NGFIB-like
MGP_C57BL6NJ_G0036176	3540.97	4616.37	4662.21	2986.53	2169.52	2292.21	0.783707	9.05451e-06	0.000290918	Tenm1	X	38417890	39354367	-	17747	protein_coding	- && sp|Q9WTS4|TEN1_MOUSE Teneurin-1 OS=Mus musculus OX=10090 GN=Tenm1 PE=1 SV=1 && PF15636:GHH signature containing HNH/Endo VII superfamily nuclease toxin|PF06484:Teneurin Intracellular Region	-
MGP_C57BL6NJ_G0022528	1878.12	1598.7	1388.01	2390.92	2623.82	3046.4	-0.729525	9.07925e-06	0.000291203	Rangap1	15	85384303	85413814	-	3211	protein_coding	- && sp|P46061|RAGP1_MOUSE Ran GTPase-activating protein 1 OS=Mus musculus OX=10090 GN=Rangap1 PE=1 SV=2 && PF07834:RanGAP1 C-terminal domain	-
MGP_C57BL6NJ_G0016455	5483.09	5828.63	5524.56	4010.31	3008.72	2350.63	0.845785	9.10699e-06	0.000291583	Als2	1	61448493	61536759	-	9496	protein_coding	- && sp|Q920R0|ALS2_MOUSE Alsin OS=Mus musculus OX=10090 GN=Als2 PE=1 SV=3 && PF00415:Regulator of chromosome condensation (RCC1) repeat|PF00621:RhoGEF domain|PF02204:Vacuolar sorting protein 9 (VPS9) domain|PF02493:MORN repeat	-
MGP_C57BL6NJ_G0023066	1835.07	1536.79	1534.89	2324.15	2947.73	2531.98	-0.669888	9.23793e-06	0.00029526	Camk2n2	16	18304330	18306402	-	1291	protein_coding	- && sp|Q78WH7|CK2N2_MOUSE Calcium/calmodulin-dependent protein kinase II inhibitor 2 OS=Mus musculus OX=10090 GN=Camk2n2 PE=1 SV=1 && -	-
MGP_C57BL6NJ_G0020578	65.164	47.9312	41.2281	120.818	105.163	209.255	-1.50683	9.28168e-06	0.000296142	Tmem196	12	126794849	126866073	+	1863	protein_coding	- && sp|Q5EB63|TM196_RAT Transmembrane protein 196 OS=Rattus norvegicus OX=10116 GN=Tmem196 PE=2 SV=1 && -	-
MGP_C57BL6NJ_G0015978	336.293	431.38	381.359	237.397	189.294	134.272	1.03844	9.38259e-06	0.000298842	5830444B04Rik	4	165409505	165433914	-	5413	processed_transcript	- && - && -	-
MGP_C57BL6NJ_G0022943	680.731	648.069	673.392	1090.54	972.76	1551.97	-0.853373	9.42898e-06	0.000299799	Shisa9	16	9036749	9365380	+	5099	protein_coding	- && sp|Q9CZN4|SHSA9_MOUSE Protein shisa-9 OS=Mus musculus OX=10090 GN=Shisa9 PE=1 SV=2 && PF13908:Wnt and FGF inhibitory regulator	-
MGP_C57BL6NJ_G0034296	318.838	351.495	319.517	207.722	180.881	136.888	0.917117	9.55857e-06	0.000303394	Arhgap10	8	80807935	81097787	-	3038	protein_coding	- && sp|Q6Y5D8|RHG10_MOUSE Rho GTPase-activating protein 10 OS=Mus musculus OX=10090 GN=Arhgap10 PE=1 SV=2 && PF00620:RhoGAP domain|PF14604:Variant SH3 domain|PF00169:PH domain|PF16746:BAR domain of APPL family	-
MGP_C57BL6NJ_G0019869	3780.68	3833.49	3346.34	5314.93	5775.57	8512.31	-0.838993	9.6245e-06	0.000304959	Gaa	11	127411972	127431188	+	4783	protein_coding	- && sp|P70699|LYAG_MOUSE Lysosomal alpha-glucosidase OS=Mus musculus OX=10090 GN=Gaa PE=1 SV=2 && PF13802:Galactose mutarotase-like|PF01055:Glycosyl hydrolases family 31|PF16863:N-terminal barrel of NtMGAM and CtMGAM, maltase-glucoamylase|PF00088:Trefoil (P-type) domain	-
MGP_C57BL6NJ_G0031150	72.1459	65.9053	47.2405	115.519	177.726	149.966	-1.26595	9.65033e-06	0.00030525	Tmem176a	6	48945697	48953781	+	3810	protein_coding	- && sp|Q9DCS1|T176A_MOUSE Transmembrane protein 176A OS=Mus musculus OX=10090 GN=Tmem176a PE=1 SV=2 && -	-
MGP_C57BL6NJ_G0021033	295.565	387.444	308.351	526.724	628.877	1188.39	-1.24235	9.7883e-06	0.000309081	Dapk1	13	62163610	62348288	+	5945	protein_coding	- && sp|Q80YE7|DAPK1_MOUSE Death-associated protein kinase 1 OS=Mus musculus OX=10090 GN=Dapk1 PE=1 SV=3 && PF00069:Protein kinase domain|PF00531:Death domain|PF12796:Ankyrin repeats (3 copies)	-
MGP_C57BL6NJ_G0020982	33.7457	22.967	24.0497	51.9305	96.7502	129.912	-1.79765	9.90225e-06	0.000312142	Prr7	13	56609004	56617892	+	1360	protein_coding	- && sp|Q3V0I2|PRR7_MOUSE Proline-rich protein 7 OS=Mus musculus OX=10090 GN=Prr7 PE=1 SV=1 && -	-
MGP_C57BL6NJ_G0023440	8183.9	7235.61	6558.7	4879.35	3891.04	2578.19	0.95372	1.00251e-05	0.000315474	Tiam1	16	93629380	93827704	-	9836	protein_coding	- && sp|Q60610|TIAM1_MOUSE Rho guanine nucleotide exchange factor TIAM1 OS=Mus musculus OX=10090 GN=Tiam1 PE=1 SV=1 && -	-
MGP_C57BL6NJ_G0023538	3.49093	1.99713	1.71784	16.9569	30.4974	28.7725	-3.44155	1.0541e-05	0.000331138	Gm1604b	17	5740552	5819304	-	781	protein_coding	- && - && -	-
MGP_C57BL6NJ_G0023936	4205.41	6889.11	6869.62	3680.71	3111.78	2591.27	0.937205	1.06428e-05	0.000333323	Adamts10	17	34668814	34698392	+	5453	protein_coding	- && sp|P58459|ATS10_MOUSE A disintegrin and metalloproteinase with thrombospondin motifs 10 OS=Mus musculus OX=10090 GN=Adamts10 PE=2 SV=3 && -	-
MGP_C57BL6NJ_G0030745	1184.59	1090.43	1108.86	1510.22	1839.31	1872.83	-0.62661	1.06469e-05	0.000333323	Mmd2	5	153221080	153271289	-	5193	protein_coding	- && sp|Q8R189|PAQRA_MOUSE Monocyte to macrophage differentiation factor 2 OS=Mus musculus OX=10090 GN=Mmd2 PE=2 SV=1 && PF03006:Haemolysin-III related	-
MGP_C57BL6NJ_G0033367	802.914	956.626	960.27	591.372	600.482	543.191	0.650044	1.06929e-05	0.000334195	Arntl	7	121567941	121685673	+	2904	protein_coding	- && sp|O88529|BMAL1_MESAU Aryl hydrocarbon receptor nuclear translocator-like protein 1 OS=Mesocricetus auratus OX=10036 GN=ARNTL PE=2 SV=1 && PF00010:Helix-loop-helix DNA-binding domain|PF14598:PAS domain|PF00989:PAS fold	bHLH
MGP_C57BL6NJ_G0031043	4665.05	4656.31	4090.17	3299.18	2629.08	2443.05	0.680067	1.07667e-05	0.000335928	E330009J07Rik	6	39821097	39861007	-	7811	protein_coding	- && sp|Q3UHG7|DEN11_MOUSE DENN domain-containing protein 11 OS=Mus musculus OX=10090 GN=Dennd11 PE=2 SV=1 && PF09804:Uncharacterized conserved protein (DUF2347)	-
MGP_C57BL6NJ_G0020411	570.185	598.141	530.811	367.753	361.762	353.99	0.648847	1.0868e-05	0.000338512	Gpr68	12	105536034	105568649	-	3505	protein_coding	- && sp|Q8BFQ3|OGR1_MOUSE Ovarian cancer G-protein coupled receptor 1 OS=Mus musculus OX=10090 GN=Gpr68 PE=2 SV=1 && PF00001:7 transmembrane receptor (rhodopsin family)	-
MGP_C57BL6NJ_G0037389	935.569	1172.32	1100.27	739.744	625.722	553.654	0.742768	1.09426e-05	0.000340259	Gm11611	11	103051565	103053848	-	1326	sense_intronic	- && - && -	-
MGP_C57BL6NJ_G0017686	43.0548	16.9756	20.614	81.6051	73.6143	122.937	-1.80652	1.09801e-05	0.000340847	Gm5424	10	63664708	63670251	+	1595	protein_coding	- && sp|P16460|ASSY_MOUSE Argininosuccinate synthase OS=Mus musculus OX=10090 GN=Ass1 PE=1 SV=1 && PF00764:Arginosuccinate synthase	-
MGP_C57BL6NJ_G0003598	0	2.9957	0	22.2559	9.4647	66.2641	-5.03977	1.1289e-05	0.000349844	Emx2os	19	61385525	61420651	-	4995	antisense	- && - && -	-
MGP_C57BL6NJ_G0017489	95.4188	89.8709	36.0745	2.11961	6.3098	22.6693	2.79823	1.14517e-05	0.000354287	Moxd1	10	22875091	22957658	+	3198	protein_coding	- && sp|Q9CXI3|MOXD1_MOUSE DBH-like monooxygenase protein 1 OS=Mus musculus OX=10090 GN=Moxd1 PE=1 SV=1 && PF01082:Copper type II ascorbate-dependent monooxygenase, N-terminal domain|PF03351:DOMON domain|PF03712:Copper type II ascorbate-dependent monooxygenase, C-terminal domain	-
MGP_C57BL6NJ_G0016365	1124.08	884.729	886.403	1428.62	1525.92	1776.05	-0.709738	1.17927e-05	0.000364225	Pou3f3	1	43367639	43376020	+	7172	protein_coding	- && sp|P31361|PO3F3_MOUSE POU domain, class 3, transcription factor 3 OS=Mus musculus OX=10090 GN=Pou3f3 PE=2 SV=2 && -	Pou
MGP_C57BL6NJ_G0024878	395.639	303.564	316.082	533.082	619.412	557.141	-0.754038	1.22156e-05	0.000376056	Synpo	18	62070685	62136770	-	9533	protein_coding	- && sp|Q8CC35|SYNPO_MOUSE Synaptopodin OS=Mus musculus OX=10090 GN=Synpo PE=1 SV=2 && -	-
MGP_C57BL6NJ_G0024893	359.566	490.296	462.957	259.652	252.392	182.226	0.922901	1.22332e-05	0.000376056	Arhgef37	18	63046161	63093866	-	3234	protein_coding	- && sp|A1IGU4|ARH37_MOUSE Rho guanine nucleotide exchange factor 37 OS=Mus musculus OX=10090 GN=Arhgef37 PE=2 SV=1 && PF07653:Variant SH3 domain|PF14604:Variant SH3 domain|PF00621:RhoGEF domain|PF03114:BAR domain	-
MGP_C57BL6NJ_G0022987	80.2914	97.8595	97.0577	160.031	190.346	197.048	-0.989614	1.22373e-05	0.000376056	Ydjc	16	14485167	14503960	+	5556	protein_coding	- && sp|Q14BV6|YDJC_MOUSE Carbohydrate deacetylase OS=Mus musculus OX=10090 GN=Ydjc PE=2 SV=2 && PF04794:YdjC-like protein	-
MGP_C57BL6NJ_G0017118	18.6183	0.998566	8.58918	34.9736	64.1496	95.0366	-2.81116	1.24984e-05	0.000383438	Rxrg	1	178958441	179004554	+	1746	protein_coding	- && sp|P28705|RXRG_MOUSE Retinoic acid receptor RXR-gamma OS=Mus musculus OX=10090 GN=Rxrg PE=2 SV=2 && PF00105:Zinc finger, C4 type (two domains)|PF00104:Ligand-binding domain of nuclear hormone receptor|PF11825:Nuclear/hormone receptor activator site AF-1	RXR-like
MGP_C57BL6NJ_G0030706	4884.98	4605.39	4912.15	6494.49	7167.93	8706.75	-0.635321	1.25832e-05	0.000385394	Prkar1b	5	149276323	149415760	-	3646	protein_coding	- && sp|P12849|KAP1_MOUSE cAMP-dependent protein kinase type I-beta regulatory subunit OS=Mus musculus OX=10090 GN=Prkar1b PE=1 SV=2 && PF00027:Cyclic nucleotide-binding domain|PF02197:Regulatory subunit of type II PKA R-subunit	-
MGP_C57BL6NJ_G0021868	422.403	614.118	573.757	290.387	193.5	316.498	1.0081	1.26138e-05	0.000385689	Xkr6	14	60893950	61112717	+	7258	protein_coding	- && sp|E9Q6C8|XKR6_MOUSE XK-related protein 6 OS=Mus musculus OX=10090 GN=Xkr6 PE=2 SV=1 && PF09815:XK-related protein	-
MGP_C57BL6NJ_G0036542	81.455	41.9398	47.2405	140.954	111.473	418.51	-1.98282	1.28627e-05	0.000392223	Pcdh11x	X	120671809	121353175	+	14407	protein_coding	- && sp|Q71M42|PC11X_PANTR Protocadherin-11 X-linked OS=Pan troglodytes OX=9598 GN=PCDH11X PE=3 SV=1 && PF08374:Protocadherin|PF08266:Cadherin-like|PF00028:Cadherin domain	-
MGP_C57BL6NJ_G0017702	1024.01	1079.45	1202.48	760.941	541.591	679.207	0.738683	1.28703e-05	0.000392223	Tet1	10	64505013	64609736	-	14710	protein_coding	- && sp|Q3URK3|TET1_MOUSE Methylcytosine dioxygenase TET1 OS=Mus musculus OX=10090 GN=Tet1 PE=1 SV=2 && PF12851:Oxygenase domain of the 2OGFeDO superfamily|PF02008:CXXC zinc finger domain	-
novel.67	1.16364	5.9914	13.7427	26.4951	46.2718	93.2928	-2.94833	1.31326e-05	0.000399553	-	1	36861517	36879356	-	4707	-	- && - && -	-
MGP_C57BL6NJ_G0016291	140.801	118.829	115.095	197.124	258.702	270.288	-0.959037	1.32838e-05	0.000403383	Khdrbs2	1	31875783	32415678	+	10291	protein_coding	- && sp|Q9WU01|KHDR2_MOUSE KH domain-containing, RNA-binding, signal transduction-associated protein 2 OS=Mus musculus OX=10090 GN=Khdrbs2 PE=1 SV=1 && PF16274:Qua1 domain|PF00013:KH domain	-
MGP_C57BL6NJ_G0017330	366.548	332.522	351.297	535.202	727.73	544.063	-0.782524	1.33025e-05	0.000403383	Smyd2	1	203098693	203143989	-	2717	protein_coding	- && sp|Q8R5A0|SMYD2_MOUSE N-lysine methyltransferase SMYD2 OS=Mus musculus OX=10090 GN=Smyd2 PE=1 SV=1 && -	-
MGP_C57BL6NJ_G0024869	10.4728	0	4.29459	30.7344	30.4974	68.0078	-3.17476	1.40346e-05	0.000424883	Chsy3	18	60571128	60819920	+	2931	protein_coding	- && sp|Q5DTK1|CHSS3_MOUSE Chondroitin sulfate synthase 3 OS=Mus musculus OX=10090 GN=Chsy3 PE=2 SV=3 && PF05679:Chondroitin N-acetylgalactosaminyltransferase	-
MGP_C57BL6NJ_G0029701	1164.81	854.772	876.096	1609.85	1515.4	2606.97	-0.986273	1.41738e-05	0.000428389	Cdk14	5	2035957	2704876	-	18698	protein_coding	- && sp|O35495|CDK14_MOUSE Cyclin-dependent kinase 14 OS=Mus musculus OX=10090 GN=Cdk14 PE=1 SV=2 && -	-
MGP_C57BL6NJ_G0016305	1091.5	770.893	897.569	1337.48	1621.62	1983.56	-0.841704	1.43566e-05	0.000433202	MGP_C57BL6NJ_G0016305	1	34602396	34750490	+	9561	protein_coding	- && sp|Q9NR80|ARHG4_HUMAN Rho guanine nucleotide exchange factor 4 OS=Homo sapiens OX=9606 GN=ARHGEF4 PE=1 SV=3 && PF00621:RhoGEF domain|PF00169:PH domain|PF00018:SH3 domain	-
MGP_C57BL6NJ_G0027168	235.056	186.732	209.576	328.54	418.55	364.452	-0.817575	1.44532e-05	0.000435399	BC029722	2	165374526	165376222	-	1615	protein_coding	- && - && -	-
MGP_C57BL6NJ_G0030593	925.097	575.174	587.5	1102.2	1346.09	2020.18	-1.09941	1.44955e-05	0.000435957	Limk1	5	144321835	144360312	-	7162	protein_coding	- && sp|P53668|LIMK1_MOUSE LIM domain kinase 1 OS=Mus musculus OX=10090 GN=Limk1 PE=1 SV=1 && -	-
MGP_C57BL6NJ_G0027993	1716.37	2045.06	2092.32	1410.6	972.76	1042.79	0.77342	1.45914e-05	0.000438125	Gabpb2	3	99449789	99491780	-	15465	protein_coding	- && sp|P81069|GABP2_MOUSE GA-binding protein subunit beta-2 OS=Mus musculus OX=10090 GN=Gabpb2 PE=1 SV=2 && -	-
MGP_C57BL6NJ_G0035056	20.9456	23.9656	18.8962	41.3324	63.098	247.618	-2.4691	1.46593e-05	0.00043824	Robo3	9	36520474	36552126	-	6765	protein_coding	- && sp|Q9Z2I4|ROBO3_MOUSE Roundabout homolog 3 OS=Mus musculus OX=10090 GN=Robo3 PE=1 SV=2 && -	-
MGP_C57BL6NJ_G0020349	1072.88	1085.44	875.237	597.731	388.053	639.099	0.899334	1.46775e-05	0.00043824	Fos	12	88741461	88744847	+	2352	protein_coding	- && sp|P01101|FOS_MOUSE Proto-oncogene c-Fos OS=Mus musculus OX=10090 GN=Fos PE=1 SV=1 && PF00170:bZIP transcription factor	TF_bZIP
MGP_C57BL6NJ_G0001330	8.1455	5.9914	3.43567	25.4353	29.4457	53.1856	-2.65644	1.46853e-05	0.00043824	MGP_C57BL6NJ_G0001330	3	124960969	124964479	+	3511	TEC	- && - && -	-
MGP_C57BL6NJ_G0031578	1555.79	691.008	620.998	3707.2	5084.65	12777.6	-2.91124	1.46908e-05	0.00043824	Slc6a11	6	119693018	119813697	+	5050	protein_coding	- && sp|P31650|S6A11_MOUSE Sodium- and chloride-dependent GABA transporter 3 OS=Mus musculus OX=10090 GN=Slc6a11 PE=1 SV=2 && PF00209:Sodium:neurotransmitter symporter family	-
MGP_C57BL6NJ_G0020007	37.2366	24.9641	25.7675	57.2295	76.7692	317.37	-2.36688	1.47304e-05	0.000438708	Kcnf1	12	15082120	15086908	-	4789	protein_coding	- && sp|Q7TSH7|KCNF1_MOUSE Potassium voltage-gated channel subfamily F member 1 OS=Mus musculus OX=10090 GN=Kcnf1 PE=1 SV=1 && PF00520:Ion transport protein|PF02214:BTB/POZ domain	-
MGP_C57BL6NJ_G0029767	1029.82	903.702	733.516	1276.01	1679.46	1607.78	-0.776148	1.49267e-05	0.000443834	Kcnh2	5	23521216	23556691	-	4816	protein_coding	- && sp|O35219|KCNH2_MOUSE Potassium voltage-gated channel subfamily H member 2 OS=Mus musculus OX=10090 GN=Kcnh2 PE=1 SV=2 && -	-
MGP_C57BL6NJ_G0026972	34.9093	21.9684	14.6016	69.9472	62.0463	124.681	-1.86619	1.50501e-05	0.000446777	Bmp2	2	141374428	141387660	+	3555	protein_coding	- && sp|P21274|BMP2_MOUSE Bone morphogenetic protein 2 OS=Mus musculus OX=10090 GN=Bmp2 PE=1 SV=3 && -	-
MGP_C57BL6NJ_G0035503	1608.16	2236.79	1642.25	1211.36	1051.63	965.188	0.765798	1.50815e-05	0.000446987	Cgnl1	9	73653851	73805449	-	7844	protein_coding	- && sp|Q6AW69|CGNL1_MOUSE Cingulin-like protein 1 OS=Mus musculus OX=10090 GN=Cgnl1 PE=1 SV=2 && -	-
MGP_C57BL6NJ_G0016658	75.6368	224.677	50.6761	11.6579	15.7745	36.6196	2.44172	1.52222e-05	0.000450322	Kcnj13	1	92062943	92071309	-	1270	protein_coding	- && sp|P86046|KCJ13_MOUSE Inward rectifier potassium channel 13 OS=Mus musculus OX=10090 GN=Kcnj13 PE=3 SV=1 && PF01007:Inward rectifier potassium channel transmembrane domain|PF17655:Inward rectifier potassium channel C-terminal domain	-
MGP_C57BL6NJ_G0032564	109.382	103.851	133.132	221.499	301.819	195.305	-1.04846	1.53326e-05	0.000452237	Ccne1	7	39470989	39481229	-	2657	protein_coding	- && sp|Q61457|CCNE1_MOUSE G1/S-specific cyclin-E1 OS=Mus musculus OX=10090 GN=Ccne1 PE=1 SV=2 && PF00134:Cyclin, N-terminal domain|PF02984:Cyclin, C-terminal domain	-
MGP_C57BL6NJ_G0035300	2868.38	2831.93	2477.12	1936.27	1183.09	973.907	0.9988	1.5552e-05	0.000457972	Exph5	9	53789332	53873616	+	10519	protein_coding	- && sp|Q0VAV2|EXPH5_MOUSE Exophilin-5 OS=Mus musculus OX=10090 GN=Exph5 PE=1 SV=1 && -	-
MGP_C57BL6NJ_G0030493	256.002	253.636	227.613	358.214	434.324	488.261	-0.799432	1.56788e-05	0.000460967	Rhof	5	131678573	131712736	-	4602	protein_coding	- && sp|Q8BYP3|RHOF_MOUSE Rho-related GTP-binding protein RhoF OS=Mus musculus OX=10090 GN=Rhof PE=1 SV=1 && -	-
MGP_C57BL6NJ_G0035942	346.766	374.462	474.982	990.918	1295.61	520.522	-1.22888	1.57057e-05	0.000461019	Cck	9	127834460	127840320	-	685	protein_coding	- && sp|P09240|CCKN_MOUSE Cholecystokinin OS=Mus musculus OX=10090 GN=Cck PE=1 SV=3 && PF00918:Gastrin/cholecystokinin family	-
MGP_C57BL6NJ_G0036605	3307.07	3338.21	3533.59	4426.81	5428.53	6096.29	-0.648195	1.60758e-05	0.000471128	Zcchc18	X	138340084	138346421	+	4876	protein_coding	- && sp|Q8VD24|ZCC18_MOUSE Zinc finger CCHC domain-containing protein 18 OS=Mus musculus OX=10090 GN=Zcchc18 PE=2 SV=1 && PF14893:PNMA	-
MGP_C57BL6NJ_G0022667	374.693	288.586	295.468	520.365	519.507	783.834	-0.930634	1.64158e-05	0.000479562	Prickle1	15	98394093	98505998	-	4345	protein_coding	- && sp|Q3U5C7|PRIC1_MOUSE Prickle-like protein 1 OS=Mus musculus OX=10090 GN=Prickle1 PE=1 SV=1 && -	-
MGP_C57BL6NJ_G0005686	7931.39	10446	10413.5	6396.99	6251.96	5092.74	0.698687	1.65299e-05	0.000482127	Mir124a-1hg	14	61903853	61912362	+	4823	lincRNA	- && - && -	-
MGP_C57BL6NJ_G0003840	222.256	147.788	125.402	286.148	343.884	442.923	-1.12128	1.69127e-05	0.000492509	Gm37459	3	32089017	32148109	+	3365	antisense	- && sp|Q8C437|PEX5R_MOUSE PEX5-related protein OS=Mus musculus OX=10090 GN=Pex5l PE=1 SV=2 && -	-
MGP_C57BL6NJ_G0025835	1200.88	1207.27	1158.68	1542.02	2107.47	2100.4	-0.689263	1.72135e-05	0.000500475	Nsmf	2	23639763	23648289	+	4896	protein_coding	- && sp|Q99NF2|NSMF_MOUSE NMDA receptor synaptonuclear signaling and neuronal migration factor OS=Mus musculus OX=10090 GN=Nsmf PE=1 SV=1 && -	-
MGP_C57BL6NJ_G0020286	208.292	113.837	109.941	247.995	369.123	402.816	-1.24569	1.73287e-05	0.000503026	Smoc1	12	83833242	84016704	+	3496	protein_coding	- && sp|Q8BLY1|SMOC1_MOUSE SPARC-related modular calcium-binding protein 1 OS=Mus musculus OX=10090 GN=Smoc1 PE=2 SV=2 && PF10591:Secreted protein acidic and rich in cysteine Ca binding region|PF00086:Thyroglobulin type-1 repeat|PF07648:Kazal-type serine protease inhibitor domain|PF16597:Thyroglobulin_1 repeat associated disordered domain	-
novel.1033	164.074	175.748	200.128	105.981	70.4594	86.3176	1.04165	1.76017e-05	0.00050934	-	8	122780038	122784740	+	4703	-	- && - && -	-
MGP_C57BL6NJ_G0016485	804.078	798.853	790.204	546.86	469.028	550.166	0.611078	1.79729e-05	0.000518889	Klf7	1	66684264	66778548	-	8131	protein_coding	- && sp|Q99JB0|KLF7_MOUSE Krueppel-like factor 7 OS=Mus musculus OX=10090 GN=Klf7 PE=1 SV=1 && -	zf-C2H2
novel.1022	994.915	1303.13	1452.43	749.283	454.305	231.924	1.38708	1.79883e-05	0.000518889	-	8	91897889	91905330	+	7442	-	- && - && -	-
MGP_C57BL6NJ_G0033390	14234.9	17815.4	17607	12045.8	8599.2	9563.82	0.717107	1.83378e-05	0.00052814	Smg1	7	126810189	126940631	-	18262	protein_coding	- && sp|Q8BKX6|SMG1_MOUSE Serine/threonine-protein kinase SMG1 OS=Mus musculus OX=10090 GN=Smg1 PE=1 SV=3 && PF00454:Phosphatidylinositol 3- and 4-kinase|PF17229:Serine/threonine-protein kinase SMG1 N-terminal|PF15785:Serine/threonine-protein kinase smg-1|PF02260:FATC domain	-
novel.60	3810.93	4009.24	3894.33	2800.01	2743.71	2199.79	0.597629	1.86192e-05	0.000535405	-	1	22108058	22130391	-	10438	-	- && sp|Q8VE52|OGRL1_MOUSE Opioid growth factor receptor-like protein 1 OS=Mus musculus OX=10090 GN=Ogfrl1 PE=1 SV=2 && PF04664:Opioid growth factor receptor (OGFr) conserved region	-
MGP_C57BL6NJ_G0025105	586.476	434.376	511.915	706.891	1199.91	995.705	-0.921938	1.8767e-05	0.000538809	Cnih2	19	2077101	2082680	-	1237	protein_coding	- && sp|Q6PI25|CNIH2_HUMAN Protein cornichon homolog 2 OS=Homo sapiens OX=9606 GN=CNIH2 PE=1 SV=1 && PF03311:Cornichon protein	-
MGP_C57BL6NJ_G0019711	1008.88	1050.49	1012.66	1530.36	1509.09	2279.13	-0.792413	1.88742e-05	0.000541042	Pitpnc1	11	114000794	114292139	-	6610	protein_coding	- && sp|Q8K4R4|PITC1_MOUSE Cytoplasmic phosphatidylinositol transfer protein 1 OS=Mus musculus OX=10090 GN=Pitpnc1 PE=1 SV=1 && -	-
MGP_C57BL6NJ_G0016433	109.382	91.8681	72.1491	157.911	191.397	262.441	-1.17019	1.90079e-05	0.000544025	Spats2l	1	59969419	60146324	+	6081	protein_coding	- && - && -	-
MGP_C57BL6NJ_G0023868	3070.86	2779.01	2546.69	3694.48	5353.86	4756.19	-0.717554	1.9334e-05	0.000552494	Mtch1	17	30000881	30020655	-	2878	protein_coding	- && sp|Q791T5|MTCH1_MOUSE Mitochondrial carrier homolog 1 OS=Mus musculus OX=10090 GN=Mtch1 PE=1 SV=1 && PF00153:Mitochondrial carrier protein	-
MGP_C57BL6NJ_G0016279	1465.03	1654.62	1724.71	1161.55	877.062	1017.5	0.665071	1.94982e-05	0.000556321	Fam135a	1	22826649	22914170	-	7773	protein_coding	- && sp|Q6NS59|F135A_MOUSE Protein FAM135A OS=Mus musculus OX=10090 GN=Fam135a PE=1 SV=2 && PF12394:Protein FAM135|PF05057:Putative serine esterase (DUF676)	-
MGP_C57BL6NJ_G0023825	12919.9	15757.4	14775.1	8897.07	8240.6	4264.44	1.02182	1.95667e-05	0.000557408	Grm4	17	27819948	27923675	-	5318	protein_coding	- && sp|Q68EF4|GRM4_MOUSE Metabotropic glutamate receptor 4 OS=Mus musculus OX=10090 GN=Grm4 PE=1 SV=2 && -	-
MGP_C57BL6NJ_G0030544	302.547	137.802	188.962	403.786	422.756	775.987	-1.35225	1.97928e-05	0.000562975	Tmem132b	5	134396582	134671003	+	8238	protein_coding	- && sp|Q14DG7|T132B_HUMAN Transmembrane protein 132B OS=Homo sapiens OX=9606 GN=TMEM132B PE=2 SV=2 && PF15706:Mature oligodendrocyte transmembrane protein, TMEM132D, C-term|PF15705:Mature oligodendrocyte transmembrane protein, TMEM132D, N-term|PF16070:Transmembrane protein family 132	-
MGP_C57BL6NJ_G0020795	116.364	84.8781	90.1864	171.689	187.191	224.949	-1.00914	2.05088e-05	0.000582437	Sox4	13	27689320	27694102	-	4783	protein_coding	- && sp|Q06831|SOX4_MOUSE Transcription factor SOX-4 OS=Mus musculus OX=10090 GN=Sox4 PE=1 SV=2 && -	HMG
MGP_C57BL6NJ_G0029612	3113.91	1951.2	1937.72	3692.36	4302.23	4988.99	-0.891293	2.06255e-05	0.000584846	Kcnab2	4	162129559	162222589	-	5578	protein_coding	- && sp|P62482|KCAB2_MOUSE Voltage-gated potassium channel subunit beta-2 OS=Mus musculus OX=10090 GN=Kcnab2 PE=1 SV=1 && -	-
MGP_C57BL6NJ_G0021321	70.9822	54.9211	77.3026	132.476	134.609	245.003	-1.33566	2.07993e-05	0.000588863	Ankrd55	13	118258511	118359050	+	3568	protein_coding	- && sp|Q8BLD6|ANR55_MOUSE Ankyrin repeat domain-containing protein 55 OS=Mus musculus OX=10090 GN=Ankrd55 PE=1 SV=2 && PF13857:Ankyrin repeats (many copies)|PF12796:Ankyrin repeats (3 copies)	-
MGP_C57BL6NJ_G0004116	18.6183	5.9914	4.29459	30.7344	60.9947	64.5203	-2.47765	2.09883e-05	0.000592546	Gm13205	4	158257199	158258621	-	562	antisense	- && sp|Q9CWL2|CASZ1_MOUSE Zinc finger protein castor homolog 1 OS=Mus musculus OX=10090 GN=Casz1 PE=1 SV=3 && -	-
MGP_C57BL6NJ_G0022782	966.988	1049.49	846.893	580.774	471.132	656.537	0.74358	2.0994e-05	0.000592546	Nr4a1	15	107157537	107165506	+	2474	protein_coding	- && sp|P12813|NR4A1_MOUSE Nuclear receptor subfamily 4 group A member 1 OS=Mus musculus OX=10090 GN=Nr4a1 PE=1 SV=1 && PF00105:Zinc finger, C4 type (two domains)|PF00104:Ligand-binding domain of nuclear hormone receptor	NGFIB-like
MGP_C57BL6NJ_G0026843	3494.42	3932.35	3567.09	2505.38	1968.66	2594.76	0.63697	2.1094e-05	0.000594454	Sema6d	2	131311977	131914638	+	10562	protein_coding	- && sp|Q76KF0|SEM6D_MOUSE Semaphorin-6D OS=Mus musculus OX=10090 GN=Sema6d PE=1 SV=1 && -	-
MGP_C57BL6NJ_G0032562	1069.39	1092.43	984.32	760.941	591.018	660.025	0.644799	2.1509e-05	0.000605222	Zfp536	7	38799452	39122944	-	9218	protein_coding	- && sp|Q8K083|ZN536_MOUSE Zinc finger protein 536 OS=Mus musculus OX=10090 GN=Znf536 PE=2 SV=1 && PF13909:C2H2-type zinc-finger domain|PF16606:Unstructured conserved, between two C2H2-type zinc-fingers	zf-C2H2
MGP_C57BL6NJ_G0017892	103.564	87.8738	96.1988	196.064	259.753	155.197	-1.08592	2.1648e-05	0.000608201	Adamtsl5	10	83742937	83754172	-	4722	protein_coding	- && sp|Q6ZMM2|ATL5_HUMAN ADAMTS-like protein 5 OS=Homo sapiens OX=9606 GN=ADAMTSL5 PE=1 SV=3 && -	-
MGP_C57BL6NJ_G0023854	40.7275	33.9512	42.087	9.53825	10.5163	7.84706	2.07276	2.17563e-05	0.000610306	Mapk13	17	29355190	29366563	+	1512	protein_coding	- && sp|Q9Z1B7|MK13_MOUSE Mitogen-activated protein kinase 13 OS=Mus musculus OX=10090 GN=Mapk13 PE=1 SV=2 && PF00069:Protein kinase domain	-
MGP_C57BL6NJ_G0022234	2.32729	3.99426	5.15351	23.3157	30.4974	27.9007	-2.80047	2.18945e-05	0.000613248	Trhr	15	44463138	44508497	+	3976	protein_coding	- && sp|P21761|TRHR_MOUSE Thyrotropin-releasing hormone receptor OS=Mus musculus OX=10090 GN=Trhr PE=2 SV=1 && PF00001:7 transmembrane receptor (rhodopsin family)	-
MGP_C57BL6NJ_G0016555	1811.79	1367.04	1439.55	2226.65	2786.83	2431.72	-0.689519	2.197e-05	0.000614423	Cdk5r2	1	78411222	78414020	+	2799	protein_coding	- && sp|O35926|CD5R2_MOUSE Cyclin-dependent kinase 5 activator 2 OS=Mus musculus OX=10090 GN=Cdk5r2 PE=1 SV=2 && -	-
MGP_C57BL6NJ_G0030452	1108.95	929.665	1101.13	1469.95	1755.18	1585.98	-0.615764	2.21527e-05	0.000618589	Rpl6	5	129415278	129422200	+	2439	protein_coding	- && sp|P47911|RL6_MOUSE 60S ribosomal protein L6 OS=Mus musculus OX=10090 GN=Rpl6 PE=1 SV=3 && PF01159:Ribosomal protein L6e|PF03868:Ribosomal protein L6, N-terminal domain	-
MGP_C57BL6NJ_G0007250	43.0548	36.9469	25.7675	72.0668	97.8019	115.962	-1.44801	2.2207e-05	0.000618786	3300002P13Rik	7	346119	347899	-	1092	lincRNA	- && - && -	-
MGP_C57BL6NJ_G0027575	0	0	0	5.29903	18.9294	18.3098	-6.27254	2.22272e-05	0.000618786	Qrfpr	3	35598714	35651329	-	1653	protein_coding	- && sp|P83861|QRFPR_MOUSE Pyroglutamylated RF-amide peptide receptor OS=Mus musculus OX=10090 GN=Qrfpr PE=2 SV=1 && PF00001:7 transmembrane receptor (rhodopsin family)	-
MGP_C57BL6NJ_G0032283	11.6364	19.9713	19.7551	43.452	60.9947	74.983	-1.79478	2.26548e-05	0.000628782	Zfp575	7	23672326	23675965	-	2577	protein_coding	- && sp|Q3TXZ1|ZN575_MOUSE Zinc finger protein 575 OS=Mus musculus OX=10090 GN=Znf575 PE=2 SV=1 && -	zf-C2H2
novel.1042	118.692	122.824	113.377	64.6482	48.3751	49.698	1.12709	2.28353e-05	0.000631427	-	8	134251344	134377887	+	3994	-	- && - && -	-
MGP_C57BL6NJ_G0023589	73.3095	117.831	162.335	239.516	255.547	326.961	-1.2111	2.28533e-05	0.000631427	Lix1	17	16165360	16239631	+	3434	protein_coding	- && sp|Q6P566|LIX1_MOUSE Protein limb expression 1 homolog OS=Mus musculus OX=10090 GN=Lix1 PE=2 SV=1 && PF14954:Limb expression 1	-
MGP_C57BL6NJ_G0018125	100.073	20.9699	16.3194	409.085	432.221	1042.79	-3.78311	2.30076e-05	0.000634734	Kcnc2	10	118784909	118970124	+	2206	protein_coding	- && sp|Q14B80|KCNC2_MOUSE Potassium voltage-gated channel subfamily C member 2 OS=Mus musculus OX=10090 GN=Kcnc2 PE=1 SV=1 && PF02214:BTB/POZ domain|PF00520:Ion transport protein	-
MGP_C57BL6NJ_G0021777	2017.76	2130.94	2350	1549.44	1288.25	996.576	0.762085	2.30495e-05	0.000634935	Khnyn	14	52444290	52456745	+	3876	protein_coding	- && sp|Q80U38|KHNYN_MOUSE Protein KHNYN OS=Mus musculus OX=10090 GN=Khnyn PE=2 SV=2 && PF11977:Zc3h12a-like Ribonuclease NYN domain	-
MGP_C57BL6NJ_G0006125	8.1455	4.99283	3.43567	14.8373	44.1686	57.5451	-2.84717	2.31013e-05	0.000635407	2700033N17Rik	2	122543965	122545189	-	721	lincRNA	- && - && -	-
MGP_C57BL6NJ_G0029772	823.86	802.847	796.217	1083.12	1341.88	1238.09	-0.596627	2.32321e-05	0.000638047	Cdk5	5	23639251	23644540	-	2168	protein_coding	- && sp|Q02399|CDK5_BOVIN Cyclin-dependent-like kinase 5 OS=Bos taurus OX=9913 GN=CDK5 PE=1 SV=2 && -	-
MGP_C57BL6NJ_G0029184	1.16364	2.9957	2.57675	16.9569	19.981	36.6196	-3.42617	2.34868e-05	0.000644078	Rspo1	4	131425068	131447690	+	1938	protein_coding	- && sp|Q9Z132|RSPO1_MOUSE R-spondin-1 OS=Mus musculus OX=10090 GN=Rspo1 PE=1 SV=1 && PF15913:Furin-like repeat, cysteine-rich	-
MGP_C57BL6NJ_G0017717	4526.57	5355.31	5244.55	3693.42	2424.01	2936.54	0.740592	2.38525e-05	0.000653131	Jmjd1c	10	69264549	69437519	+	14398	protein_coding	- && sp|Q69ZK6|JHD2C_MOUSE Probable JmjC domain-containing histone demethylation protein 2C OS=Mus musculus OX=10090 GN=Jmjd1c PE=1 SV=3 && PF02373:JmjC domain, hydroxylase	-
MGP_C57BL6NJ_G0029357	692.368	1046.5	1083.95	605.149	420.653	313.882	1.07724	2.39293e-05	0.000654258	Ldlrap1	4	142058744	142085192	-	7010	protein_coding	- && sp|Q8C142|ARH_MOUSE Low density lipoprotein receptor adapter protein 1 OS=Mus musculus OX=10090 GN=Ldlrap1 PE=1 SV=3 && -	-
MGP_C57BL6NJ_G0025667	325.82	255.633	207.858	382.59	566.83	701.876	-1.0686	2.42413e-05	0.000661223	Adra2a	19	55543392	55547192	+	3801	protein_coding	- && sp|Q01338|ADA2A_MOUSE Alpha-2A adrenergic receptor OS=Mus musculus OX=10090 GN=Adra2a PE=1 SV=2 && PF00001:7 transmembrane receptor (rhodopsin family)	-
MGP_C57BL6NJ_G0027849	153.601	123.822	127.979	196.064	299.715	380.146	-1.11542	2.42561e-05	0.000661223	Efna3	3	92909250	92918314	-	2434	protein_coding	- && sp|O08545|EFNA3_MOUSE Ephrin-A3 OS=Mus musculus OX=10090 GN=Efna3 PE=1 SV=4 && PF00812:Ephrin	-
MGP_C57BL6NJ_G0006886	1.16364	3.99426	5.15351	22.2559	18.9294	52.3137	-3.14296	2.43751e-05	0.00066279	C130026L21Rik	5	118570018	118602462	+	3614	lincRNA	- && - && -	-
MGP_C57BL6NJ_G0020040	221.092	218.686	185.526	334.899	384.898	879.742	-1.35728	2.43859e-05	0.00066279	Pxdn	12	28704681	28790000	+	9517	protein_coding	- && sp|Q3UQ28|PXDN_MOUSE Peroxidasin homolog OS=Mus musculus OX=10090 GN=Pxdn PE=1 SV=2 && PF13855:Leucine rich repeat|PF00093:von Willebrand factor type C domain|PF03098:Animal haem peroxidase|PF07679:Immunoglobulin I-set domain	-
MGP_C57BL6NJ_G0018405	5.81822	2.9957	5.15351	23.3157	47.3235	23.5412	-2.75592	2.48803e-05	0.000675229	Gck	11	3070972	3123012	-	3033	protein_coding	- && sp|P52792|HXK4_MOUSE Hexokinase-4 OS=Mus musculus OX=10090 GN=Gck PE=1 SV=1 && PF00349:Hexokinase|PF03727:Hexokinase	-
MGP_C57BL6NJ_G0026844	174.547	191.725	183.808	111.28	88.3372	90.6771	0.924488	2.49567e-05	0.000676302	Slc24a5	2	132332226	132352778	+	2330	protein_coding	- && sp|Q8C261|NCKX5_MOUSE Sodium/potassium/calcium exchanger 5 OS=Mus musculus OX=10090 GN=Slc24a5 PE=2 SV=1 && PF01699:Sodium/calcium exchanger protein	-
novel.1037	457.312	653.062	703.454	292.506	239.772	387.122	0.979693	2.50494e-05	0.00067781	-	8	130623905	130642670	+	18766	-	- && sp|Q9Y3U8|RL36_HUMAN Large ribosomal subunit protein eL36 OS=Homo sapiens OX=9606 GN=RPL36 PE=1 SV=3 && -	-
MGP_C57BL6NJ_G0032060	366.548	376.459	385.654	648.601	576.295	1295.64	-1.15999	2.54925e-05	0.000688786	Usp29	7	4037601	4295563	+	7850	protein_coding	- && sp|Q9ES63|UBP29_MOUSE Ubiquitin carboxyl-terminal hydrolase 29 OS=Mus musculus OX=10090 GN=Usp29 PE=2 SV=2 && -	-
MGP_C57BL6NJ_G0021129	183.856	162.766	138.286	268.131	318.645	278.135	-0.838746	2.56842e-05	0.000692945	Irx1	13	74773038	74779957	-	2373	protein_coding	- && sp|P81068|IRX1_MOUSE Iroquois-class homeodomain protein IRX-1 OS=Mus musculus OX=10090 GN=Irx1 PE=1 SV=4 && -	Homeobox
MGP_C57BL6NJ_G0029929	456.148	461.337	399.397	671.917	738.246	1382.83	-1.08609	2.64116e-05	0.000711522	Jakmip1	5	37284282	37413722	+	9044	protein_coding	- && sp|Q96AA8|JKIP2_HUMAN Janus kinase and microtubule-interacting protein 2 OS=Homo sapiens OX=9606 GN=JAKMIP2 PE=1 SV=1 && -	-
MGP_C57BL6NJ_G0032012	380.511	305.561	344.426	489.63	742.453	598.12	-0.829441	2.68088e-05	0.000721164	Nat14	7	1940015	1942746	+	1588	protein_coding	- && sp|Q8BVG8|NAT14_MOUSE N-acetyltransferase 14 OS=Mus musculus OX=10090 GN=Nat14 PE=1 SV=1 && -	-
MGP_C57BL6NJ_G0023715	76.8005	84.8781	82.4561	121.878	197.707	311.267	-1.37163	2.7046e-05	0.000726481	Rab26	17	24569836	24576805	-	2852	protein_coding	- && sp|Q504M8|RAB26_MOUSE Ras-related protein Rab-26 OS=Mus musculus OX=10090 GN=Rab26 PE=1 SV=1 && PF00071:Ras family	-
MGP_C57BL6NJ_G0036608	3.49093	3.99426	0.858918	19.0765	19.981	40.1072	-3.29478	2.73811e-05	0.000734406	Il1rapl2	X	138977012	140345752	+	4692	protein_coding	- && sp|Q9ERS6|IRPL2_MOUSE X-linked interleukin-1 receptor accessory protein-like 2 OS=Mus musculus OX=10090 GN=Il1rapl2 PE=2 SV=1 && -	-
MGP_C57BL6NJ_G0004929	66.3277	81.8824	49.8172	125.057	168.261	148.222	-1.16148	2.74977e-05	0.000736457	Pantr1	1	43255226	43366728	-	4458	lincRNA	- && - && -	-
MGP_C57BL6NJ_G0030019	46.5457	59.914	34.3567	89.0237	111.473	307.779	-1.85753	2.77139e-05	0.000741166	Nsun7	5	68717393	68766177	+	5388	protein_coding	- && sp|Q14AW5|NSUN7_MOUSE Putative methyltransferase NSUN7 OS=Mus musculus OX=10090 GN=Nsun7 PE=2 SV=2 && -	-
MGP_C57BL6NJ_G0023916	44.2185	47.9312	46.3816	85.8443	105.163	239.771	-1.6401	2.7854e-05	0.000743827	Cyp4f15	17	33646596	33663599	+	2282	protein_coding	- && sp|P51869|CP4F4_RAT Cytochrome P450 4F4 OS=Rattus norvegicus OX=10116 GN=Cyp4f4 PE=1 SV=1 && PF00067:Cytochrome P450	-
MGP_C57BL6NJ_G0022734	46.5457	27.9598	43.8048	142.014	196.655	61.0327	-1.75449	2.79344e-05	0.00074489	Kcnh3	15	104811651	104842009	+	3583	protein_coding	- && sp|Q9WVJ0|KCNH3_MOUSE Potassium voltage-gated channel subfamily H member 3 OS=Mus musculus OX=10090 GN=Kcnh3 PE=2 SV=3 && PF13426:PAS domain|PF00520:Ion transport protein|PF00027:Cyclic nucleotide-binding domain	-
MGP_C57BL6NJ_G0024758	382.839	348.499	301.48	208.782	201.914	200.536	0.754856	2.80883e-05	0.000747908	Pcdhga11	18	37461077	37559702	+	4756	protein_coding	- && sp|Q5DRC0|PCDGB_PANTR Protocadherin gamma-A11 OS=Pan troglodytes OX=9598 GN=PCDHGA11 PE=3 SV=1 && -	-
MGP_C57BL6NJ_G0032785	1446.41	728.953	701.736	535.202	355.452	224.949	1.36724	2.85205e-05	0.000757825	Slc6a5	7	52903000	52958364	+	7046	protein_coding	- && sp|Q761V0|SC6A5_MOUSE Sodium- and chloride-dependent glycine transporter 2 OS=Mus musculus OX=10090 GN=Slc6a5 PE=1 SV=1 && -	-
MGP_C57BL6NJ_G0021735	221.092	296.574	257.675	145.193	108.318	151.71	0.935316	2.85434e-05	0.000757825	Myh6	14	51396719	51426831	-	6730	protein_coding	- && sp|Q02566|MYH6_MOUSE Myosin-6 OS=Mus musculus OX=10090 GN=Myh6 PE=1 SV=2 && PF00063:Myosin head (motor domain)|PF02736:Myosin N-terminal SH3-like domain|PF01576:Myosin tail	-
MGP_C57BL6NJ_G0023722	1172.95	1024.53	956.834	1412.72	1749.92	1869.34	-0.674901	2.89235e-05	0.000766807	Syngr3	17	24742613	24749442	-	2071	protein_coding	- && sp|Q8R191|SNG3_MOUSE Synaptogyrin-3 OS=Mus musculus OX=10090 GN=Syngr3 PE=1 SV=1 && PF01284:Membrane-associating domain	-
MGP_C57BL6NJ_G0029633	11.6364	10.9842	4.29459	26.4951	45.2202	61.9046	-2.34102	2.9251e-05	0.000774371	Hes5	4	164942249	164943697	+	1363	protein_coding	- && sp|P70120|HES5_MOUSE Transcription factor HES-5 OS=Mus musculus OX=10090 GN=Hes5 PE=1 SV=1 && -	bHLH
MGP_C57BL6NJ_G0036254	84.946	26.9613	33.4978	138.835	115.68	245.003	-1.79428	2.95178e-05	0.000779883	Mcf2	X	56896051	57030177	-	4319	protein_coding	- && sp|P10911|MCF2_HUMAN Proto-oncogene DBL OS=Homo sapiens OX=9606 GN=MCF2 PE=1 SV=3 && PF13716:Divergent CRAL/TRIO domain|PF00621:RhoGEF domain|PF00169:PH domain	-
MGP_C57BL6NJ_G0035904	530.621	809.837	591.794	300.985	383.846	380.146	0.859285	2.95442e-05	0.000779883	Eomes	9	124468157	124476074	+	4155	protein_coding	- && sp|O54839|EOMES_MOUSE Eomesodermin homolog OS=Mus musculus OX=10090 GN=Eomes PE=1 SV=3 && PF16176:T-box transcription factor-associated|PF00907:T-box	T-box
MGP_C57BL6NJ_G0028666	6.98186	12.9814	12.0248	26.4951	46.2718	85.4457	-2.29942	2.98462e-05	0.000786722	Aldh1b1	4	45698749	45704331	+	2298	protein_coding	- && sp|Q9CZS1|AL1B1_MOUSE Aldehyde dehydrogenase X, mitochondrial OS=Mus musculus OX=10090 GN=Aldh1b1 PE=1 SV=1 && PF00171:Aldehyde dehydrogenase family	-
MGP_C57BL6NJ_G0019769	10759	11476.5	11519.8	6748.84	7318.31	3774.44	0.920039	3.0077e-05	0.000791668	Grin2c	11	122897295	122916443	-	5037	protein_coding	- && sp|Q01098|NMDE3_MOUSE Glutamate receptor ionotropic, NMDA 2C OS=Mus musculus OX=10090 GN=Grin2c PE=1 SV=2 && PF10565:N-methyl D-aspartate receptor 2B3 C-terminus|PF00060:Ligand-gated ion channel|PF10613:Ligated ion channel L-glutamate- and glycine-binding site|PF01094:Receptor family ligand binding region	-
MGP_C57BL6NJ_G0035768	25.6002	38.9441	37.7924	80.5452	73.6143	169.148	-1.65782	3.01865e-05	0.000793413	Traip	9	112837960	112860099	+	6280	protein_coding	- && sp|Q8VIG6|TRAIP_MOUSE E3 ubiquitin-protein ligase TRAIP OS=Mus musculus OX=10090 GN=Traip PE=1 SV=2 && -	-
novel.329	103.564	157.773	183.808	75.2462	54.6849	60.1608	1.23335	3.04397e-05	0.000797782	-	13	53342432	53353419	-	7751	-	- && - && -	-
MGP_C57BL6NJ_G0022047	421.239	288.586	277.43	535.202	572.088	844.867	-0.987019	3.06081e-05	0.00080105	Slitrk5	14	113135615	113144893	+	4806	protein_coding	- && sp|Q810B7|SLIK5_MOUSE SLIT and NTRK-like protein 5 OS=Mus musculus OX=10090 GN=Slitrk5 PE=2 SV=1 && PF13855:Leucine rich repeat	-
MGP_C57BL6NJ_G0024189	4.65457	7.98853	7.73026	26.4951	29.4457	53.1856	-2.41149	3.07252e-05	0.00080297	Runx2	17	47455662	47794866	-	9165	protein_coding	- && sp|Q08775|RUNX2_MOUSE Runt-related transcription factor 2 OS=Mus musculus OX=10090 GN=Runx2 PE=1 SV=2 && -	Runt
MGP_C57BL6NJ_G0032322	67.4913	96.8609	79.0204	139.894	171.416	360.093	-1.46536	3.08725e-05	0.00080497	Tmem91	7	24988769	24994783	-	3534	protein_coding	- && sp|Q8C581|TMM91_MOUSE Transmembrane protein 91 OS=Mus musculus OX=10090 GN=Tmem91 PE=2 SV=1 && -	-
novel.388	438.694	197.716	180.373	644.362	604.689	662.641	-1.23101	3.08895e-05	0.00080497	-	14	122112671	122119855	-	7096	-	- && - && -	-
MGP_C57BL6NJ_G0024867	0	2.9957	0	15.8971	11.568	54.0575	-4.77541	3.10445e-05	0.00080736	Adamts19	18	60214809	60443413	+	4666	protein_coding	- && sp|P59509|ATS19_MOUSE A disintegrin and metalloproteinase with thrombospondin motifs 19 OS=Mus musculus OX=10090 GN=Adamts19 PE=2 SV=1 && PF00090:Thrombospondin type 1 domain|PF17771:ADAM cysteine-rich domain|PF01562:Reprolysin family propeptide|PF01421:Reprolysin (M12B) family zinc metalloprotease|PF05986:ADAM-TS Spacer 1	-
MGP_C57BL6NJ_G0025965	4360.17	5026.78	5193.02	3654.21	2943.52	2904.28	0.618003	3.10692e-05	0.00080736	Odf2	2	28973363	29016904	+	9919	protein_coding	- && sp|A3KGV1|ODFP2_MOUSE Outer dense fiber protein 2 OS=Mus musculus OX=10090 GN=Odf2 PE=1 SV=1 && -	-
MGP_C57BL6NJ_G0027488	437.53	403.421	470.687	619.986	688.82	740.239	-0.643576	3.13421e-05	0.000813298	Ralyl	3	11816749	12078579	+	1998	protein_coding	- && sp|Q8BTF8|RALYL_MOUSE RNA-binding Raly-like protein OS=Mus musculus OX=10090 GN=Ralyl PE=2 SV=1 && -	-
MGP_C57BL6NJ_G0035182	5118.87	3526.93	3504.38	6513.57	7177.39	6401.46	-0.725984	3.20239e-05	0.000829818	Thy1	9	43769626	43774846	+	1767	protein_coding	- && sp|P01831|THY1_MOUSE Thy-1 membrane glycoprotein OS=Mus musculus OX=10090 GN=Thy1 PE=1 SV=1 && PF00047:Immunoglobulin domain	-
MGP_C57BL6NJ_G0017924	387.493	312.551	359.887	494.929	636.238	634.74	-0.737771	3.253e-05	0.000841743	Gng7	10	84421065	84488471	-	3786	protein_coding	- && sp|Q61016|GBG7_MOUSE Guanine nucleotide-binding protein G(I)/G(S)/G(O) subunit gamma-7 OS=Mus musculus OX=10090 GN=Gng7 PE=1 SV=2 && -	-
MGP_C57BL6NJ_G0027997	39.5639	59.914	66.9956	21.1961	14.7229	12.2065	1.80506	3.27206e-05	0.000845481	Bnipl	3	99515146	99525041	-	2297	protein_coding	- && sp|Q99JU7|BNIPL_MOUSE Bcl-2/adenovirus E1B 19 kDa-interacting protein 2-like protein OS=Mus musculus OX=10090 GN=Bnipl PE=2 SV=1 && PF12496:Bcl2-/adenovirus E1B nineteen kDa-interacting protein 2|PF13716:Divergent CRAL/TRIO domain	-
MGP_C57BL6NJ_G0032801	17.4547	86.8752	18.0373	4.23922	2.10327	6.10327	3.2802	3.29021e-05	0.000848976	Oca2	7	59627088	59929725	+	3961	protein_coding	- && sp|Q62052|P_MOUSE P protein OS=Mus musculus OX=10090 GN=Oca2 PE=1 SV=1 && -	-
MGP_C57BL6NJ_G0016706	656.295	711.977	578.052	1074.64	912.817	1018.37	-0.627849	3.3735e-05	0.000868026	Per2	1	96520397	96563842	-	5856	protein_coding	- && sp|O54943|PER2_MOUSE Period circadian protein homolog 2 OS=Mus musculus OX=10090 GN=Per2 PE=1 SV=3 && -	-
MGP_C57BL6NJ_G0022149	232.729	221.682	204.422	358.214	338.626	519.65	-0.887909	3.40167e-05	0.000874047	Cdh10	15	17105088	17316098	+	10051	protein_coding	- && sp|P70408|CAD10_MOUSE Cadherin-10 OS=Mus musculus OX=10090 GN=Cdh10 PE=1 SV=3 && -	-
MGP_C57BL6NJ_G0021010	577.167	499.283	529.952	340.198	263.96	358.349	0.737067	3.41207e-05	0.000875494	MGP_C57BL6NJ_G0021010	13	59392236	59509801	-	3339	protein_coding	- && sp|E0CZ16|KLHL3_MOUSE Kelch-like protein 3 OS=Mus musculus OX=10090 GN=Klhl3 PE=1 SV=2 && PF07707:BTB And C-terminal Kelch|PF01344:Kelch motif	ZBTB
MGP_C57BL6NJ_G0016230	610.913	1425.95	889.839	541.561	376.485	396.712	1.15528	3.42663e-05	0.000877804	Sulf1	1	10518255	10698221	+	11228	protein_coding	- && sp|Q8K007|SULF1_MOUSE Extracellular sulfatase Sulf-1 OS=Mus musculus OX=10090 GN=Sulf1 PE=2 SV=1 && PF12548:Sulfatase protein|PF00884:Sulfatase	-
MGP_C57BL6NJ_G0026295	475.93	461.337	449.214	329.6	197.707	219.718	0.893263	3.43064e-05	0.000877804	Itga4	2	82148692	82241438	+	13978	protein_coding	- && sp|Q00651|ITA4_MOUSE Integrin alpha-4 OS=Mus musculus OX=10090 GN=Itga4 PE=1 SV=1 && PF08441:Integrin alpha|PF01839:FG-GAP repeat	-
MGP_C57BL6NJ_G0026002	3162.78	2486.43	2376.63	3790.93	4222.31	4628.89	-0.656085	3.44671e-05	0.000880687	Ncs1	2	30518208	30571609	+	4653	protein_coding	- && sp|P62167|NCS1_CHICK Neuronal calcium sensor 1 OS=Gallus gallus OX=9031 GN=NCS1 PE=1 SV=2 && -	-
MGP_C57BL6NJ_G0002272	36.0729	35.9484	51.5351	9.53825	10.5163	11.3346	1.97816	3.51095e-05	0.000895853	MGP_C57BL6NJ_G0002272	7	67659091	67659449	+	359	TEC	- && - && -	-
MGP_C57BL6NJ_G0018220	326.984	251.639	243.933	472.673	647.806	417.638	-0.904401	3.52986e-05	0.000899428	Nxph4	10	135587756	135598694	-	1675	protein_coding	- && sp|Q9Z2N4|NXPH4_RAT Neurexophilin-4 OS=Rattus norvegicus OX=10116 GN=Nxph4 PE=2 SV=1 && PF06312:Neurexophilin	-
MGP_C57BL6NJ_G0024542	605.095	769.894	713.761	483.271	412.24	354.861	0.742408	3.59369e-05	0.000914421	Mpp7	18	4509770	4821910	-	4914	protein_coding	- && sp|Q8BVD5|MPP7_MOUSE MAGUK p55 subfamily member 7 OS=Mus musculus OX=10090 GN=Mpp7 PE=1 SV=2 && PF00625:Guanylate kinase|PF02828:L27 domain|PF00595:PDZ domain|PF07653:Variant SH3 domain	-
MGP_C57BL6NJ_G0034120	834.332	910.692	925.054	652.84	545.797	556.269	0.606557	3.60231e-05	0.000915347	Galnt7	8	59472266	59605332	-	5253	protein_coding	- && sp|Q80VA0|GALT7_MOUSE N-acetylgalactosaminyltransferase 7 OS=Mus musculus OX=10090 GN=Galnt7 PE=1 SV=2 && PF00652:Ricin-type beta-trefoil lectin domain|PF00535:Glycosyl transferase family 2	-
MGP_C57BL6NJ_G0016372	200.147	523.249	158.041	47.6913	79.9241	125.553	1.7959	3.65067e-05	0.000926351	1500015O10Rik	1	44474139	44491033	+	902	protein_coding	- && sp|Q99LS0|AUGN_MOUSE Augurin OS=Mus musculus OX=10090 GN=Ecrg4 PE=1 SV=2 && PF15187:Oesophageal cancer-related gene 4	-
MGP_C57BL6NJ_G0017584	0	2.9957	1.71784	9.53825	18.9294	54.0575	-4.08957	3.74411e-05	0.000948749	Nr2e1	10	42531362	42554071	-	1570	protein_coding	- && sp|Q64104|NR2E1_MOUSE Nuclear receptor subfamily 2 group E member 1 OS=Mus musculus OX=10090 GN=Nr2e1 PE=1 SV=1 && PF00104:Ligand-binding domain of nuclear hormone receptor|PF00105:Zinc finger, C4 type (two domains)	RXR-like
novel.1132	0	0	0	19.0765	13.6712	135.144	-8.25119	3.80218e-05	0.000962136	-	9	104146448	104152714	-	6267	-	- && - && -	-
MGP_C57BL6NJ_G0029896	67.4913	72.8953	71.2902	133.536	129.351	267.672	-1.32855	3.84551e-05	0.00097176	Tnip2	5	34624703	34643102	-	2685	protein_coding	- && sp|Q99JG7|TNIP2_MOUSE TNFAIP3-interacting protein 2 OS=Mus musculus OX=10090 GN=Tnip2 PE=1 SV=1 && PF12180:TSG101 and ALIX binding domain of CEP55|PF16516:Leucine zipper of domain CC2 of NEMO, NF-kappa-B essential modulator	-
MGP_C57BL6NJ_G0020491	666.768	670.038	629.587	849.964	1182.04	1140.44	-0.690697	3.91367e-05	0.000987623	Evl	12	114095754	114235785	+	2766	protein_coding	- && sp|P70429|EVL_MOUSE Ena/VASP-like protein OS=Mus musculus OX=10090 GN=Evl PE=1 SV=2 && PF00568:WH1 domain|PF08776:VASP tetramerisation domain	-
MGP_C57BL6NJ_G0029285	5535.45	6728.34	6957.23	4712.96	3560.83	2968.8	0.77401	3.93412e-05	0.000990061	Epb41	4	138855570	139014442	-	8811	protein_coding	- && sp|P48193|EPB41_MOUSE Protein 4.1 OS=Mus musculus OX=10090 GN=Epb41 PE=1 SV=2 && -	-
MGP_C57BL6NJ_G0029729	11912.2	12560	11465.7	8894.95	6579.02	8177.51	0.603539	3.94159e-05	0.00099008	MGP_C57BL6NJ_G0029729	5	12988201	13367895	+	22444	protein_coding	- && sp|Q9QYX7|PCLO_MOUSE Protein piccolo OS=Mus musculus OX=10090 GN=Pclo PE=1 SV=4 && -	-
MGP_C57BL6NJ_G0016216	88.4369	58.9154	89.3274	131.416	176.674	261.569	-1.26995	3.94499e-05	0.00099008	Adhfe1	1	7114272	7145278	+	3780	protein_coding	- && sp|Q8R0N6|HOT_MOUSE Hydroxyacid-oxoacid transhydrogenase, mitochondrial OS=Mus musculus OX=10090 GN=Adhfe1 PE=1 SV=2 && PF00465:Iron-containing alcohol dehydrogenase	-
MGP_C57BL6NJ_G0020112	140.801	131.811	73.8669	276.609	397.517	187.458	-1.3175	3.97052e-05	0.000994342	Coch	12	51960726	51973150	+	2683	protein_coding	- && sp|Q62507|COCH_MOUSE Cochlin OS=Mus musculus OX=10090 GN=Coch PE=1 SV=2 && PF03815:LCCL domain|PF00092:von Willebrand factor type A domain	-
MGP_C57BL6NJ_G0016272	81.455	23.9656	30.0621	140.954	92.5437	316.498	-2.03372	3.97282e-05	0.000994342	Kcnq5	1	19990969	20618514	-	7699	protein_coding	- && sp|Q9JK45|KCNQ5_MOUSE Potassium voltage-gated channel subfamily KQT member 5 OS=Mus musculus OX=10090 GN=Kcnq5 PE=1 SV=2 && -	-
MGP_C57BL6NJ_G0028999	32.582	22.967	23.1908	65.708	56.7882	143.863	-1.77019	4.12866e-05	0.00103194	Agbl4	4	115204913	116572567	+	9492	protein_coding	- && sp|Q09LZ8|CBPC6_MOUSE Cytosolic carboxypeptidase 6 OS=Mus musculus OX=10090 GN=Agbl4 PE=1 SV=1 && -	-
MGP_C57BL6NJ_G0028283	0	0	0	4.23922	2.10327	54.0575	-6.7825	4.15245e-05	0.00103647	Pitx2	3	136555198	136574825	+	4726	protein_coding	- && sp|P97474|PITX2_MOUSE Pituitary homeobox 2 OS=Mus musculus OX=10090 GN=Pitx2 PE=1 SV=2 && -	-
MGP_C57BL6NJ_G0024661	966.988	774.887	847.752	1232.55	1317.7	1774.31	-0.740934	4.3789e-05	0.00109151	Egr1	18	34367625	34372758	+	4482	protein_coding	- && sp|P08046|EGR1_MOUSE Early growth response protein 1 OS=Mus musculus OX=10090 GN=Egr1 PE=1 SV=2 && -	zf-C2H2
MGP_C57BL6NJ_G0022631	4246.13	4659.31	3712.24	3034.22	2822.58	2467.46	0.600148	4.44389e-05	0.00110621	Plxnb2	15	93611600	93636912	-	7068	protein_coding	- && sp|B2RXS4|PLXB2_MOUSE Plexin-B2 OS=Mus musculus OX=10090 GN=Plxnb2 PE=1 SV=1 && -	-
MGP_C57BL6NJ_G0034731	1189.24	1352.06	1392.31	751.402	791.88	360.965	1.04807	4.46853e-05	0.00111083	Cdh15	8	130653766	130672919	+	2843	protein_coding	- && sp|P33146|CAD15_MOUSE Cadherin-15 OS=Mus musculus OX=10090 GN=Cdh15 PE=1 SV=3 && PF00028:Cadherin domain|PF01049:Cadherin cytoplasmic region	-
MGP_C57BL6NJ_G0036202	79.1278	81.8824	40.3691	102.801	177.726	449.898	-1.86488	4.63552e-05	0.00114923	MGP_C57BL6NJ_G0036202	X	45987268	46006816	-	5860	protein_coding	- && sp|Q7TQA1|IGSF1_MOUSE Immunoglobulin superfamily member 1 OS=Mus musculus OX=10090 GN=Igsf1 PE=1 SV=1 && -	-
MGP_C57BL6NJ_G0034658	690.041	808.838	761.86	535.202	453.254	489.133	0.61427	4.69829e-05	0.00116322	Cdyl2	8	123726140	123906349	-	7923	protein_coding	- && sp|Q9D5D8|CDYL2_MOUSE Chromodomain Y-like protein 2 OS=Mus musculus OX=10090 GN=Cdyl2 PE=1 SV=1 && -	-
MGP_C57BL6NJ_G0019608	3564.24	3574.87	3869.42	2399.4	2353.55	1364.52	0.848124	4.71371e-05	0.00116547	Mpp3	11	108213246	108243355	-	9380	protein_coding	- && sp|O88954|MPP3_RAT MAGUK p55 subfamily member 3 OS=Rattus norvegicus OX=10116 GN=Mpp3 PE=1 SV=3 && -	-
MGP_C57BL6NJ_G0024863	3800.46	4492.55	3863.41	2939.9	2243.13	2742.98	0.617012	4.7794e-05	0.00118012	Slc12a2	18	59164064	59237020	+	6520	protein_coding	- && sp|P55012|S12A2_MOUSE Solute carrier family 12 member 2 OS=Mus musculus OX=10090 GN=Slc12a2 PE=1 SV=2 && PF03522:Solute carrier family 12|PF08403:Amino acid permease N-terminal|PF00324:Amino acid permease	-
MGP_C57BL6NJ_G0027387	1388.23	1134.37	1106.29	1620.44	2029.65	2093.42	-0.663391	4.84648e-05	0.00119507	Gnas	2	185827607	185897724	+	9901	protein_coding	- && sp|Q6R0H6|ALEX_MOUSE Protein ALEX OS=Mus musculus OX=10090 GN=Gnas PE=2 SV=1 && -	-
MGP_C57BL6NJ_G0034847	3.49093	0.998566	0.858918	16.9569	22.0843	22.6693	-3.60696	4.85954e-05	0.00119669	Fut4	9	12085341	12089004	-	3664	protein_coding	- && sp|Q11127|FUT4_MOUSE Alpha-(1,3)-fucosyltransferase 4 OS=Mus musculus OX=10090 GN=Fut4 PE=2 SV=1 && -	-
MGP_C57BL6NJ_G0037592	10.4728	19.9713	14.6016	42.3922	46.2718	71.4954	-1.82666	4.88727e-05	0.00120134	Gm20646	1	43366811	43418572	+	1712	sense_overlapping	- && - && -	-
MGP_C57BL6NJ_G0004593	44.2185	81.8824	72.1491	14.8373	25.2392	22.6693	1.66138	4.89152e-05	0.00120134	2310044K18Rik	7	89141462	89142850	+	618	antisense	- && sp|O54824|IL16_MOUSE Pro-interleukin-16 OS=Mus musculus OX=10090 GN=Il16 PE=1 SV=3 && -	-
MGP_C57BL6NJ_G0025933	452.657	356.488	339.273	564.877	653.064	1020.12	-0.965088	4.94075e-05	0.00121181	Rxra	2	26564430	26652907	+	5202	protein_coding	- && sp|P28700|RXRA_MOUSE Retinoic acid receptor RXR-alpha OS=Mus musculus OX=10090 GN=Rxra PE=1 SV=1 && -	RXR-like
MGP_C57BL6NJ_G0036117	453.821	387.444	373.629	581.833	701.439	1203.22	-1.0351	4.96375e-05	0.00121582	Klhl13	X	18592537	18747417	-	3928	protein_coding	- && sp|Q80TF4|KLH13_MOUSE Kelch-like protein 13 OS=Mus musculus OX=10090 GN=Klhl13 PE=2 SV=3 && PF00651:BTB/POZ domain|PF01344:Kelch motif|PF07707:BTB And C-terminal Kelch	ZBTB
MGP_C57BL6NJ_G0022050	729.604	886.727	726.644	501.288	538.436	419.382	0.684476	5.04306e-05	0.00123196	Gpc6	14	118895467	120008116	+	9384	protein_coding	- && sp|Q9R087|GPC6_MOUSE Glypican-6 OS=Mus musculus OX=10090 GN=Gpc6 PE=1 SV=1 && -	-
MGP_C57BL6NJ_G0002039	26.7638	35.9484	27.4854	5.29903	2.10327	7.84706	2.53912	5.05329e-05	0.00123282	MGP_C57BL6NJ_G0002039	6	74542412	74545024	+	2613	TEC	- && - && -	-
MGP_C57BL6NJ_G0009620	10.4728	7.98853	24.0497	34.9736	63.098	90.6771	-2.13331	5.1666e-05	0.00125878	Gm27544	10	96487858	96488012	-	155	misc_RNA	- && - && -	-
MGP_C57BL6NJ_G0029832	55.8549	47.9312	54.1118	83.7247	134.609	162.173	-1.27267	5.17374e-05	0.00125885	Cgref1	5	30672400	30684848	-	2082	protein_coding	- && sp|Q8R1U2|CGRE1_MOUSE Cell growth regulator with EF hand domain protein 1 OS=Mus musculus OX=10090 GN=Cgref1 PE=1 SV=1 && -	-
MGP_C57BL6NJ_G0031083	453.821	480.31	543.695	345.497	291.302	273.775	0.701244	5.30085e-05	0.00128807	Clcn1	6	41820613	41849684	+	5428	protein_coding	- && sp|Q64347|CLCN1_MOUSE Chloride channel protein 1 OS=Mus musculus OX=10090 GN=Clcn1 PE=1 SV=3 && PF00654:Voltage gated chloride channel	-
MGP_C57BL6NJ_G0016458	39.5639	22.967	40.3691	90.0835	66.2529	162.173	-1.634	5.39804e-05	0.00130995	Gm973	1	61829237	61960552	+	5484	protein_coding	- && sp|A7YY35|K2012_BOVIN Uncharacterized protein KIAA2012 homolog OS=Bos taurus OX=9913 GN=KIAA2012 PE=2 SV=2 && PF15709:Domain of unknown function (DUF4670)	-
novel.434	861.096	941.648	1083.1	686.754	577.346	595.505	0.635328	5.42456e-05	0.00131465	-	15	74954687	74958147	-	3388	-	- && - && -	-
MGP_C57BL6NJ_G0029983	3272.17	3527.93	3393.58	2464.05	2168.47	1558.95	0.71982	5.53152e-05	0.0013388	Sel1l3	5	54290203	54397733	-	9850	protein_coding	- && sp|Q80TS8|SE1L3_MOUSE Protein sel-1 homolog 3 OS=Mus musculus OX=10090 GN=Sel1l3 PE=2 SV=3 && -	-
MGP_C57BL6NJ_G0018055	472.439	543.22	474.123	315.822	313.387	201.408	0.8456	5.55867e-05	0.0013436	MGP_C57BL6NJ_G0018055	10	98207799	98331500	+	1982	protein_coding	- && sp|Q9JI33|NET4_MOUSE Netrin-4 OS=Mus musculus OX=10090 GN=Ntn4 PE=1 SV=2 && PF01759:UNC-6/NTR/C345C module|PF00053:Laminin EGF domain|PF00055:Laminin N-terminal (Domain VI)	-
MGP_C57BL6NJ_G0028509	204.801	173.75	208.717	324.301	317.593	650.434	-1.13966	5.62591e-05	0.00135729	Pou3f2	4	20313379	20318951	-	5573	protein_coding	- && sp|P31360|PO3F2_MOUSE POU domain, class 3, transcription factor 2 OS=Mus musculus OX=10090 GN=Pou3f2 PE=1 SV=1 && PF00157:Pou domain - N-terminal to homeobox domain|PF00046:Homeodomain	Pou
MGP_C57BL6NJ_G0036732	599.276	500.282	526.517	757.761	828.687	895.437	-0.611707	5.69871e-05	0.00137203	Ap1s2	X	166730632	166757072	+	4965	protein_coding	- && sp|P56377|AP1S2_HUMAN AP-1 complex subunit sigma-2 OS=Homo sapiens OX=9606 GN=AP1S2 PE=1 SV=1 && PF01217:Clathrin adaptor complex small chain	-
MGP_C57BL6NJ_G0019441	515.494	452.35	522.222	705.831	775.053	1093.36	-0.789776	5.70832e-05	0.00137254	Cacnb1	11	103585377	103608462	-	4529	protein_coding	- && sp|Q8R3Z5|CACB1_MOUSE Voltage-dependent L-type calcium channel subunit beta-1 OS=Mus musculus OX=10090 GN=Cacnb1 PE=1 SV=1 && PF12052:Voltage gated calcium channel subunit beta domain 4Aa N terminal|PF00625:Guanylate kinase	-
MGP_C57BL6NJ_G0022745	558.549	973.602	1032.42	512.946	426.963	306.907	1.04264	5.77283e-05	0.00138623	Aqp6	15	105245501	105249540	+	2372	protein_coding	- && sp|Q8C4A0|AQP6_MOUSE Aquaporin-6 OS=Mus musculus OX=10090 GN=Aqp6 PE=2 SV=1 && PF00230:Major intrinsic protein	-
MGP_C57BL6NJ_G0033685	222.256	231.667	244.792	359.274	372.278	615.558	-0.948233	5.80121e-05	0.00139123	Zfp941	7	151278687	151294213	-	4715	protein_coding	- && sp|Q8TB69|ZN519_HUMAN Zinc finger protein 519 OS=Homo sapiens OX=9606 GN=ZNF519 PE=2 SV=2 && PF01352:KRAB box|PF00096:Zinc finger, C2H2 type	zf-C2H2
MGP_C57BL6NJ_G0036280	1312.59	1529.8	1479.06	1090.54	838.151	820.454	0.653414	5.86036e-05	0.00140358	Mamld1	X	68720929	68828239	+	4796	protein_coding	- && sp|P0C6A2|MAMD1_MOUSE Mastermind-like domain-containing protein 1 OS=Mus musculus OX=10090 GN=Mamld1 PE=3 SV=1 && -	-
MGP_C57BL6NJ_G0027652	3218.64	2488.43	2837.86	3849.21	4574.6	4494.62	-0.596585	5.90253e-05	0.00141046	Pfn2	3	58747505	58753689	-	3541	protein_coding	- && sp|Q09430|PROF2_BOVIN Profilin-2 OS=Bos taurus OX=9913 GN=PFN2 PE=1 SV=2 && PF00235:Profilin	-
novel.789	1.16364	5.9914	4.29459	19.0765	21.0327	50.5699	-2.96227	5.90447e-05	0.00141046	-	4	146909125	146912157	+	1354	-	- && - && -	-
MGP_C57BL6NJ_G0029782	586.476	437.372	480.135	680.395	910.714	976.523	-0.773417	6.00861e-05	0.00143347	Smarcd3	5	23838916	23872040	-	5120	protein_coding	- && sp|Q9P2E5|CHPF2_HUMAN Chondroitin sulfate glucuronyltransferase OS=Homo sapiens OX=9606 GN=CHPF2 PE=2 SV=2 && -	-
MGP_C57BL6NJ_G0031593	181.528	246.646	225.895	110.22	105.163	134.272	0.902555	6.17761e-05	0.00147187	Cand2	6	121437373	121470333	+	5474	protein_coding	- && sp|Q6ZQ73|CAND2_MOUSE Cullin-associated NEDD8-dissociated protein 2 OS=Mus musculus OX=10090 GN=Cand2 PE=1 SV=2 && PF08623:TATA-binding protein interacting (TIP20)	-
MGP_C57BL6NJ_G0017269	217.601	187.73	202.705	295.686	375.433	762.037	-1.23901	6.19141e-05	0.00147325	Stum	1	192880294	192936064	-	6552	protein_coding	- && sp|Q0VBF8|STUM_MOUSE Protein stum homolog OS=Mus musculus OX=10090 GN=Stum PE=1 SV=1 && -	-
MGP_C57BL6NJ_G0017669	48.873	36.9469	26.6264	62.5285	139.867	120.322	-1.53241	6.23435e-05	0.00148155	Pcbd1	10	62522694	62529115	+	809	protein_coding	- && sp|P61458|PHS_MOUSE Pterin-4-alpha-carbinolamine dehydratase OS=Mus musculus OX=10090 GN=Pcbd1 PE=1 SV=2 && PF01329:Pterin 4 alpha carbinolamine dehydratase	-
MGP_C57BL6NJ_G0018678	379.348	389.441	327.248	196.064	166.158	251.978	0.831523	6.32121e-05	0.00149831	Fstl4	11	53689711	54130062	+	4380	protein_coding	- && sp|Q5STE3|FSTL4_MOUSE Follistatin-related protein 4 OS=Mus musculus OX=10090 GN=Fstl4 PE=2 SV=1 && PF13927:Immunoglobulin domain|PF07648:Kazal-type serine protease inhibitor domain	-
MGP_C57BL6NJ_G0028295	81.455	33.9512	27.4854	235.277	283.941	1682.76	-3.94853	6.35473e-05	0.00150431	Col25a1	3	137577311	138073324	+	13047	protein_coding	- && sp|Q99MQ5|COPA1_MOUSE Collagen alpha-1(XXV) chain OS=Mus musculus OX=10090 GN=Col25a1 PE=2 SV=2 && -	-
MGP_C57BL6NJ_G0017503	662.113	689.01	549.707	424.982	380.691	410.663	0.642881	6.45811e-05	0.00152681	Lama2	10	25851031	26529419	-	16392	protein_coding	- && sp|Q60675|LAMA2_MOUSE Laminin subunit alpha-2 OS=Mus musculus OX=10090 GN=Lama2 PE=1 SV=2 && PF00053:Laminin EGF domain|PF00052:Laminin B (Domain IV)|PF06008:Laminin Domain I|PF02210:Laminin G domain|PF06009:Laminin Domain II|PF00055:Laminin N-terminal (Domain VI)|PF00054:Laminin G domain	-
MGP_C57BL6NJ_G0029578	465.457	463.335	463.816	321.121	308.128	275.519	0.623565	6.4673e-05	0.00152701	H6pd	4	159444512	159476908	-	5236	protein_coding	- && sp|Q8CFX1|G6PE_MOUSE GDH/6PGL endoplasmic bifunctional protein OS=Mus musculus OX=10090 GN=H6pd PE=1 SV=2 && -	-
MGP_C57BL6NJ_G0019722	74.4732	85.8767	68.7134	135.655	139.867	428.101	-1.6223	6.49646e-05	0.00153052	Rgs9	11	116176362	116259279	-	6390	protein_coding	- && sp|O54828|RGS9_MOUSE Regulator of G-protein signaling 9 OS=Mus musculus OX=10090 GN=Rgs9 PE=1 SV=3 && -	-
novel.786	54.6912	193.722	171.784	58.2893	28.3941	34.8758	1.79492	6.51082e-05	0.00153138	-	4	137991667	137999084	+	4163	-	- && - && -	-
MGP_C57BL6NJ_G0029550	1082.19	995.57	920.76	1314.16	1700.49	1562.44	-0.610979	6.53027e-05	0.00153392	Fbxo44	4	157382825	157390564	-	3024	protein_coding	- && sp|Q8BK26|FBX44_MOUSE F-box only protein 44 OS=Mus musculus OX=10090 GN=Fbxo44 PE=1 SV=1 && PF04300:F-box associated region|PF12937:F-box-like	-
MGP_C57BL6NJ_G0029619	114.037	118.829	78.1615	165.33	213.481	288.597	-1.10792	6.55429e-05	0.0015357	Smim1	4	163920467	163926227	-	5761	protein_coding	- && sp|P0C8K7|SMIM1_MOUSE Small integral membrane protein 1 OS=Mus musculus OX=10090 GN=Smim1 PE=1 SV=1 && -	-
MGP_C57BL6NJ_G0031736	89.6005	104.849	101.352	51.9305	36.8072	19.1817	1.46703	6.58855e-05	0.00154175	Ntf3	6	132905851	132976560	-	1714	protein_coding	- && sp|P20181|NTF3_MOUSE Neurotrophin-3 OS=Mus musculus OX=10090 GN=Ntf3 PE=1 SV=1 && -	-
MGP_C57BL6NJ_G0029601	235.056	237.659	170.066	307.344	414.343	532.728	-0.968375	6.62265e-05	0.00154579	Plekhg5	4	161781300	161809834	+	4686	protein_coding	- && sp|Q66T02|PKHG5_MOUSE Pleckstrin homology domain-containing family G member 5 OS=Mus musculus OX=10090 GN=Plekhg5 PE=1 SV=1 && PF00621:RhoGEF domain	-
MGP_C57BL6NJ_G0024828	697.022	737.94	725.785	957.005	1103.16	1345.33	-0.656883	6.63431e-05	0.00154654	Sema6a	18	47707777	47842808	-	8808	protein_coding	- && sp|O35464|SEM6A_MOUSE Semaphorin-6A OS=Mus musculus OX=10090 GN=Sema6a PE=1 SV=2 && -	-
MGP_C57BL6NJ_G0026846	20.9456	29.957	33.4978	45.5717	92.5437	156.069	-1.79818	6.66706e-05	0.00155221	Ctxn2	2	132404084	132415603	+	1028	protein_coding	- && sp|Q3URE8|CTXN2_MOUSE Cortexin-2 OS=Mus musculus OX=10090 GN=Ctxn2 PE=3 SV=2 && -	-
MGP_C57BL6NJ_G0036184	324.657	247.644	309.21	405.906	617.309	540.575	-0.827748	6.70815e-05	0.00155866	Apln	X	44185432	44196230	-	3149	protein_coding	- && sp|Q9R0R4|APEL_MOUSE Apelin OS=Mus musculus OX=10090 GN=Apln PE=1 SV=1 && -	-
novel.623	559.712	749.923	840.022	427.102	279.734	444.667	0.900774	6.71179e-05	0.00155866	-	19	22003104	22027309	+	24206	-	- && - && -	-
MGP_C57BL6NJ_G0030617	584.149	562.193	536.824	781.077	846.565	1160.49	-0.729567	7.0084e-05	0.00162344	Rhbdd2	5	145421432	145436119	+	7548	protein_coding	- && sp|Q8VEK2|RHBD2_MOUSE Rhomboid domain-containing protein 2 OS=Mus musculus OX=10090 GN=Rhbdd2 PE=1 SV=1 && -	-
MGP_C57BL6NJ_G0024392	8195.54	8590.66	7895.17	6076.93	5257.11	3832.85	0.702674	7.02165e-05	0.00162445	Mtcl1	17	71168416	71289031	-	9280	protein_coding	- && sp|Q3UHU5|MTCL1_MOUSE Microtubule cross-linking factor 1 OS=Mus musculus OX=10090 GN=Mtcl1 PE=1 SV=1 && -	-
MGP_C57BL6NJ_G0028407	204.801	160.769	170.066	282.968	299.715	530.112	-1.0585	7.04351e-05	0.00162746	Ak5	3	161477178	161695823	-	3404	protein_coding	- && sp|Q920P5|KAD5_MOUSE Adenylate kinase isoenzyme 5 OS=Mus musculus OX=10090 GN=Ak5 PE=1 SV=2 && -	-
MGP_C57BL6NJ_G0024515	1024.01	1012.55	1090.83	751.402	592.069	418.51	0.829291	7.10903e-05	0.00164053	Foxn2	17	95129905	95181242	+	7383	protein_coding	- && sp|P32314|FOXN2_HUMAN Forkhead box protein N2 OS=Homo sapiens OX=9606 GN=FOXN2 PE=1 SV=3 && PF00250:Forkhead domain	Fork head
novel.1318	23.2729	26.9613	29.2032	66.7678	51.53	151.71	-1.76633	7.20207e-05	0.00165906	-	X	58217297	58218750	-	1454	-	- && sp|P43363|MAGAA_HUMAN Melanoma-associated antigen 10 OS=Homo sapiens OX=9606 GN=MAGEA10 PE=1 SV=2 && -	-
MGP_C57BL6NJ_G0031643	108.219	109.842	106.506	185.466	191.397	190.073	-0.805107	7.20741e-05	0.00165906	Cecr6	6	126530705	126535573	-	4869	protein_coding	- && sp|Q99MX7|T121B_MOUSE Transmembrane protein 121B OS=Mus musculus OX=10090 GN=Tmem121b PE=1 SV=1 && PF14997:CECR6/TMEM121 family	-
MGP_C57BL6NJ_G0022057	262.983	193.722	206.14	338.078	382.794	396.712	-0.757498	7.35673e-05	0.00169131	Cldn10	14	120918099	121012650	+	2591	protein_coding	- && sp|Q9Z0S6|CLD10_MOUSE Claudin-10 OS=Mus musculus OX=10090 GN=Cldn10 PE=1 SV=2 && PF00822:PMP-22/EMP/MP20/Claudin family	-
MGP_C57BL6NJ_G0022010	742.405	517.257	487.006	1043.91	845.513	1848.42	-1.09923	7.40038e-05	0.00169922	Pcdh17	14	83199541	83300420	+	9508	protein_coding	- && sp|O14917|PCD17_HUMAN Protocadherin-17 OS=Homo sapiens OX=9606 GN=PCDH17 PE=1 SV=2 && PF08266:Cadherin-like|PF00028:Cadherin domain	-
MGP_C57BL6NJ_G0022240	0	0	1.71784	16.9569	13.6712	28.7725	-4.94514	7.41911e-05	0.00170139	MGP_C57BL6NJ_G0022240	15	45422423	45425667	-	3245	protein_coding	- && sp|Q60565|KCNV1_MESAU Potassium voltage-gated channel subfamily V member 1 OS=Mesocricetus auratus OX=10036 GN=KCNV1 PE=2 SV=1 && PF00520:Ion transport protein	-
MGP_C57BL6NJ_G0019910	20.9456	29.957	24.0497	65.708	75.7176	58.417	-1.40915	7.44152e-05	0.0017044	Myadml2	11	128909731	128911858	-	992	protein_coding	- && sp|Q08AU7|MADL2_MOUSE Myeloid-associated differentiation marker-like protein 2 OS=Mus musculus OX=10090 GN=Myadml2 PE=2 SV=2 && PF01284:Membrane-associating domain	-
MGP_C57BL6NJ_G0037467	95.4188	107.845	112.518	61.4687	33.6523	39.2353	1.23823	7.59023e-05	0.00173197	Gm43065	3	109052690	109054781	+	2092	sense_intronic	- && - && -	-
MGP_C57BL6NJ_G0016254	25.6002	25.9627	12.0248	51.9305	71.511	69.7516	-1.62059	7.60916e-05	0.00173413	Crispld1	1	15970112	16009395	+	4501	protein_coding	- && sp|Q8CGD2|CRLD1_MOUSE Cysteine-rich secretory protein LCCL domain-containing 1 OS=Mus musculus OX=10090 GN=Crispld1 PE=2 SV=1 && -	-
MGP_C57BL6NJ_G0028373	34.9093	3.99426	5.15351	172.748	199.81	156.069	-3.60143	7.6322e-05	0.00173723	Col24a1	3	153804062	154070530	+	7621	protein_coding	- && sp|Q30D77|COOA1_MOUSE Collagen alpha-1(XXIV) chain OS=Mus musculus OX=10090 GN=Col24a1 PE=2 SV=2 && -	-
MGP_C57BL6NJ_G0027994	1743.14	1270.18	1461.88	2251.03	2314.64	2214.61	-0.599939	7.64744e-05	0.00173832	Mllt11	3	99492999	99506046	-	2385	protein_coding	- && sp|P97783|AF1Q_MOUSE Protein AF1q OS=Mus musculus OX=10090 GN=Mllt11 PE=1 SV=1 && -	-
MGP_C57BL6NJ_G0023240	353.748	519.254	386.513	142.014	59.9431	245.875	1.4884	7.65596e-05	0.00173832	Zbtb20	16	42523315	43303808	+	6788	protein_coding	- && sp|Q8K0L9|ZBT20_MOUSE Zinc finger and BTB domain-containing protein 20 OS=Mus musculus OX=10090 GN=Zbtb20 PE=1 SV=1 && PF00651:BTB/POZ domain|PF00096:Zinc finger, C2H2 type	ZBTB
MGP_C57BL6NJ_G0024176	941.388	586.158	595.23	1081	1244.08	1627.83	-0.898785	7.66582e-05	0.00173841	Tnfrsf21	17	45835952	45913660	+	3626	protein_coding	- && sp|Q9EPU5|TNR21_MOUSE Tumor necrosis factor receptor superfamily member 21 OS=Mus musculus OX=10090 GN=Tnfrsf21 PE=1 SV=2 && -	-
MGP_C57BL6NJ_G0035494	5258.5	5452.17	5174.98	4153.38	3041.32	2756.06	0.67506	7.76908e-05	0.00175748	Fam63b	9	72558035	72624519	-	8081	protein_coding	- && sp|Q6PDI6|MINY2_MOUSE Ubiquitin carboxyl-terminal hydrolase MINDY-2 OS=Mus musculus OX=10090 GN=Mindy2 PE=1 SV=1 && PF04424:MINDY deubiquitinase	-
MGP_C57BL6NJ_G0018569	289.747	305.561	279.148	171.689	179.829	102.012	0.951412	7.83467e-05	0.00177013	Ccnjl	11	43590595	43652098	+	2781	protein_coding	- && sp|Q5SRT8|CCNJL_MOUSE Cyclin-J-like protein OS=Mus musculus OX=10090 GN=Ccnjl PE=2 SV=1 && PF02984:Cyclin, C-terminal domain|PF00134:Cyclin, N-terminal domain	-
MGP_C57BL6NJ_G0031267	4.65457	0.998566	0.858918	22.2559	18.9294	21.7974	-3.36003	7.85318e-05	0.00177213	C130060K24Rik	6	66820727	66898626	+	3271	protein_coding	- && sp|Q96P65|QRFPR_HUMAN Pyroglutamylated RF-amide peptide receptor OS=Homo sapiens OX=9606 GN=QRFPR PE=1 SV=2 && PF00001:7 transmembrane receptor (rhodopsin family)	-
MGP_C57BL6NJ_G0016693	158.256	167.759	150.311	89.0237	90.4404	58.417	1.0072	7.89484e-05	0.00177934	Mlph	1	96002734	96038398	+	4982	protein_coding	- && sp|Q91V27|MELPH_MOUSE Melanophilin OS=Mus musculus OX=10090 GN=Mlph PE=1 SV=1 && PF02318:FYVE-type zinc finger|PF04698:Rab effector MyRIP/melanophilin C-terminus	-
MGP_C57BL6NJ_G0016025	107.055	104.849	121.107	61.4687	52.5816	41.851	1.10217	7.92451e-05	0.001782	9130019P16Rik	6	54805501	54982764	-	5548	processed_transcript	- && - && -	-
MGP_C57BL6NJ_G0019756	192.001	295.576	320.376	163.21	123.041	89.8052	1.10923	7.94786e-05	0.001782	Cd300a	11	122413357	122429336	+	4738	protein_coding	- && sp|Q6SJQ0|CLM8_MOUSE CMRF35-like molecule 8 OS=Mus musculus OX=10090 GN=Cd300a PE=1 SV=2 && PF07686:Immunoglobulin V-set domain|PF15330:SHP2-interacting transmembrane adaptor protein, SIT	-
MGP_C57BL6NJ_G0027779	72.1459	45.934	45.5226	100.682	175.623	117.706	-1.27545	7.95192e-05	0.001782	Fcrls	3	90568749	90581716	-	2334	protein_coding	- && sp|Q96LA5|FCRL2_HUMAN Fc receptor-like protein 2 OS=Homo sapiens OX=9606 GN=FCRL2 PE=1 SV=1 && PF13895:Immunoglobulin domain|PF13927:Immunoglobulin domain|PF00530:Scavenger receptor cysteine-rich domain	-
MGP_C57BL6NJ_G0024570	2648.45	2649.2	2697.86	3891.61	3892.09	7384.08	-0.923941	7.95521e-05	0.001782	Impact	18	10693830	10716127	+	3428	protein_coding	- && sp|O55091|IMPCT_MOUSE Protein IMPACT OS=Mus musculus OX=10090 GN=Impact PE=1 SV=2 && PF05773:RWD domain|PF01205:Uncharacterized protein family UPF0029	-
MGP_C57BL6NJ_G0033887	40.7275	45.934	30.0621	89.0237	89.3888	89.8052	-1.20716	7.98107e-05	0.00178562	MGP_C57BL6NJ_G0033887	8	11852366	11854495	+	2130	protein_coding	- && - && -	-
MGP_C57BL6NJ_G0028144	93.0915	130.812	94.481	50.8707	51.53	32.2601	1.24893	8.05892e-05	0.00180084	Chil5	3	111413825	111431410	-	1484	protein_coding	- && sp|Q9BZP6|CHIA_HUMAN Acidic mammalian chitinase OS=Homo sapiens OX=9606 GN=CHIA PE=1 SV=1 && PF00704:Glycosyl hydrolases family 18	-
MGP_C57BL6NJ_G0030412	1868.81	2655.19	2410.98	1596.07	1334.52	1462.17	0.65917	8.10684e-05	0.00180934	Srrm4	5	123992199	124165328	-	8452	protein_coding	- && sp|Q8BKA3|SRRM4_MOUSE Serine/arginine repetitive matrix protein 4 OS=Mus musculus OX=10090 GN=Srrm4 PE=1 SV=1 && -	-
MGP_C57BL6NJ_G0024794	409.602	288.586	275.713	498.109	561.572	1132.59	-1.17311	8.15965e-05	0.00181892	Dpysl3	18	43497531	43623951	-	6265	protein_coding	- && sp|Q62188|DPYL3_MOUSE Dihydropyrimidinase-related protein 3 OS=Mus musculus OX=10090 GN=Dpysl3 PE=1 SV=1 && PF01979:Amidohydrolase family	-
MGP_C57BL6NJ_G0016273	5256.18	5503.1	5636.22	4298.57	3403.08	3125.75	0.598873	8.18265e-05	0.00182183	MGP_C57BL6NJ_G0016273	1	20963297	21509988	-	7340	protein_coding	- && sp|Q99NE5|RIMS1_MOUSE Regulating synaptic membrane exocytosis protein 1 OS=Mus musculus OX=10090 GN=Rims1 PE=1 SV=2 && -	-
MGP_C57BL6NJ_G0027619	510.839	574.175	515.351	386.829	304.974	324.345	0.655999	8.22055e-05	0.00182805	Maml3	3	52191569	52632953	-	10486	protein_coding	- && sp|Q96JK9|MAML3_HUMAN Mastermind-like protein 3 OS=Homo sapiens OX=9606 GN=MAML3 PE=1 SV=4 && -	-
MGP_C57BL6NJ_G0028183	90.7642	75.891	92.7631	125.057	192.449	313.01	-1.28394	8.23861e-05	0.00182985	Gpr61	3	113778671	113786869	-	3686	protein_coding	- && sp|Q8C010|GPR61_MOUSE G-protein coupled receptor 61 OS=Mus musculus OX=10090 GN=Gpr61 PE=2 SV=2 && -	-
MGP_C57BL6NJ_G0024822	117.528	74.8924	113.377	167.449	211.378	234.54	-1.00645	8.34912e-05	0.00185215	Cdo1	18	47129779	47146591	-	1530	protein_coding	- && sp|P60334|CDO1_MOUSE Cysteine dioxygenase type 1 OS=Mus musculus OX=10090 GN=Cdo1 PE=1 SV=1 && PF05995:Cysteine dioxygenase type I	-
MGP_C57BL6NJ_G0026081	121.019	84.8781	54.1118	179.107	187.191	206.639	-1.15062	8.47893e-05	0.00187868	Ptgs1	2	35893760	35918413	+	3884	protein_coding	- && sp|P22437|PGH1_MOUSE Prostaglandin G/H synthase 1 OS=Mus musculus OX=10090 GN=Ptgs1 PE=1 SV=1 && PF03098:Animal haem peroxidase	-
MGP_C57BL6NJ_G0020233	22.1092	14.9785	24.9086	58.2893	50.4784	71.4954	-1.53921	8.50444e-05	0.00188206	Dbpht2	12	76544727	76547721	+	2995	protein_coding	- && - && -	-
MGP_C57BL6NJ_G0028665	66.3277	80.8838	52.394	116.579	143.022	161.301	-1.08201	8.51723e-05	0.00188262	Shb	4	45301424	45413873	-	3199	protein_coding	- && sp|Q6PD21|SHB_MOUSE SH2 domain-containing adapter protein B OS=Mus musculus OX=10090 GN=Shb PE=1 SV=2 && -	-
MGP_C57BL6NJ_G0019818	2473.91	2011.11	2225.46	3087.21	3305.28	4652.43	-0.719323	8.59748e-05	0.00189807	Rnf157	11	124134373	124210865	-	9524	protein_coding	- && sp|M0R5D6|RN157_RAT E3 ubiquitin ligase Rnf157 OS=Rattus norvegicus OX=10116 GN=Rnf157 PE=2 SV=2 && PF13920:Zinc finger, C3HC4 type (RING finger)	-
MGP_C57BL6NJ_G0022588	249.02	211.696	199.269	311.583	409.085	847.482	-1.25106	8.61642e-05	0.00189996	1810041L15Rik	15	88408811	88482114	-	6551	protein_coding	- && sp|Q0VBP7|SHSL1_MOUSE Protein shisa-like-1 OS=Mus musculus OX=10090 GN=Shisal1 PE=2 SV=1 && -	-
MGP_C57BL6NJ_G0018539	224.583	280.597	271.418	155.791	117.783	160.429	0.839283	8.69084e-05	0.00191407	Ranbp17	11	32519262	32840837	-	8816	protein_coding	- && sp|Q99NF8|RBP17_MOUSE Ran-binding protein 17 OS=Mus musculus OX=10090 GN=Ranbp17 PE=1 SV=1 && -	-
MGP_C57BL6NJ_G0030781	25.6002	24.9641	19.7551	75.2462	112.525	461.233	-3.20876	8.71487e-05	0.00191706	Nptx2	5	155392426	155406101	+	2572	protein_coding	- && sp|O70340|NPTX2_MOUSE Neuronal pentraxin-2 OS=Mus musculus OX=10090 GN=Nptx2 PE=2 SV=1 && PF00354:Pentaxin family	-
MGP_C57BL6NJ_G0004085	33.7457	66.9039	85.0329	22.2559	15.7745	16.566	1.77646	8.74894e-05	0.00192225	Gm12977	4	141071635	141076333	+	1169	antisense	- && sp|P18653|KS6A1_MOUSE Ribosomal protein S6 kinase alpha-1 OS=Mus musculus OX=10090 GN=Rps6ka1 PE=1 SV=1 && -	-
MGP_C57BL6NJ_G0025860	54.6912	28.9584	53.2529	86.9041	116.731	134.272	-1.30649	8.87788e-05	0.00194825	Entpd2	2	24029442	24034889	+	2128	protein_coding	- && sp|O55026|ENTP2_MOUSE Ectonucleoside triphosphate diphosphohydrolase 2 OS=Mus musculus OX=10090 GN=Entpd2 PE=1 SV=2 && PF01150:GDA1/CD39 (nucleoside phosphatase) family	-
MGP_C57BL6NJ_G0022573	820.369	712.976	686.275	1199.7	1299.82	971.291	-0.64525	8.93958e-05	0.00195944	Pacsin2	15	87316629	87419037	-	3876	protein_coding	- && sp|Q9WVE8|PACN2_MOUSE Protein kinase C and casein kinase substrate in neurons protein 2 OS=Mus musculus OX=10090 GN=Pacsin2 PE=1 SV=1 && -	-
MGP_C57BL6NJ_G0021342	1.16364	0.998566	0	14.8373	27.3425	13.9503	-4.79631	9.16555e-05	0.0020018	Fst	13	120588326	120594778	-	2340	protein_coding	- && sp|P47931|FST_MOUSE Follistatin OS=Mus musculus OX=10090 GN=Fst PE=2 SV=1 && PF07648:Kazal-type serine protease inhibitor domain|PF09289:Follistatin/Osteonectin-like EGF domain	-
MGP_C57BL6NJ_G0029000	13.9637	14.9785	12.0248	31.7942	41.0137	90.6771	-2.00672	9.26416e-05	0.00202093	Bend5	4	116315120	116362534	+	2105	protein_coding	- && sp|Q8C6D4|BEND5_MOUSE BEN domain-containing protein 5 OS=Mus musculus OX=10090 GN=Bend5 PE=2 SV=1 && PF10523:BEN domain	-
MGP_C57BL6NJ_G0001205	4.65457	5.9914	7.73026	23.3157	22.0843	59.2889	-2.5017	9.34576e-05	0.00203494	MGP_C57BL6NJ_G0001205	3	45254691	45257646	-	1544	TEC	- && - && -	-
MGP_C57BL6NJ_G0006004	11.6364	6.98996	4.29459	30.7344	32.6006	37.4915	-2.17347	9.35055e-05	0.00203494	4930447M23Rik	2	17550321	17557053	+	1776	lincRNA	- && - && -	-
MGP_C57BL6NJ_G0030203	264.147	346.502	424.305	195.004	186.139	96.7804	1.12004	9.43537e-05	0.00205096	Prdm8	5	103701336	103709349	+	4553	protein_coding	- && sp|Q8BZ97|PRDM8_MOUSE PR domain zinc finger protein 8 OS=Mus musculus OX=10090 GN=Prdm8 PE=1 SV=1 && -	zf-C2H2
MGP_C57BL6NJ_G0034528	84.946	23.9656	44.6637	109.16	157.745	185.714	-1.57021	9.50932e-05	0.00206459	Nol3	8	111490950	111496457	+	2869	protein_coding	- && sp|Q9D1X0|NOL3_MOUSE Nucleolar protein 3 OS=Mus musculus OX=10090 GN=Nol3 PE=1 SV=1 && -	-
MGP_C57BL6NJ_G0017679	6.98186	2.9957	6.87134	23.3157	16.8261	77.5987	-2.81311	9.55008e-05	0.00207099	Npffr1	10	63135852	63170248	+	3462	protein_coding	- && sp|Q9EP86|NPFF1_RAT Neuropeptide FF receptor 1 OS=Rattus norvegicus OX=10116 GN=Npffr1 PE=1 SV=1 && -	-
MGP_C57BL6NJ_G0004573	1.16364	0	1.71784	8.47845	21.0327	29.6444	-4.33309	9.68387e-05	0.00209752	Gm9962	7	60838964	60863329	+	1417	antisense	- && sp|Q8BHJ7|GBRA5_MOUSE Gamma-aminobutyric acid receptor subunit alpha-5 OS=Mus musculus OX=10090 GN=Gabra5 PE=1 SV=1 && -	-
MGP_C57BL6NJ_G0035860	80.2914	57.9168	57.5475	117.638	124.093	199.664	-1.18215	9.69729e-05	0.00209795	Tmie	9	116150742	116168689	-	3094	protein_coding	- && sp|Q8K467|TMIE_MOUSE Transmembrane inner ear expressed protein OS=Mus musculus OX=10090 GN=Tmie PE=1 SV=1 && -	-
MGP_C57BL6NJ_G0025205	9091.55	7838.74	7646.09	11185.2	11416.5	14624.3	-0.599209	9.76226e-05	0.00210952	Rtn3	19	4650906	4722772	-	5030	protein_coding	- && sp|Q9ES97|RTN3_MOUSE Reticulon-3 OS=Mus musculus OX=10090 GN=Rtn3 PE=1 SV=2 && PF02453:Reticulon	-
MGP_C57BL6NJ_G0016955	8.1455	3.99426	3.43567	24.3755	14.7229	72.3673	-2.87416	9.78436e-05	0.00211181	MGP_C57BL6NJ_G0016955	1	148277492	148469260	-	14399	protein_coding	- && sp|Q8VHS2|CRUM1_MOUSE Protein crumbs homolog 1 OS=Mus musculus OX=10090 GN=Crb1 PE=1 SV=3 && -	-
MGP_C57BL6NJ_G0025802	7476.41	8257.14	8334.08	6344	4822.79	4797.17	0.59244	9.88664e-05	0.00213138	Arhgap21	2	19174801	19300616	-	9319	protein_coding	- && sp|Q6DFV3|RHG21_MOUSE Rho GTPase-activating protein 21 OS=Mus musculus OX=10090 GN=Arhgap21 PE=1 SV=1 && -	-
MGP_C57BL6NJ_G0018583	359.566	425.389	425.164	268.131	186.139	254.593	0.771763	0.000100259	0.00215886	Adam19	11	46288441	46390187	+	7101	protein_coding	- && sp|O35674|ADA19_MOUSE Disintegrin and metalloproteinase domain-containing protein 19 OS=Mus musculus OX=10090 GN=Adam19 PE=2 SV=2 && PF08516:ADAM cysteine-rich|PF01562:Reprolysin family propeptide|PF00200:Disintegrin|PF01421:Reprolysin (M12B) family zinc metalloprotease	-
MGP_C57BL6NJ_G0028513	629.531	616.115	545.413	433.461	316.542	243.259	0.852148	0.000101742	0.00218823	Gpr63	4	23014360	23061040	+	2588	protein_coding	- && sp|Q9EQQ3|GPR63_MOUSE Probable G-protein coupled receptor 63 OS=Mus musculus OX=10090 GN=Gpr63 PE=2 SV=2 && PF00001:7 transmembrane receptor (rhodopsin family)	-
MGP_C57BL6NJ_G0034853	41.8912	47.9312	33.4978	68.8874	100.957	162.173	-1.43629	0.000103577	0.00222508	Panx1	9	12362857	12406021	-	2327	protein_coding	- && sp|Q9JIP4|PANX1_MOUSE Pannexin-1 OS=Mus musculus OX=10090 GN=Panx1 PE=1 SV=3 && -	-
MGP_C57BL6NJ_G0034670	0	0	0	7.41864	12.6196	11.3346	-5.8313	0.000105022	0.00225085	Hsd17b2	8	124977891	125057046	+	1280	protein_coding	- && sp|P51658|DHB2_MOUSE Estradiol 17-beta-dehydrogenase 2 OS=Mus musculus OX=10090 GN=Hsd17b2 PE=1 SV=2 && PF00106:short chain dehydrogenase	-
MGP_C57BL6NJ_G0022180	425.893	460.339	422.588	595.611	653.064	714.082	-0.585444	0.000107896	0.00230706	Tspyl5	15	33202332	33206330	-	3999	protein_coding	- && sp|Q69ZB3|TSYL5_MOUSE Testis-specific Y-encoded-like protein 5 OS=Mus musculus OX=10090 GN=Tspyl5 PE=2 SV=2 && -	-
MGP_C57BL6NJ_G0036520	39.5639	48.9297	49.8172	85.8443	91.4921	208.383	-1.48081	0.000108754	0.00232177	Pou3f4	X	110809852	110812767	+	2916	protein_coding	- && sp|P62515|PO3F4_MOUSE POU domain, class 3, transcription factor 4 OS=Mus musculus OX=10090 GN=Pou3f4 PE=2 SV=1 && PF00157:Pou domain - N-terminal to homeobox domain|PF00046:Homeodomain	Pou
MGP_C57BL6NJ_G0031543	338.62	405.418	424.305	656.02	541.591	1055.87	-0.947845	0.000108837	0.00232177	Grm7	6	115988675	116987743	+	5886	protein_coding	- && sp|Q68ED2|GRM7_MOUSE Metabotropic glutamate receptor 7 OS=Mus musculus OX=10090 GN=Grm7 PE=1 SV=1 && -	-
MGP_C57BL6NJ_G0025773	22.1092	32.9527	29.2032	58.2893	62.0463	158.685	-1.72815	0.000110381	0.00234835	St8sia6	2	11455436	11611790	-	7664	protein_coding	- && sp|Q8K4T1|SIA8F_MOUSE Alpha-2,8-sialyltransferase 8F OS=Mus musculus OX=10090 GN=St8sia6 PE=1 SV=1 && -	-
MGP_C57BL6NJ_G0016930	3217.47	2534.36	2503.75	3680.71	4750.23	4280.13	-0.623038	0.000110467	0.00234835	Csrp1	1	144529821	144564524	+	1952	protein_coding	- && sp|P97315|CSRP1_MOUSE Cysteine and glycine-rich protein 1 OS=Mus musculus OX=10090 GN=Csrp1 PE=1 SV=3 && PF00412:LIM domain	-
MGP_C57BL6NJ_G0023293	956.515	621.108	580.628	1108.56	1203.07	1851.91	-0.949681	0.000110772	0.0023521	Alcam	16	52566776	52776435	-	7121	protein_coding	- && sp|Q61490|CD166_MOUSE CD166 antigen OS=Mus musculus OX=10090 GN=Alcam PE=1 SV=3 && -	-
MGP_C57BL6NJ_G0028121	454.985	384.448	334.119	628.465	587.863	1286.05	-1.09442	0.000110944	0.00235305	Magi3	3	109215949	109439940	-	8520	protein_coding	- && sp|Q9EQJ9|MAGI3_MOUSE Membrane-associated guanylate kinase, WW and PDZ domain-containing protein 3 OS=Mus musculus OX=10090 GN=Magi3 PE=1 SV=2 && -	-
MGP_C57BL6NJ_G0002908	841.314	1087.44	1259.17	734.445	621.515	526.625	0.761702	0.000114664	0.00242075	MGP_C57BL6NJ_G0002908	1	190611718	190614781	-	2640	antisense	- && sp|Q9D7J4|COX20_MOUSE Cytochrome c oxidase assembly protein COX20, mitochondrial OS=Mus musculus OX=10090 GN=Cox20 PE=1 SV=1 && -	-
MGP_C57BL6NJ_G0015872	10.4728	10.9842	10.307	32.854	30.4974	60.1608	-1.96615	0.000115901	0.00244405	Gm14164	2	161459321	161496337	+	1999	processed_transcript	- && sp|Q5HZK2|NRSN2_MOUSE Neurensin-2 OS=Mus musculus OX=10090 GN=Nrsn2 PE=1 SV=1 && -	-
MGP_C57BL6NJ_G0023145	408.439	332.522	370.194	561.697	650.961	526.625	-0.646793	0.000116571	0.00245253	Cep19	16	30779147	30787278	+	1751	protein_coding	- && sp|Q9CQA8|CEP19_MOUSE Centrosomal protein of 19 kDa OS=Mus musculus OX=10090 GN=Cep19 PE=2 SV=1 && PF14933:CEP19-like protein	-
MGP_C57BL6NJ_G0021069	0	0	0	4.23922	8.41306	22.6693	-6.00991	0.000116903	0.00245671	Cntnap3	13	66863886	67039643	-	4868	protein_coding	- && sp|Q9BZ76|CNTP3_HUMAN Contactin-associated protein-like 3 OS=Homo sapiens OX=9606 GN=CNTNAP3 PE=2 SV=3 && PF00754:F5/8 type C domain|PF02210:Laminin G domain	-
MGP_C57BL6NJ_G0030069	4288.03	4210.95	3882.31	3123.25	2488.16	1850.16	0.730901	0.000117818	0.00247166	Kit	5	78764456	78851376	+	8900	protein_coding	- && sp|P05532|KIT_MOUSE Mast/stem cell growth factor receptor Kit OS=Mus musculus OX=10090 GN=Kit PE=1 SV=3 && -	-
MGP_C57BL6NJ_G0034579	288.584	191.725	156.323	65.708	116.731	100.268	1.16666	0.000117884	0.00247166	Cdh1	8	112966328	113038535	+	4574	protein_coding	- && sp|P09803|CADH1_MOUSE Cadherin-1 OS=Mus musculus OX=10090 GN=Cdh1 PE=1 SV=1 && PF01049:Cadherin cytoplasmic region|PF08758:Cadherin prodomain like|PF00028:Cadherin domain	-
MGP_C57BL6NJ_G0005977	86.1096	65.9053	65.2777	112.339	153.538	212.742	-1.14675	0.000118422	0.00248011	B230217O12Rik	19	59106375	59158486	-	1642	lincRNA	- && - && -	-
MGP_C57BL6NJ_G0025703	0	1.99713	0	3.17942	13.6712	67.1359	-5.40282	0.000119014	0.00248829	Emx2	19	61420388	61427434	+	3063	protein_coding	- && sp|Q04744|EMX2_MOUSE Homeobox protein EMX2 OS=Mus musculus OX=10090 GN=Emx2 PE=1 SV=3 && -	Homeobox
MGP_C57BL6NJ_G0031737	10.4728	8.98709	6.87134	25.4353	29.4457	64.5203	-2.20052	0.000119084	0.00248829	Kcna5	6	133364099	133366960	-	2862	protein_coding	- && sp|Q61762|KCNA5_MOUSE Potassium voltage-gated channel subfamily A member 5 OS=Mus musculus OX=10090 GN=Kcna5 PE=1 SV=2 && PF00520:Ion transport protein|PF02214:BTB/POZ domain	-
MGP_C57BL6NJ_G0019856	1240.44	1281.16	748.117	2667.53	3249.55	7199.24	-2.00434	0.000120294	0.00251072	Timp2	11	126371136	126441159	-	3305	protein_coding	- && sp|P30121|TIMP2_RAT Metalloproteinase inhibitor 2 OS=Rattus norvegicus OX=10116 GN=Timp2 PE=1 SV=3 && PF00965:Tissue inhibitor of metalloproteinase	-
MGP_C57BL6NJ_G0021917	12.8001	0	6.87134	30.7344	34.7039	60.1608	-2.70301	0.00012303	0.0025649	Stc1	14	66703364	66715673	+	3743	protein_coding	- && sp|O55183|STC1_MOUSE Stanniocalcin-1 OS=Mus musculus OX=10090 GN=Stc1 PE=2 SV=1 && PF03298:Stanniocalcin family	-
MGP_C57BL6NJ_G0024747	264.147	251.639	188.962	133.536	136.712	125.553	0.830181	0.000124556	0.00259377	Pcdhgb2	18	37389158	37559702	+	4603	protein_coding	- && sp|Q5DRA9|PCDGE_PANTR Protocadherin gamma-B2 OS=Pan troglodytes OX=9598 GN=PCDHGB2 PE=3 SV=1 && -	-
MGP_C57BL6NJ_G0037522	309.529	405.418	358.169	249.054	185.087	194.433	0.773801	0.000125638	0.00261332	MGP_C57BL6NJ_G0037522	5	34314556	34318413	-	1569	sense_intronic	- && - && -	-
MGP_C57BL6NJ_G0035338	1438.26	1362.04	1259.17	1711.59	2306.23	2103.88	-0.593142	0.000128616	0.00267224	Rcn2	9	56729160	56750169	+	4745	protein_coding	- && sp|Q8BP92|RCN2_MOUSE Reticulocalbin-2 OS=Mus musculus OX=10090 GN=Rcn2 PE=1 SV=1 && -	-
MGP_C57BL6NJ_G0032850	11.6364	2.9957	0.858918	33.9138	35.7555	27.9007	-2.72407	0.000128771	0.00267244	Mctp2	7	76608253	76862871	-	12354	protein_coding	- && sp|Q5RJH2|MCTP2_MOUSE Multiple C2 and transmembrane domain-containing protein 2 OS=Mus musculus OX=10090 GN=Mctp2 PE=2 SV=1 && PF00168:C2 domain|PF08372:Plant phosphoribosyltransferase C-terminal	-
MGP_C57BL6NJ_G0022113	2070.12	2246.77	2167.05	1619.38	1109.47	1451.71	0.63315	0.000129223	0.00267879	Nipbl	15	5548382	5708800	-	8815	protein_coding	- && sp|Q6KCD5|NIPBL_MOUSE Nipped-B-like protein OS=Mus musculus OX=10090 GN=Nipbl PE=1 SV=1 && PF12830:Sister chromatid cohesion C-terminus|PF12765:HEAT repeat associated with sister chromatid cohesion	-
MGP_C57BL6NJ_G0023249	1096.15	1162.33	1073.65	762	460.615	735.008	0.766764	0.000130965	0.00270878	MGP_C57BL6NJ_G0023249	16	43894859	43949533	+	7400	protein_coding	- && sp|Q68DE3|USF3_HUMAN Basic helix-loop-helix domain-containing protein USF3 OS=Homo sapiens OX=9606 GN=USF3 PE=1 SV=4 && PF00010:Helix-loop-helix DNA-binding domain	bHLH
MGP_C57BL6NJ_G0002242	22.1092	43.9369	38.6513	6.35884	11.568	5.23137	2.19486	0.000131299	0.00271263	MGP_C57BL6NJ_G0002242	7	38005404	38007789	+	2386	TEC	- && - && -	-
MGP_C57BL6NJ_G0035286	920.442	863.759	802.229	631.644	557.365	437.691	0.669909	0.000131633	0.00271285	Ppp2r1b	9	51134720	51186459	+	6449	protein_coding	- && sp|Q7TNP2|2AAB_MOUSE Serine/threonine-protein phosphatase 2A 65 kDa regulatory subunit A beta isoform OS=Mus musculus OX=10090 GN=Ppp2r1b PE=1 SV=2 && PF13646:HEAT repeats	-
MGP_C57BL6NJ_G0016156	2.32729	3.99426	2.57675	20.1363	17.8778	26.1569	-2.85029	0.000131678	0.00271285	MGP_C57BL6NJ_G0016156	9	119975737	119994599	+	3745	processed_transcript	- && - && -	-
MGP_C57BL6NJ_G0028696	468.948	297.573	261.97	540.501	636.238	754.19	-0.91251	0.000131754	0.00271285	Tmeff1	4	48708329	48803510	+	2549	protein_coding	- && sp|Q6PFE7|TEFF1_MOUSE Tomoregulin-1 OS=Mus musculus OX=10090 GN=Tmeff1 PE=2 SV=1 && PF07648:Kazal-type serine protease inhibitor domain	-
MGP_C57BL6NJ_G0022603	131.492	83.8795	88.4685	155.791	211.378	273.775	-1.08425	0.000132625	0.00272772	Wnt7b	15	89652422	89704261	-	3458	protein_coding	- && sp|P28047|WNT7B_MOUSE Protein Wnt-7b OS=Mus musculus OX=10090 GN=Wnt7b PE=1 SV=1 && PF00110:wnt family	-
MGP_C57BL6NJ_G0035872	74.4732	57.9168	66.1367	115.519	120.938	235.412	-1.25466	0.000133058	0.00273357	Dclk3	9	116786663	116839223	+	3005	protein_coding	- && sp|Q8BWQ5|DCLK3_MOUSE Serine/threonine-protein kinase DCLK3 OS=Mus musculus OX=10090 GN=Dclk3 PE=1 SV=2 && PF03607:Doublecortin|PF00069:Protein kinase domain	-
novel.699	0	0	0.858918	19.0765	12.6196	12.2065	-5.35073	0.000136566	0.00280219	-	2	77980381	78009059	-	4729	-	- && - && -	-
MGP_C57BL6NJ_G0034535	467.785	686.015	613.267	381.53	321.8	367.94	0.723051	0.000136703	0.00280219	Fhod1	8	111548094	111566872	-	4654	protein_coding	- && sp|Q6P9Q4|FHOD1_MOUSE FH1/FH2 domain-containing protein 1 OS=Mus musculus OX=10090 GN=Fhod1 PE=1 SV=3 && -	-
MGP_C57BL6NJ_G0029715	328.147	329.527	342.708	498.109	461.667	567.604	-0.611112	0.00013751	0.00281288	Rundc3b	5	5975356	6118427	-	3824	protein_coding	- && sp|Q6PDC0|RUN3B_MOUSE RUN domain-containing protein 3B OS=Mus musculus OX=10090 GN=Rundc3b PE=1 SV=1 && PF02759:RUN domain	-
novel.1131	2.32729	1.99713	0	10.5981	11.568	45.3386	-4.04931	0.000137685	0.00281288	-	9	104138817	104143397	-	1676	-	- && - && -	-
MGP_C57BL6NJ_G0022584	708.659	850.778	922.478	593.491	479.545	523.137	0.638169	0.000138637	0.00282918	Pnpla3	15	88169245	88194108	+	4635	protein_coding	- && sp|Q91WW7|PLPL3_MOUSE 1-acylglycerol-3-phosphate O-acyltransferase Pnpla3 OS=Mus musculus OX=10090 GN=Pnpla3 PE=1 SV=1 && -	-
MGP_C57BL6NJ_G0036715	8.1455	3.99426	6.01242	20.1363	14.7229	100.268	-2.91192	0.000140365	0.00286127	Adgrg2	X	163031320	163145068	+	5278	protein_coding	- && sp|Q8CJ12|AGRG2_MOUSE Adhesion G-protein coupled receptor G2 OS=Mus musculus OX=10090 GN=Adgrg2 PE=1 SV=1 && PF00002:7 transmembrane receptor (Secretin family)|PF01825:GPCR proteolysis site, GPS, motif	-
MGP_C57BL6NJ_G0036691	25.6002	22.967	31.78	54.0501	71.511	82.8301	-1.37223	0.000140764	0.0028662	Spin2c	X	156044498	156046516	+	1377	protein_coding	- && sp|Q6NVE3|SPI2C_MOUSE Spindlin-2C OS=Mus musculus OX=10090 GN=Spin2c PE=2 SV=1 && PF02513:Spin/Ssty Family	-
MGP_C57BL6NJ_G0021489	1454.55	1358.05	1223.96	925.211	832.893	499.596	0.839136	0.000141237	0.00287265	Prkcd	14	24668553	24704221	-	4987	protein_coding	- && sp|P28867|KPCD_MOUSE Protein kinase C delta type OS=Mus musculus OX=10090 GN=Prkcd PE=1 SV=3 && PF00433:Protein kinase C terminal domain|PF00069:Protein kinase domain|PF00130:Phorbol esters/diacylglycerol binding domain (C1 domain)	-
MGP_C57BL6NJ_G0017102	1188.08	1402.99	1279.79	882.818	648.858	920.722	0.658068	0.000141885	0.00288264	Pou2f1	1	177126973	177267216	-	16689	protein_coding	- && sp|P25425|PO2F1_MOUSE POU domain, class 2, transcription factor 1 OS=Mus musculus OX=10090 GN=Pou2f1 PE=1 SV=3 && -	Pou
MGP_C57BL6NJ_G0016836	12.8001	20.9699	4.29459	31.7942	31.549	176.123	-2.667	0.000143111	0.00290293	Thsd7b	1	137542691	138526720	+	12093	protein_coding	- && sp|Q6P4U0|THS7B_MOUSE Thrombospondin type-1 domain-containing protein 7B OS=Mus musculus OX=10090 GN=Thsd7b PE=2 SV=1 && PF00090:Thrombospondin type 1 domain	-
MGP_C57BL6NJ_G0019805	162.91	258.629	255.957	104.921	136.712	67.1359	1.14027	0.000145442	0.00293258	Unc13d	11	123824644	123841778	-	4371	protein_coding	- && sp|B2RUP2|UN13D_MOUSE Protein unc-13 homolog D OS=Mus musculus OX=10090 GN=Unc13d PE=1 SV=2 && PF00168:C2 domain|PF10540:Munc13 (mammalian uncoordinated) homology domain	-
MGP_C57BL6NJ_G0024821	269.965	291.581	318.658	426.042	436.428	531.856	-0.663131	0.000145462	0.00293258	Eif1a	18	47011889	47025943	+	2878	protein_coding	- && sp|Q60872|IF1A_MOUSE Eukaryotic translation initiation factor 1A OS=Mus musculus OX=10090 GN=Eif1a PE=2 SV=3 && PF01176:Translation initiation factor 1A / IF-1	-
MGP_C57BL6NJ_G0032169	5374.87	4800.11	4726.62	6669.36	7043.84	9992.79	-0.670005	0.000145743	0.00293501	Pnmal2	7	15442007	15446153	+	4147	protein_coding	- && sp|Q9ULN7|PNM8B_HUMAN Paraneoplastic antigen-like protein 8B OS=Homo sapiens OX=9606 GN=PNMA8B PE=2 SV=4 && PF14893:PNMA	-
MGP_C57BL6NJ_G0022984	0	1.99713	1.71784	14.8373	18.9294	18.3098	-3.73934	0.000148062	0.00297846	2610318N02Rik	16	14451448	14464855	-	1265	protein_coding	- && - && -	-
MGP_C57BL6NJ_G0020920	219.929	252.637	212.153	111.28	137.764	144.735	0.79565	0.000150477	0.00302371	Ecm2	13	49941602	49968892	+	3596	protein_coding	- && sp|Q5FW85|ECM2_MOUSE Extracellular matrix protein 2 OS=Mus musculus OX=10090 GN=Ecm2 PE=1 SV=1 && PF00093:von Willebrand factor type C domain|PF13855:Leucine rich repeat	-
MGP_C57BL6NJ_G0026727	236.22	37.9455	30.921	785.316	1122.09	1649.63	-3.54578	0.000154065	0.00309243	Meis2	2	122334228	122542284	-	12017	protein_coding	- && sp|O14770|MEIS2_HUMAN Homeobox protein Meis2 OS=Homo sapiens OX=9606 GN=MEIS2 PE=1 SV=2 && -	-
MGP_C57BL6NJ_G0017989	51.2003	55.9197	75.5848	120.818	154.59	110.731	-1.07024	0.000154282	0.0030934	1500009L16Rik	10	87441281	87481777	+	1193	protein_coding	- && sp|P0C913|OCC1_MOUSE Overexpressed in colon carcinoma 1 protein homolog OS=Mus musculus OX=10090 PE=3 SV=1 && -	-
MGP_C57BL6NJ_G0028735	9337.07	8867.27	8821.09	7235.29	5617.82	5186.91	0.583211	0.000155627	0.00311696	Frrs1l	4	57715251	57751320	-	5809	protein_coding	- && sp|B1AXV0|FRS1L_MOUSE DOMON domain-containing protein FRRS1L OS=Mus musculus OX=10090 GN=Frrs1l PE=1 SV=1 && PF03351:DOMON domain	-
MGP_C57BL6NJ_G0016870	368.875	218.686	225.036	395.308	524.765	745.471	-1.03908	0.000157299	0.00314701	Cdk18	1	140615411	140644362	-	4764	protein_coding	- && sp|Q04899|CDK18_MOUSE Cyclin-dependent kinase 18 OS=Mus musculus OX=10090 GN=Cdk18 PE=1 SV=1 && -	-
MGP_C57BL6NJ_G0027007	3215.15	2956.75	3215.79	4501	4439.99	8780.86	-0.916862	0.000158597	0.00316607	Dzank1	2	153019692	153081438	-	8248	protein_coding	- && sp|Q8C008|DZAN1_MOUSE Double zinc ribbon and ankyrin repeat-containing protein 1 OS=Mus musculus OX=10090 GN=Dzank1 PE=1 SV=2 && PF13287:Fn3 associated|PF12773:Double zinc ribbon	-
MGP_C57BL6NJ_G0034359	13166.6	12796.6	13007.5	10369.1	8135.43	6991.73	0.612198	0.000162371	0.00323438	Cacna1a	8	88553426	88830941	+	11363	protein_coding	- && sp|P97445|CAC1A_MOUSE Voltage-dependent P/Q-type calcium channel subunit alpha-1A OS=Mus musculus OX=10090 GN=Cacna1a PE=1 SV=2 && PF08763:Voltage gated calcium channel IQ domain|PF00520:Ion transport protein|PF16905:Voltage-dependent L-type calcium channel, IQ-associated	-
MGP_C57BL6NJ_G0029434	11.6364	4.99283	5.15351	31.7942	18.9294	62.7765	-2.41418	0.000163047	0.00324432	Htr6	4	146893991	146908360	-	2341	protein_coding	- && sp|Q9R1C8|5HT6R_MOUSE 5-hydroxytryptamine receptor 6 OS=Mus musculus OX=10090 GN=Htr6 PE=1 SV=1 && -	-
MGP_C57BL6NJ_G0025406	414.257	404.419	388.231	286.148	168.261	234.54	0.808368	0.000165406	0.00328413	Gm9938	19	22595542	22597273	+	1732	protein_coding	- && - && -	-
MGP_C57BL6NJ_G0023182	1307.94	1216.25	1177.58	1571.69	1967.61	2809.25	-0.778869	0.000166217	0.00329666	Adcy5	16	34166246	34337339	+	6926	protein_coding	- && sp|P84309|ADCY5_MOUSE Adenylate cyclase type 5 OS=Mus musculus OX=10090 GN=Adcy5 PE=1 SV=2 && -	-
MGP_C57BL6NJ_G0026648	8.1455	6.98996	14.6016	0	0	0	5.77192	0.000166502	0.00329874	Wt1	2	110807729	110858704	+	6204	protein_coding	- && sp|P22561|WT1_MOUSE Wilms tumor protein homolog OS=Mus musculus OX=10090 GN=Wt1 PE=1 SV=1 && PF02165:Wilm's tumour protein	zf-C2H2
MGP_C57BL6NJ_G0027720	332.802	256.631	299.762	485.391	422.756	865.792	-0.998348	0.000169575	0.00335587	Slitrk3	3	75313132	75325884	-	4848	protein_coding	- && sp|Q810B9|SLIK3_MOUSE SLIT and NTRK-like protein 3 OS=Mus musculus OX=10090 GN=Slitrk3 PE=1 SV=2 && -	-
MGP_C57BL6NJ_G0036707	2905.62	3469.02	3134.19	2494.78	1816.17	1660.96	0.671488	0.000169896	0.00335587	Cnksr2	X	160311812	160563383	-	9268	protein_coding	- && sp|Q80YA9|CNKR2_MOUSE Connector enhancer of kinase suppressor of ras 2 OS=Mus musculus OX=10090 GN=Cnksr2 PE=1 SV=1 && PF00595:PDZ domain|PF00536:SAM domain (Sterile alpha motif)|PF10534:Connector enhancer of kinase suppressor of ras|PF00169:PH domain|PF06663:Protein of unknown function (DUF1170)	-
MGP_C57BL6NJ_G0031971	1221.83	1297.14	1160.4	1711.59	1718.37	2655.79	-0.726584	0.000169946	0.00335587	Mboat7	7	581096	598571	-	8339	protein_coding	- && sp|Q8CHK3|MBOA7_MOUSE Lysophospholipid acyltransferase 7 OS=Mus musculus OX=10090 GN=Mboat7 PE=1 SV=1 && -	-
MGP_C57BL6NJ_G0004820	51.2003	46.9326	48.9583	73.1266	140.919	125.553	-1.2094	0.000170116	0.00335587	Gm2415	9	124918480	124957819	-	3728	antisense	- && - && -	-
MGP_C57BL6NJ_G0003367	80.2914	81.8824	97.0577	42.3922	43.117	26.1569	1.22599	0.000170346	0.00335678	Gm17116	14	61414422	61417863	-	1013	antisense	- && - && -	-
MGP_C57BL6NJ_G0016315	653.968	751.92	677.686	528.843	402.775	367.068	0.683531	0.000170789	0.00336191	Cnnm4	1	36594719	36631797	+	4788	protein_coding	- && sp|Q69ZF7|CNNM4_MOUSE Metal transporter CNNM4 OS=Mus musculus OX=10090 GN=Cnnm4 PE=1 SV=2 && PF01595:Cyclin M transmembrane N-terminal domain	-
MGP_C57BL6NJ_G0015807	18.6183	6.98996	8.58918	28.6148	47.3235	57.5451	-1.993	0.000171501	0.00336869	Gm13446	2	35194601	35203765	-	2120	processed_transcript	- && - && -	-
MGP_C57BL6NJ_G0032211	1653.54	1123.39	1194.75	1882.22	2083.28	2933.06	-0.797484	0.0001721	0.00337567	Eml2	7	18025183	18055092	+	3529	protein_coding	- && sp|Q7TNG5|EMAL2_MOUSE Echinoderm microtubule-associated protein-like 2 OS=Mus musculus OX=10090 GN=Eml2 PE=1 SV=1 && PF03451:HELP motif	-
MGP_C57BL6NJ_G0033455	592.295	751.92	714.62	440.879	394.362	490.877	0.634558	0.000172224	0.00337567	Arhgap17	7	132388159	132480158	-	9765	protein_coding	- && sp|Q3UIA2|RHG17_MOUSE Rho GTPase-activating protein 17 OS=Mus musculus OX=10090 GN=Arhgap17 PE=1 SV=1 && PF03114:BAR domain|PF00620:RhoGAP domain	-
MGP_C57BL6NJ_G0011715	506.185	705.986	550.566	859.503	1282.99	886.718	-0.780445	0.000172616	0.00337974	MGP_C57BL6NJ_G0011715	18	54949653	54950818	+	1003	processed_pseudogene	- && sp|P16858|G3P_MOUSE Glyceraldehyde-3-phosphate dehydrogenase OS=Mus musculus OX=10090 GN=Gapdh PE=1 SV=2 && PF02800:Glyceraldehyde 3-phosphate dehydrogenase, C-terminal domain	-
MGP_C57BL6NJ_G0033060	340.948	291.581	317.8	416.504	580.501	537.088	-0.692026	0.00017324	0.00338787	Relt	7	107694493	107712085	-	3279	protein_coding	- && sp|Q8BX43|TR19L_MOUSE Tumor necrosis factor receptor superfamily member 19L OS=Mus musculus OX=10090 GN=Relt PE=1 SV=2 && -	-
MGP_C57BL6NJ_G0032789	570.185	76.8896	48.9583	2899.63	3521.92	5267.99	-4.07078	0.000173401	0.00338787	Slc17a6	7	54733730	54783499	+	4319	protein_coding	- && sp|Q8BLE7|VGLU2_MOUSE Vesicular glutamate transporter 2 OS=Mus musculus OX=10090 GN=Slc17a6 PE=1 SV=1 && PF07690:Major Facilitator Superfamily	-
MGP_C57BL6NJ_G0034667	1701.25	1510.83	1425.8	2238.31	2157.95	3733.46	-0.810361	0.000173795	0.00339195	Cmip	8	124490019	124709445	+	4695	protein_coding	- && sp|Q9D486|CMIP_MOUSE C-Maf-inducing protein OS=Mus musculus OX=10090 GN=Cmip PE=1 SV=3 && -	-
MGP_C57BL6NJ_G0021913	3151.15	1451.91	1655.13	3303.41	4255.96	5079.66	-1.01465	0.000174289	0.00339394	Nefl	14	65690286	65699769	+	3380	protein_coding	- && sp|P08551|NFL_MOUSE Neurofilament light polypeptide OS=Mus musculus OX=10090 GN=Nefl PE=1 SV=5 && PF04732:Intermediate filament head (DNA binding) region|PF00038:Intermediate filament protein	-
MGP_C57BL6NJ_G0031214	2152.74	3858.46	3712.24	2239.37	1461.77	1117.77	1.0133	0.000174752	0.00339394	Pde1c	6	56762791	57282835	-	20067	protein_coding	- && sp|Q64338|PDE1C_MOUSE Calcium/calmodulin-dependent 3',5'-cyclic nucleotide phosphodiesterase 1C OS=Mus musculus OX=10090 GN=Pde1c PE=1 SV=2 && -	-
MGP_C57BL6NJ_G0015562	73.3095	92.8666	71.2902	41.3324	32.6006	23.5412	1.29276	0.00017481	0.00339394	Gm12198	11	51251158	51254308	-	1809	processed_transcript	- && sp|P46935|NEDD4_MOUSE E3 ubiquitin-protein ligase NEDD4 OS=Mus musculus OX=10090 GN=Nedd4 PE=1 SV=3 && -	-
MGP_C57BL6NJ_G0020234	51.2003	11.9828	8.58918	170.629	136.712	389.737	-3.29011	0.000174816	0.00339394	Kcnh5	12	77208689	77538574	-	4139	protein_coding	- && sp|Q920E3|KCNH5_MOUSE Potassium voltage-gated channel subfamily H member 5 OS=Mus musculus OX=10090 GN=Kcnh5 PE=1 SV=3 && -	-
MGP_C57BL6NJ_G0016436	209.456	351.495	298.044	138.835	119.886	182.226	0.960935	0.000174821	0.00339394	Aox1	1	60231857	60310903	+	8683	protein_coding	- && sp|O54754|AOXA_MOUSE Aldehyde oxidase 1 OS=Mus musculus OX=10090 GN=Aox1 PE=1 SV=2 && -	-
novel.816	133.819	205.705	280.866	122.937	72.5627	72.3673	1.21765	0.000176727	0.00342369	-	4	142048132	142052652	-	4477	-	- && - && -	-
MGP_C57BL6NJ_G0025649	182.692	193.722	174.36	309.463	312.335	264.184	-0.68511	0.000177303	0.00343123	Gsto1	19	48832591	48843212	+	1968	protein_coding	- && sp|O09131|GSTO1_MOUSE Glutathione S-transferase omega-1 OS=Mus musculus OX=10090 GN=Gsto1 PE=1 SV=2 && PF13417:Glutathione S-transferase, N-terminal domain|PF00043:Glutathione S-transferase, C-terminal domain	-
MGP_C57BL6NJ_G0032803	67.4913	12.9814	18.0373	156.851	230.308	570.22	-3.28729	0.000177694	0.00343516	Gabra5	7	60861053	60966567	-	2617	protein_coding	- && sp|Q8BHJ7|GBRA5_MOUSE Gamma-aminobutyric acid receptor subunit alpha-5 OS=Mus musculus OX=10090 GN=Gabra5 PE=1 SV=1 && PF02932:Neurotransmitter-gated ion-channel transmembrane region|PF02931:Neurotransmitter-gated ion-channel ligand binding domain	-
MGP_C57BL6NJ_G0028549	90.7642	58.9154	51.5351	118.698	123.041	346.142	-1.55473	0.000179176	0.00346018	Lingo2	4	34595966	35997562	-	8297	protein_coding	- && - && -	-
MGP_C57BL6NJ_G0017003	226.91	169.756	135.709	291.447	395.414	299.932	-0.894785	0.00018317	0.00353157	Rgs16	1	164060203	164066203	+	2339	protein_coding	- && sp|P97428|RGS16_MOUSE Regulator of G-protein signaling 16 OS=Mus musculus OX=10090 GN=Rgs16 PE=1 SV=1 && -	-
MGP_C57BL6NJ_G0017502	91.9278	66.9039	46.3816	128.237	125.144	299.932	-1.44035	0.000183258	0.00353157	Arhgap18	10	25615093	25793431	+	3884	protein_coding	- && sp|Q8K0Q5|RHG18_MOUSE Rho GTPase-activating protein 18 OS=Mus musculus OX=10090 GN=Arhgap18 PE=1 SV=1 && -	-
MGP_C57BL6NJ_G0026296	223.42	267.616	235.343	135.655	161.951	98.5242	0.879276	0.000184061	0.00354124	Cerkl	2	82238858	82377873	-	5283	protein_coding	- && sp|Q49MI3|CERKL_HUMAN Ceramide kinase-like protein OS=Homo sapiens OX=9606 GN=CERKL PE=1 SV=1 && -	-
MGP_C57BL6NJ_G0021320	633.022	864.758	813.395	538.381	416.447	490.005	0.678622	0.000184146	0.00354124	Map3k1	13	117672766	117740756	-	7270	protein_coding	- && sp|P53349|M3K1_MOUSE Mitogen-activated protein kinase kinase kinase 1 OS=Mus musculus OX=10090 GN=Map3k1 PE=1 SV=3 && PF00069:Protein kinase domain	-
MGP_C57BL6NJ_G0031656	2635.65	2083.01	2031.34	3111.59	3439.89	6276.78	-0.926787	0.00018565	0.00356642	Iqsec3	6	127493391	127605935	-	13565	protein_coding	- && sp|Q3TES0|IQEC3_MOUSE IQ motif and SEC7 domain-containing protein 3 OS=Mus musculus OX=10090 GN=Iqsec3 PE=1 SV=1 && PF01369:Sec7 domain	-
MGP_C57BL6NJ_G0031086	119.855	121.825	138.286	66.7678	74.6659	47.9542	1.01219	0.000190508	0.00365591	Epha1	6	41898437	41913426	-	3928	protein_coding	- && sp|Q60750|EPHA1_MOUSE Ephrin type-A receptor 1 OS=Mus musculus OX=10090 GN=Epha1 PE=1 SV=2 && PF07714:Protein tyrosine kinase|PF00536:SAM domain (Sterile alpha motif)|PF14575:Ephrin type-A receptor 2 transmembrane domain|PF00041:Fibronectin type III domain|PF01404:Ephrin receptor ligand binding domain	-
MGP_C57BL6NJ_G0031539	77327.6	77375.9	69933.9	57217.9	39881.1	27164.8	0.85421	0.00019217	0.00368396	Itpr1	6	113383684	113728215	+	18327	protein_coding	- && sp|P11881|ITPR1_MOUSE Inositol 1,4,5-trisphosphate receptor type 1 OS=Mus musculus OX=10090 GN=Itpr1 PE=1 SV=2 && PF08709:Inositol 1,4,5-trisphosphate/ryanodine receptor|PF00520:Ion transport protein|PF01365:RIH domain|PF02815:MIR domain|PF08454:RyR and IP3R Homology associated	-
MGP_C57BL6NJ_G0034998	1431.28	2010.11	1664.58	920.971	522.662	1171.83	0.964559	0.000192732	0.00369088	Igsf9b	9	25682725	25729672	+	5082	protein_coding	- && sp|E9PZ19|TUTLB_MOUSE Protein turtle homolog B OS=Mus musculus OX=10090 GN=Igsf9b PE=1 SV=1 && PF13927:Immunoglobulin domain|PF13895:Immunoglobulin domain	-
MGP_C57BL6NJ_G0025011	18.6183	5.9914	9.4481	47.6913	21.0327	97.6523	-2.31067	0.000193534	0.00370237	Sall3	18	83985440	84007783	-	6886	protein_coding	- && sp|Q62255|SALL3_MOUSE Sal-like protein 3 OS=Mus musculus OX=10090 GN=Sall3 PE=1 SV=2 && -	zf-C2H2
MGP_C57BL6NJ_G0019341	392.148	408.413	420.011	572.295	754.021	574.579	-0.637959	0.000194528	0.00371751	Nme1	11	98982590	98995894	-	3342	protein_coding	- && sp|P15532|NDKA_MOUSE Nucleoside diphosphate kinase A OS=Mus musculus OX=10090 GN=Nme1 PE=1 SV=1 && PF00334:Nucleoside diphosphate kinase	-
MGP_C57BL6NJ_G0022309	8.1455	4.99283	3.43567	20.1363	22.0843	47.0824	-2.46664	0.000194815	0.00371912	Lrrc6	15	68443332	68577838	-	2084	protein_coding	- && sp|O88978|DAA11_MOUSE Dynein axonemal assembly factor 11 OS=Mus musculus OX=10090 GN=Dnaaf11 PE=1 SV=1 && PF14580:Leucine-rich repeat	-
MGP_C57BL6NJ_G0025250	3.49093	7.98853	6.01242	11.6579	33.6523	64.5203	-2.6444	0.000196585	0.00374901	Best1	19	7611762	7628138	-	2152	protein_coding	- && sp|O88870|BEST1_MOUSE Bestrophin-1 OS=Mus musculus OX=10090 GN=Best1 PE=2 SV=3 && PF01062:Bestrophin, RFP-TM, chloride channel	-
MGP_C57BL6NJ_G0029041	86.1096	111.839	119.39	61.4687	42.0653	43.5948	1.11577	0.000197496	0.00376248	Rad54l	4	121493633	121525221	-	7704	protein_coding	- && sp|P70270|RAD54_MOUSE DNA repair and recombination protein RAD54-like OS=Mus musculus OX=10090 GN=Rad54l PE=1 SV=2 && -	-
MGP_C57BL6NJ_G0036664	416.584	428.385	456.944	555.338	706.697	836.148	-0.688936	0.000200523	0.00381617	Maged2	X	152713476	152721611	-	2989	protein_coding	- && sp|Q9UNF1|MAGD2_HUMAN Melanoma-associated antigen D2 OS=Homo sapiens OX=9606 GN=MAGED2 PE=1 SV=2 && -	-
MGP_C57BL6NJ_G0034767	1247.43	955.628	981.743	1450.87	1637.39	2561.63	-0.827998	0.0002014	0.00382097	2310022B05Rik	8	132621887	132654181	-	3297	protein_coding	- && sp|Q8C3W1|CA198_MOUSE Uncharacterized protein C1orf198 homolog OS=Mus musculus OX=10090 PE=1 SV=1 && -	-
MGP_C57BL6NJ_G0036106	493.385	667.042	643.329	423.922	367.02	323.473	0.697203	0.000203467	0.0038562	Cfp	X	16247805	16253906	-	1736	protein_coding	- && sp|P11680|PROP_MOUSE Properdin OS=Mus musculus OX=10090 GN=Cfp PE=1 SV=2 && PF18487:Thrombospondin type 1 repeat|PF00090:Thrombospondin type 1 domain	-
MGP_C57BL6NJ_G0036426	1.16364	0	0	10.5981	9.4647	22.6693	-5.32124	0.000204012	0.00386255	Pgr15l	X	96384931	96394409	+	5379	protein_coding	- && sp|Q9TTQ9|GPR83_CANLF Probable G-protein coupled receptor 83 OS=Canis lupus familiaris OX=9615 GN=GPR83 PE=2 SV=1 && PF00001:7 transmembrane receptor (rhodopsin family)	-
MGP_C57BL6NJ_G0025025	68.655	41.9398	33.4978	94.3227	83.079	324.345	-1.80935	0.000204874	0.00387486	Neto1	18	89819202	89933384	+	3359	protein_coding	- && sp|Q8R4I7|NETO1_MOUSE Neuropilin and tolloid-like protein 1 OS=Mus musculus OX=10090 GN=Neto1 PE=1 SV=2 && PF00431:CUB domain|PF00057:Low-density lipoprotein receptor domain class A	-
MGP_C57BL6NJ_G0021411	1079.86	994.572	1040.15	1381.99	1513.3	2232.05	-0.719871	0.000206358	0.0038949	Gng2	14	13102521	13216555	-	4390	protein_coding	- && sp|P63212|GBG2_BOVIN Guanine nucleotide-binding protein G(I)/G(S)/G(O) subunit gamma-2 OS=Bos taurus OX=9913 GN=GNG2 PE=1 SV=2 && -	-
novel.1119	11.6364	19.9713	18.8962	40.2726	55.7365	54.9294	-1.56854	0.000207051	0.00389996	-	9	58286649	58297008	-	3375	-	- && - && -	-
MGP_C57BL6NJ_G0022623	36.0729	59.914	36.9335	16.9569	4.20653	12.2065	1.99186	0.000207974	0.00391332	Mov10l1	15	93431324	93506022	+	4183	protein_coding	- && sp|Q99MV5|M10L1_MOUSE RNA helicase Mov10l1 OS=Mus musculus OX=10090 GN=Mov10l1 PE=1 SV=1 && PF13087:AAA domain|PF13086:AAA domain	-
MGP_C57BL6NJ_G0030565	190.838	220.683	165.771	337.018	438.531	269.416	-0.855734	0.000208468	0.0039186	Zbed5	5	139118690	139132035	+	5147	protein_coding	- && sp|A4Z943|ZBED5_BOVIN Zinc finger BED domain-containing protein 5 OS=Bos taurus OX=9913 GN=ZBED5 PE=4 SV=1 && -	-
MGP_C57BL6NJ_G0019422	50.0367	28.9584	26.6264	42.3922	123.041	209.255	-1.83727	0.000209033	0.00392521	Gpr179	11	102843382	102866026	-	9542	protein_coding	- && sp|Q6PRD1|GP179_HUMAN Probable G-protein coupled receptor 179 OS=Homo sapiens OX=9606 GN=GPR179 PE=2 SV=2 && -	-
MGP_C57BL6NJ_G0030057	937.897	783.874	824.561	1184.86	1229.36	1985.31	-0.789951	0.000210742	0.0039492	Dcun1d4	5	76510424	76594897	+	5293	protein_coding	- && sp|Q8CCA0|DCNL4_MOUSE DCN1-like protein 4 OS=Mus musculus OX=10090 GN=Dcun1d4 PE=2 SV=1 && PF03556:Cullin binding	-
MGP_C57BL6NJ_G0018425	48195.8	45587.5	40983.3	33738.9	27995.5	19122.4	0.737045	0.000211062	0.00395117	Adcy1	11	4343513	4462139	+	12469	protein_coding	- && sp|O88444|ADCY1_MOUSE Adenylate cyclase type 1 OS=Mus musculus OX=10090 GN=Adcy1 PE=1 SV=2 && -	-
MGP_C57BL6NJ_G0021725	1318.41	1365.04	1319.3	1036.49	815.016	652.178	0.677923	0.000211422	0.00395388	Slc7a8	14	51154388	51215140	-	4033	protein_coding	- && sp|Q9QXW9|LAT2_MOUSE Large neutral amino acids transporter small subunit 2 OS=Mus musculus OX=10090 GN=Slc7a8 PE=1 SV=1 && PF13520:Amino acid permease	-
novel.1138	282.765	724.959	736.093	193.944	113.576	64.5203	2.23044	0.000215063	0.00401787	-	9	128417249	128449435	-	11547	-	- && - && -	-
MGP_C57BL6NJ_G0024765	623.713	530.238	536.824	731.266	921.23	902.412	-0.59703	0.000215297	0.00401815	Rell2	18	37677266	37681374	+	3348	protein_coding	- && sp|Q8BRJ3|RELL2_MOUSE RELT-like protein 2 OS=Mus musculus OX=10090 GN=Rell2 PE=1 SV=1 && PF12606:Tumour necrosis factor receptor superfamily member 19	-
MGP_C57BL6NJ_G0018488	292.075	242.652	255.099	378.351	396.466	525.753	-0.722607	0.000215925	0.00402578	Bcl11a	11	22750607	22858341	+	13175	protein_coding	- && sp|Q9H165|BC11A_HUMAN B-cell lymphoma/leukemia 11A OS=Homo sapiens OX=9606 GN=BCL11A PE=1 SV=2 && -	zf-C2H2
MGP_C57BL6NJ_G0029707	34.9093	133.808	30.921	4.23922	12.6196	20.0536	2.42171	0.000217089	0.00404336	Steap1	5	3030471	3042834	-	1377	protein_coding	- && sp|Q9CWR7|STEA1_MOUSE Metalloreductase STEAP1 OS=Mus musculus OX=10090 GN=Steap1 PE=1 SV=2 && PF01794:Ferric reductase like transmembrane component	-
MGP_C57BL6NJ_G0030600	165.237	156.775	172.642	268.131	316.542	238.027	-0.731762	0.000218038	0.00405691	Abhd11	5	144723215	144725978	+	1995	protein_coding	- && sp|Q8K4F5|ABHDB_MOUSE Protein ABHD11 OS=Mus musculus OX=10090 GN=Abhd11 PE=1 SV=1 && -	-
MGP_C57BL6NJ_G0024374	145.455	116.832	176.937	279.789	209.275	381.018	-0.986191	0.000220661	0.00409771	Efna5	17	67152540	67444181	-	4118	protein_coding	- && sp|O08543|EFNA5_MOUSE Ephrin-A5 OS=Mus musculus OX=10090 GN=Efna5 PE=1 SV=1 && -	-
MGP_C57BL6NJ_G0016857	5559.89	5638.9	5527.99	4487.22	3407.29	2953.98	0.624887	0.000220677	0.00409771	Srgap2	1	139720314	139980912	-	12560	protein_coding	- && sp|Q91Z67|SRGP2_MOUSE SLIT-ROBO Rho GTPase-activating protein 2 OS=Mus musculus OX=10090 GN=Srgap2 PE=1 SV=2 && -	-
MGP_C57BL6NJ_G0028667	3.49093	5.9914	0	24.3755	28.3941	19.1817	-2.96523	0.000221091	0.00410125	Igfbpl1	4	45710237	45735740	-	3250	protein_coding	- && sp|Q80W15|IBPL1_MOUSE Insulin-like growth factor-binding protein-like 1 OS=Mus musculus OX=10090 GN=Igfbpl1 PE=2 SV=1 && -	-
MGP_C57BL6NJ_G0006879	364.22	458.342	622.715	703.711	819.222	1230.24	-0.928733	0.000225271	0.00417404	Gm10419	5	114977232	114987702	+	6859	lincRNA	- && - && -	-
MGP_C57BL6NJ_G0021961	1088.01	1336.08	1445.56	938.988	719.317	845.739	0.62867	0.000226646	0.00419157	Rb1	14	70916369	71063708	-	6015	protein_coding	- && sp|P13405|RB_MOUSE Retinoblastoma-associated protein OS=Mus musculus OX=10090 GN=Rb1 PE=1 SV=2 && PF11934:Domain of unknown function (DUF3452)|PF08934:Rb C-terminal domain|PF01858:Retinoblastoma-associated protein A domain|PF01857:Retinoblastoma-associated protein B domain	-
MGP_C57BL6NJ_G0016183	200.147	230.669	289.455	134.595	111.473	152.582	0.854041	0.000227543	0.00420055	MGP_C57BL6NJ_G0016183	X	136117828	136141333	-	4936	processed_transcript	- && - && -	-
MGP_C57BL6NJ_G0021432	2658.93	2184.86	2307.05	3206.97	3420.96	5022.99	-0.704695	0.000227589	0.00420055	Camk2g	14	14002623	14062364	-	3838	protein_coding	- && sp|Q13555|KCC2G_HUMAN Calcium/calmodulin-dependent protein kinase type II subunit gamma OS=Homo sapiens OX=9606 GN=CAMK2G PE=1 SV=4 && -	-
MGP_C57BL6NJ_G0016903	118.692	108.844	102.211	164.27	212.43	198.792	-0.80678	0.000227953	0.00420304	Chil1	1	142853571	142863191	+	2862	protein_coding	- && sp|Q61362|CH3L1_MOUSE Chitinase-3-like protein 1 OS=Mus musculus OX=10090 GN=Chi3l1 PE=1 SV=3 && PF00704:Glycosyl hydrolases family 18	-
MGP_C57BL6NJ_G0021209	728.441	791.863	805.665	595.611	430.118	347.014	0.762633	0.000228849	0.00421532	Cmya5	13	97245260	97360826	-	11850	protein_coding	- && sp|Q70KF4|CMYA5_MOUSE Cardiomyopathy-associated protein 5 OS=Mus musculus OX=10090 GN=Cmya5 PE=1 SV=2 && -	-
MGP_C57BL6NJ_G0022319	914.624	1266.18	1120.89	806.512	444.841	608.583	0.828441	0.000231531	0.00426045	Fam135b	15	73845809	74131433	-	4623	protein_coding	- && sp|Q9DAI6|F135B_MOUSE Protein FAM135B OS=Mus musculus OX=10090 GN=Fam135b PE=1 SV=3 && PF12394:Protein FAM135|PF05057:Putative serine esterase (DUF676)	-
MGP_C57BL6NJ_G0002241	13.9637	51.9254	32.6389	8.47845	2.10327	6.10327	2.56402	0.000234291	0.0043026	MGP_C57BL6NJ_G0002241	7	38000073	38004080	+	4008	TEC	- && - && -	-
MGP_C57BL6NJ_G0016498	3.49093	2.9957	0	13.7775	16.8261	31.3882	-3.33476	0.000235675	0.00431938	D630023F18Rik	1	67822619	67839632	-	2665	protein_coding	- && sp|Q8C3M9|CB080_MOUSE Uncharacterized protein C2orf80 homolog OS=Mus musculus OX=10090 PE=2 SV=1 && PF17718:Family of unknown function (DUF5563)	-
MGP_C57BL6NJ_G0017409	6849.21	6259.01	6139.54	5133.7	3487.21	2947.01	0.734711	0.000237991	0.00435312	Grm1	10	8221470	8652121	-	7653	protein_coding	- && sp|P97772|GRM1_MOUSE Metabotropic glutamate receptor 1 OS=Mus musculus OX=10090 GN=Grm1 PE=1 SV=2 && -	-
MGP_C57BL6NJ_G0023109	55.8549	177.745	21.4729	7.41864	13.6712	25.285	2.44791	0.000240885	0.00440166	Cldn1	16	24625117	24640227	-	3247	protein_coding	- && sp|O88551|CLD1_MOUSE Claudin-1 OS=Mus musculus OX=10090 GN=Cldn1 PE=1 SV=1 && PF00822:PMP-22/EMP/MP20/Claudin family	-
MGP_C57BL6NJ_G0031165	515.494	764.901	832.291	444.059	385.949	430.716	0.74629	0.000241399	0.00440667	Osbpl3	6	50501182	50679844	-	9017	protein_coding	- && sp|Q9DBS9|OSBL3_MOUSE Oxysterol-binding protein-related protein 3 OS=Mus musculus OX=10090 GN=Osbpl3 PE=1 SV=2 && -	-
MGP_C57BL6NJ_G0020573	1006.55	977.596	1071.93	805.452	601.534	580.682	0.621652	0.000244469	0.00445827	Sp4	12	124986774	125058156	-	5770	protein_coding	- && sp|Q62445|SP4_MOUSE Transcription factor Sp4 OS=Mus musculus OX=10090 GN=Sp4 PE=2 SV=2 && -	zf-C2H2
MGP_C57BL6NJ_G0019838	231.565	210.697	155.464	255.413	410.137	558.885	-1.03835	0.00025014	0.00455718	2025-09-09	11	125128960	125315782	+	7053	protein_coding	- && sp|Q80UG5|SEPT9_MOUSE Septin-9 OS=Mus musculus OX=10090 GN=Septin9 PE=1 SV=1 && PF00735:Septin	-
MGP_C57BL6NJ_G0005490	29.0911	40.9412	23.1908	59.3491	72.5627	118.578	-1.43392	0.000251163	0.00456674	Gm26777	12	83246961	83255926	-	2573	lincRNA	- && - && -	-
MGP_C57BL6NJ_G0020395	503.858	556.201	502.467	384.71	273.425	191.817	0.880887	0.000252466	0.00458588	Kcnk10	12	102872216	103018056	-	2533	protein_coding	- && sp|Q9JIS4|KCNKA_RAT Potassium channel subfamily K member 10 OS=Rattus norvegicus OX=10116 GN=Kcnk10 PE=2 SV=1 && PF07885:Ion channel	-
MGP_C57BL6NJ_G0033952	3346.64	3383.14	3019.1	2561.55	1713.11	2073.37	0.618879	0.000252779	0.00458703	Kat6a	8	21602192	21695130	+	9189	protein_coding	- && sp|Q8BZ21|KAT6A_MOUSE Histone acetyltransferase KAT6A OS=Mus musculus OX=10090 GN=Kat6a PE=1 SV=2 && PF01853:MOZ/SAS family|PF00628:PHD-finger|PF17772:MYST family zinc finger domain	-
MGP_C57BL6NJ_G0018713	115.201	63.9082	41.2281	120.818	232.411	213.614	-1.37359	0.000253599	0.00459736	Gpx3	11	56056015	56063939	+	1813	protein_coding	- && sp|P46412|GPX3_MOUSE Glutathione peroxidase 3 OS=Mus musculus OX=10090 GN=Gpx3 PE=1 SV=2 && -	-
MGP_C57BL6NJ_G0018034	91.9278	73.8939	85.8918	43.452	34.7039	38.3634	1.11061	0.000255952	0.00463543	Gas2l3	10	93607553	93650425	-	6656	protein_coding	- && sp|Q3UWW6|GA2L3_MOUSE GAS2-like protein 3 OS=Mus musculus OX=10090 GN=Gas2l3 PE=1 SV=1 && -	-
MGP_C57BL6NJ_G0035624	218.765	364.477	371.052	157.911	157.745	197.048	0.897193	0.000261811	0.0047322	Plod2	9	96225705	96296962	+	5392	protein_coding	- && sp|Q9R0B9|PLOD2_MOUSE Procollagen-lysine,2-oxoglutarate 5-dioxygenase 2 OS=Mus musculus OX=10090 GN=Plod2 PE=1 SV=2 && -	-
MGP_C57BL6NJ_G0026775	3001.04	3191.42	2938.36	2256.33	1630.03	2217.23	0.580866	0.00026482	0.00478187	Mga	2	126751090	126828409	+	15314	protein_coding	- && sp|A2AWL7|MGAP_MOUSE MAX gene-associated protein OS=Mus musculus OX=10090 GN=Mga PE=2 SV=1 && PF00907:T-box|PF00010:Helix-loop-helix DNA-binding domain|PF16059:Domain of unknown function (DUF4801)	T-box
MGP_C57BL6NJ_G0034121	83.7823	51.9254	36.9335	102.801	116.731	266.8	-1.50536	0.00026661	0.00480947	Galntl6	8	59724072	60943001	-	7106	protein_coding	- && sp|Q49A17|GLTL6_HUMAN Polypeptide N-acetylgalactosaminyltransferase-like 6 OS=Homo sapiens OX=9606 GN=GALNTL6 PE=2 SV=2 && PF00652:Ricin-type beta-trefoil lectin domain|PF00535:Glycosyl transferase family 2	-
novel.363	24.4365	81.8824	17.1784	0	9.4647	6.10327	2.98083	0.000270274	0.00486123	-	14	74270122	74271201	+	758	-	- && - && -	-
MGP_C57BL6NJ_G0018441	593.458	753.917	677.686	935.809	1012.72	1798.72	-0.888266	0.000270652	0.00486326	Grb10	11	9551231	9662406	-	8833	protein_coding	- && sp|Q60760|GRB10_MOUSE Growth factor receptor-bound protein 10 OS=Mus musculus OX=10090 GN=Grb10 PE=1 SV=2 && PF00169:PH domain|PF08947:BPS (Between PH and SH2)|PF00788:Ras association (RalGDS/AF-6) domain|PF00017:SH2 domain	-
MGP_C57BL6NJ_G0015681	86.1096	165.762	121.966	63.5884	43.117	59.2889	1.17258	0.00027224	0.004887	4930594M22Rik	14	125481614	125506053	+	4342	processed_transcript	- && - && -	-
MGP_C57BL6NJ_G0030036	256.002	227.673	261.111	348.676	389.104	640.843	-0.890044	0.000272901	0.00489061	Gabrg1	5	73550687	73663526	-	7835	protein_coding	- && sp|Q9R0Y8|GBRG1_MOUSE Gamma-aminobutyric acid receptor subunit gamma-1 OS=Mus musculus OX=10090 GN=Gabrg1 PE=2 SV=2 && -	-
MGP_C57BL6NJ_G0022629	993.751	1035.51	1240.28	799.094	728.782	577.195	0.636923	0.000272991	0.00489061	Mapk12	15	93586581	93596758	-	1889	protein_coding	- && sp|O08911|MK12_MOUSE Mitogen-activated protein kinase 12 OS=Mus musculus OX=10090 GN=Mapk12 PE=1 SV=1 && PF00069:Protein kinase domain	-
MGP_C57BL6NJ_G0000952	606.258	754.916	839.163	526.724	424.86	306.035	0.809552	0.000273241	0.00489061	MGP_C57BL6NJ_G0000952	14	51572306	51574487	-	2182	TEC	- && - && -	-
MGP_C57BL6NJ_G0031456	265.311	266.617	230.19	386.829	528.971	357.477	-0.740647	0.000276892	0.00495114	Chchd6	6	93275422	93489685	-	2529	protein_coding	- && sp|Q91VN4|MIC25_MOUSE MICOS complex subunit Mic25 OS=Mus musculus OX=10090 GN=Chchd6 PE=1 SV=2 && PF05300:Protein of unknown function (DUF737)	-
MGP_C57BL6NJ_G0016213	140.801	96.8609	87.6096	168.509	197.707	336.552	-1.11869	0.000280185	0.00500513	Sntg1	1	5822197	6828043	-	10908	protein_coding	- && sp|Q925E1|SNTG1_MOUSE Gamma-1-syntrophin OS=Mus musculus OX=10090 GN=Sntg1 PE=2 SV=2 && PF00595:PDZ domain	-
MGP_C57BL6NJ_G0020001	1548.81	1139.36	1230.83	1646.94	2249.44	2412.53	-0.687704	0.000282943	0.00504949	Ntsr2	12	14505530	14512382	+	1547	protein_coding	- && sp|P70310|NTR2_MOUSE Neurotensin receptor type 2 OS=Mus musculus OX=10090 GN=Ntsr2 PE=2 SV=2 && PF00001:7 transmembrane receptor (rhodopsin family)	-
MGP_C57BL6NJ_G0029688	233.892	331.524	344.426	193.944	103.06	168.276	0.968528	0.000286523	0.0051084	1700109H08Rik	5	644330	657111	+	3062	protein_coding	- && - && -	-
MGP_C57BL6NJ_G0017519	57.0185	41.9398	56.6886	77.3658	127.248	145.607	-1.17304	0.000287184	0.00511523	Hddc2	10	30443317	30458121	+	3509	protein_coding	- && sp|Q3SXD3|HDDC2_MOUSE 5'-deoxynucleotidase HDDC2 OS=Mus musculus OX=10090 GN=Hddc2 PE=1 SV=1 && -	-
MGP_C57BL6NJ_G0016412	3.49093	3.99426	0	19.0765	16.8261	25.285	-3.0955	0.000289881	0.00515817	MGP_C57BL6NJ_G0016412	1	55563354	55573889	-	669	protein_coding	- && - && -	-
MGP_C57BL6NJ_G0007701	196.656	166.761	195.833	122.937	100.957	98.5242	0.796426	0.000291222	0.00517207	Jpx	X	103104668	103117577	+	4783	lincRNA	- && - && -	-
MGP_C57BL6NJ_G0026176	1837.39	1992.14	2076.86	1499.63	1030.6	1348.82	0.606684	0.000295121	0.00522615	Baz2b	2	61225161	61553028	-	17639	protein_coding	- && sp|A2AUY4|BAZ2B_MOUSE Bromodomain adjacent to zinc finger domain protein 2B OS=Mus musculus OX=10090 GN=Baz2b PE=1 SV=1 && PF15613:Williams-Beuren syndrome DDT (WSD), D-TOX E motif|PF00439:Bromodomain|PF00628:PHD-finger|PF01429:Methyl-CpG binding domain|PF02791:DDT domain	MBD
MGP_C57BL6NJ_G0019998	544.585	485.303	438.048	666.618	715.11	865.792	-0.616982	0.000297227	0.00525379	Fam84a	12	11842023	11846462	-	3379	protein_coding	- && sp|Q9D650|LRAT1_MOUSE Protein LRATD1 OS=Mus musculus OX=10090 GN=Lratd1 PE=2 SV=1 && -	-
MGP_C57BL6NJ_G0032860	7131.97	10015.6	10261.5	5479.2	2751.07	6033.52	0.942257	0.000297254	0.00525379	Ntrk3	7	83153690	83737835	-	28402	protein_coding	- && sp|Q6VNS1|NTRK3_MOUSE NT-3 growth factor receptor OS=Mus musculus OX=10090 GN=Ntrk3 PE=1 SV=1 && -	-
MGP_C57BL6NJ_G0003710	22.1092	9.98566	9.4481	32.854	41.0137	80.2144	-1.91824	0.000299364	0.00528598	Gm13716	2	88560612	88562341	+	808	antisense	- && - && -	-
MGP_C57BL6NJ_G0036211	644.658	647.071	565.168	922.031	822.377	1365.39	-0.745292	0.000300771	0.00530531	Hs6st2	X	47670342	47971468	-	7807	protein_coding	- && sp|Q80UW0|H6ST2_MOUSE Heparan-sulfate 6-O-sulfotransferase 2 OS=Mus musculus OX=10090 GN=Hs6st2 PE=2 SV=3 && -	-
MGP_C57BL6NJ_G0028894	242.038	143.793	143.439	297.805	369.123	307.779	-0.885986	0.000301037	0.00530531	Kank4	4	102709105	102773525	-	4795	protein_coding	- && sp|Q6P9J5|KANK4_MOUSE KN motif and ankyrin repeat domain-containing protein 4 OS=Mus musculus OX=10090 GN=Kank4 PE=1 SV=1 && -	-
MGP_C57BL6NJ_G0031030	356.075	326.531	310.928	193.944	232.411	210.999	0.639131	0.000302224	0.00532111	Parp12	6	38358868	38395560	-	3995	protein_coding	- && sp|Q8BZ20|PAR12_MOUSE Protein mono-ADP-ribosyltransferase PARP12 OS=Mus musculus OX=10090 GN=Parp12 PE=1 SV=3 && PF02825:WWE domain|PF00644:Poly(ADP-ribose) polymerase catalytic domain	-
MGP_C57BL6NJ_G0022574	342.111	335.518	284.302	431.341	511.094	538.831	-0.625464	0.000304822	0.00535658	Ttll1	15	87438613	87467727	-	1787	protein_coding	- && sp|Q91V51|TTLL1_MOUSE Probable tubulin polyglutamylase TTLL1 OS=Mus musculus OX=10090 GN=Ttll1 PE=1 SV=1 && PF03133:Tubulin-tyrosine ligase family	-
MGP_C57BL6NJ_G0023212	1767.57	2135.93	2188.52	1392.58	817.119	1374.98	0.764995	0.00030556	0.0053644	Stxbp5l	16	36384951	36686265	-	8373	protein_coding	- && sp|Q5DQR4|STB5L_MOUSE Syntaxin-binding protein 5-like OS=Mus musculus OX=10090 GN=Stxbp5l PE=1 SV=1 && -	-
novel.132	108.219	129.814	157.182	81.6051	58.8914	40.9791	1.13248	0.000308143	0.00540459	-	10	23850850	23855160	-	4311	-	- && sp|P11260|LORF1_MOUSE LINE-1 retrotransposable element ORF1 protein OS=Mus musculus OX=10090 GN=Lire1 PE=1 SV=2 && -	-
MGP_C57BL6NJ_G0016024	30.2547	41.9398	35.2156	7.41864	13.6712	9.59085	1.81182	0.000308457	0.00540491	Gm15527	6	54781589	54814896	-	3494	processed_transcript	- && - && -	-
MGP_C57BL6NJ_G0018217	144.292	223.679	186.385	112.339	79.9241	100.268	0.923954	0.000309583	0.00541948	Stac3	10	135562931	135570068	+	2543	protein_coding	- && sp|Q8BZ71|STAC3_MOUSE SH3 and cysteine-rich domain-containing protein 3 OS=Mus musculus OX=10090 GN=Stac3 PE=1 SV=1 && PF00018:SH3 domain|PF07653:Variant SH3 domain|PF00130:Phorbol esters/diacylglycerol binding domain (C1 domain)	-
MGP_C57BL6NJ_G0018701	1326.55	1468.89	1503.96	1028.01	981.174	638.227	0.70081	0.000314108	0.00549345	Slc22a4	11	55084268	55132077	-	2553	protein_coding	- && sp|Q9Z306|S22A4_MOUSE Solute carrier family 22 member 4 OS=Mus musculus OX=10090 GN=Slc22a4 PE=1 SV=1 && PF00083:Sugar (and other) transporter	-
MGP_C57BL6NJ_G0021752	205.965	188.729	226.754	264.951	423.808	391.481	-0.797424	0.000314739	0.00549924	Psme1	14	52108833	52112239	+	2209	protein_coding	- && sp|Q63797|PSME1_RAT Proteasome activator complex subunit 1 OS=Rattus norvegicus OX=10116 GN=Psme1 PE=2 SV=1 && -	-
MGP_C57BL6NJ_G0030747	989.097	1410.97	1092.54	857.383	688.82	627.765	0.684879	0.000318084	0.00553955	Slc29a4	5	153362060	153395617	+	2862	protein_coding	- && sp|Q8R139|S29A4_MOUSE Equilibrative nucleoside transporter 4 OS=Mus musculus OX=10090 GN=Slc29a4 PE=1 SV=1 && -	-
MGP_C57BL6NJ_G0032279	260.656	221.682	222.46	337.018	497.422	352.246	-0.752521	0.000318254	0.00553955	Zfp428	7	23583955	23592623	+	1308	protein_coding	- && sp|Q8C1M2|ZN428_MOUSE Zinc finger protein 428 OS=Mus musculus OX=10090 GN=Znf428 PE=1 SV=1 && -	-
novel.850	66.3277	50.9269	49.8172	27.555	16.8261	17.4379	1.43595	0.000319421	0.0055546	-	5	142791064	142796530	+	4693	-	- && sp|P21414|POL_GALV Gag-Pol polyprotein OS=Gibbon ape leukemia virus OX=11840 GN=pol PE=3 SV=2 && PF02093:Gag P30 core shell protein	-
MGP_C57BL6NJ_G0031440	144.292	134.806	150.311	191.825	296.56	264.184	-0.809583	0.000323972	0.00562307	H1fx	6	91743519	91744735	-	1217	protein_coding	- && sp|Q92522|H1X_HUMAN Histone H1.10 OS=Homo sapiens OX=9606 GN=H1-10 PE=1 SV=1 && PF00538:linker histone H1 and H5 family	-
MGP_C57BL6NJ_G0022025	1391.72	1828.37	1814.03	1286.6	989.587	886.718	0.67149	0.000324514	0.00562534	Tbc1d4	14	101798591	101985734	-	7676	protein_coding	- && sp|Q8BYJ6|TBCD4_MOUSE TBC1 domain family member 4 OS=Mus musculus OX=10090 GN=Tbc1d4 PE=1 SV=2 && PF11830:Domain of unknown function (DUF3350)|PF00566:Rab-GTPase-TBC domain|PF00640:Phosphotyrosine interaction domain (PTB/PID)	-
MGP_C57BL6NJ_G0020767	183.856	187.73	211.294	300.985	284.993	616.43	-1.0458	0.000324934	0.00562534	D130043K22Rik	13	23138816	23199611	+	5280	protein_coding	- && sp|Q5SZV5|K0319_MOUSE Dyslexia-associated protein KIAA0319 homolog OS=Mus musculus OX=10090 GN=Kiaa0319 PE=1 SV=1 && -	-
MGP_C57BL6NJ_G0017773	651.64	674.032	685.416	819.23	1088.44	1379.34	-0.709372	0.000325022	0.00562534	Prmt2	10	79134912	79172250	-	3177	protein_coding	- && sp|Q9R144|ANM2_MOUSE Protein arginine N-methyltransferase 2 OS=Mus musculus OX=10090 GN=Prmt2 PE=1 SV=1 && PF05175:Methyltransferase small domain|PF00018:SH3 domain	-
MGP_C57BL6NJ_G0029917	253.674	341.51	304.057	417.564	477.441	1105.56	-1.15424	0.000325908	0.00563535	Sorcs2	5	36227146	36620943	-	8803	protein_coding	- && sp|Q9EPR5|SORC2_MOUSE VPS10 domain-containing receptor SorCS2 OS=Mus musculus OX=10090 GN=Sorcs2 PE=1 SV=2 && -	-
MGP_C57BL6NJ_G0035025	911.133	795.857	799.652	632.704	514.249	387.122	0.709469	0.000326917	0.00564748	Cdon	9	34329174	34430686	+	7689	protein_coding	- && sp|Q32MD9|CDON_MOUSE Cell adhesion molecule-related/down-regulated by oncogenes OS=Mus musculus OX=10090 GN=Cdon PE=1 SV=2 && PF13927:Immunoglobulin domain|PF07679:Immunoglobulin I-set domain|PF00041:Fibronectin type III domain	-
MGP_C57BL6NJ_G0032930	244.365	282.594	280.007	158.971	184.036	163.916	0.672801	0.000327923	0.00565759	Tmc3	7	89065864	89107553	+	9034	protein_coding	- && sp|Q7TQ69|TMC3_MOUSE Transmembrane channel-like protein 3 OS=Mus musculus OX=10090 GN=Tmc3 PE=2 SV=1 && -	-
MGP_C57BL6NJ_G0031162	143.128	134.806	79.0204	296.746	476.39	142.991	-1.36139	0.000330222	0.00568493	Npy	6	50015028	50021825	+	566	protein_coding	- && sp|P57774|NPY_MOUSE Pro-neuropeptide Y OS=Mus musculus OX=10090 GN=Npy PE=1 SV=2 && PF00159:Pancreatic hormone peptide	-
MGP_C57BL6NJ_G0020096	3126.71	3458.03	3603.16	2510.68	1586.91	2335.81	0.663195	0.000330324	0.00568493	Dock4	12	40021859	40440724	+	8063	protein_coding	- && sp|P59764|DOCK4_MOUSE Dedicator of cytokinesis protein 4 OS=Mus musculus OX=10090 GN=Dock4 PE=1 SV=1 && PF06920:Dock homology region 2|PF14429:C2 domain in Dock180 and Zizimin proteins|PF16172:DOCK N-terminus	-
MGP_C57BL6NJ_G0023545	832.005	490.296	515.351	880.699	1125.25	1226.76	-0.816887	0.000333252	0.00572994	Prr18	17	6092553	6096259	+	3552	protein_coding	- && sp|Q6PAN7|PRR18_MOUSE Proline-rich protein 18 OS=Mus musculus OX=10090 GN=Prr18 PE=1 SV=2 && PF15671:Proline-rich protein family 18	-
MGP_C57BL6NJ_G0025756	67.4913	60.9125	66.1367	119.758	103.06	166.532	-1.00507	0.00033914	0.00582571	Sfmbt2	2	7930072	8155302	+	9128	protein_coding	- && sp|Q5DTW2|SMBT2_MOUSE Scm-like with four MBT domains protein 2 OS=Mus musculus OX=10090 GN=Sfmbt2 PE=1 SV=2 && PF02820:mbt repeat|PF12140:SLED domain|PF00536:SAM domain (Sterile alpha motif)	-
MGP_C57BL6NJ_G0031498	762.186	538.227	564.309	909.313	909.662	1607.78	-0.879497	0.000343101	0.00588274	Prickle2	6	96426264	96790295	-	8631	protein_coding	- && sp|Q80Y24|PRIC2_MOUSE Prickle-like protein 2 OS=Mus musculus OX=10090 GN=Prickle2 PE=1 SV=3 && -	-
MGP_C57BL6NJ_G0017964	596.949	718.967	692.288	888.117	1005.36	1559.82	-0.782408	0.000344122	0.00589474	Ankrd24	10	85184381	85203409	+	8014	protein_coding	- && sp|Q80VM7|ANR24_MOUSE Ankyrin repeat domain-containing protein 24 OS=Mus musculus OX=10090 GN=Ankrd24 PE=2 SV=4 && -	-
MGP_C57BL6NJ_G0017389	17.4547	7.98853	6.87134	25.4353	18.9294	153.454	-2.63493	0.000345345	0.00591016	Oprm1	10	4028143	4331684	+	8037	protein_coding	- && sp|P42866|OPRM_MOUSE Mu-type opioid receptor OS=Mus musculus OX=10090 GN=Oprm1 PE=1 SV=1 && PF00001:7 transmembrane receptor (rhodopsin family)	-
MGP_C57BL6NJ_G0032734	443.348	390.439	345.285	542.621	602.586	1518.84	-1.17748	0.0003463	0.00591547	Grin2d	7	48418668	48459595	-	5862	protein_coding	- && sp|Q03391|NMDE4_MOUSE Glutamate receptor ionotropic, NMDA 2D OS=Mus musculus OX=10090 GN=Grin2d PE=1 SV=3 && -	-
MGP_C57BL6NJ_G0018372	245.529	247.644	242.215	320.061	430.118	406.303	-0.653917	0.000347639	0.00593282	Tbc1d10a	11	1199563	1228069	+	2733	protein_coding	- && sp|P58802|TB10A_MOUSE TBC1 domain family member 10A OS=Mus musculus OX=10090 GN=Tbc1d10a PE=1 SV=1 && PF00566:Rab-GTPase-TBC domain	-
MGP_C57BL6NJ_G0026291	929.751	1085.44	1066.78	814.991	487.958	547.55	0.736839	0.00034817	0.00593636	Sestd1	2	79899538	80000069	-	4092	protein_coding	- && sp|Q80UK0|SESD1_MOUSE SEC14 domain and spectrin repeat-containing protein 1 OS=Mus musculus OX=10090 GN=Sestd1 PE=1 SV=1 && -	-
MGP_C57BL6NJ_G0019826	1037.97	879.737	894.133	1209.24	1365.02	1658.35	-0.591225	0.000348563	0.00593754	Cygb	11	124485045	124494561	-	2331	protein_coding	- && sp|Q9CX80|CYGB_MOUSE Cytoglobin OS=Mus musculus OX=10090 GN=Cygb PE=1 SV=1 && -	-
MGP_C57BL6NJ_G0021862	5.81822	10.9842	8.58918	25.4353	26.2908	53.1856	-2.04352	0.000352284	0.00598908	Neil2	14	60429767	60442052	-	1923	protein_coding	- && sp|Q6R2P8|NEIL2_MOUSE Endonuclease 8-like 2 OS=Mus musculus OX=10090 GN=Neil2 PE=2 SV=4 && PF06831:Formamidopyrimidine-DNA glycosylase H2TH domain	-
MGP_C57BL6NJ_G0020399	5249.2	7144.74	7886.58	4829.54	3372.59	4362.96	0.690806	0.000352567	0.00598908	Eml5	12	103237317	103370541	-	15051	protein_coding	- && sp|Q8BQM8|EMAL5_MOUSE Echinoderm microtubule-associated protein-like 5 OS=Mus musculus OX=10090 GN=Eml5 PE=2 SV=2 && -	-
MGP_C57BL6NJ_G0025818	115.201	85.8767	103.07	152.612	181.932	217.102	-0.863279	0.000355557	0.00603428	Hnmt	2	22447831	22496543	-	1769	protein_coding	- && sp|Q91VF2|HNMT_MOUSE Histamine N-methyltransferase OS=Mus musculus OX=10090 GN=Hnmt PE=1 SV=1 && PF13489:Methyltransferase domain	-
MGP_C57BL6NJ_G0024417	19.7819	9.98566	30.921	52.9903	50.4784	91.549	-1.67727	0.000357031	0.00605368	Fam179a	17	76846953	76905461	+	5624	protein_coding	- && sp|Q3TYG6|TGRM2_MOUSE TOG array regulator of axonemal microtubules protein 2 OS=Mus musculus OX=10090 GN=Togaram2 PE=2 SV=1 && PF12348:CLASP N terminal	-
MGP_C57BL6NJ_G0011705	17.4547	22.967	41.2281	4.23922	1.05163	7.84706	2.61095	0.000357839	0.00606018	MGP_C57BL6NJ_G0011705	18	39180328	39180691	-	364	processed_pseudogene	- && sp|Q56JX5|RS25_BOVIN 40S ribosomal protein S25 OS=Bos taurus OX=9913 GN=RPS25 PE=2 SV=1 && -	-
MGP_C57BL6NJ_G0005745	130.328	216.689	210.435	95.3825	74.6659	110.731	0.989772	0.000358075	0.00606018	2610037D02Rik	15	101317979	101482881	-	5020	lincRNA	- && - && -	-
MGP_C57BL6NJ_G0016617	326.984	232.666	296.327	404.846	474.286	484.774	-0.673806	0.000359275	0.00607242	Pid1	1	88328703	88683010	-	8080	protein_coding	- && sp|Q3UBG2|PCLI1_MOUSE PTB-containing, cubilin and LRP1-interacting protein OS=Mus musculus OX=10090 GN=Pid1 PE=1 SV=2 && PF14719:Phosphotyrosine interaction domain (PTB/PID)	-
MGP_C57BL6NJ_G0026810	48.873	64.9068	47.2405	23.3157	13.6712	21.7974	1.45001	0.00035946	0.00607242	Strc	2	128326501	128349999	-	6229	protein_coding	- && sp|Q8VIM6|STRC_MOUSE Stereocilin OS=Mus musculus OX=10090 GN=Strc PE=2 SV=2 && -	-
MGP_C57BL6NJ_G0022900	95.4188	56.9183	37.7924	24.3755	19.981	19.1817	1.57545	0.000360894	0.00608545	Ppl	16	1701893	1751573	-	6277	protein_coding	- && sp|Q9R269|PEPL_MOUSE Periplakin OS=Mus musculus OX=10090 GN=Ppl PE=1 SV=1 && PF17902:SH3 domain	-
MGP_C57BL6NJ_G0011575	136.146	175.748	150.311	83.7247	82.0274	32.2601	1.23127	0.000362106	0.00609468	MGP_C57BL6NJ_G0011575	17	10880210	10881233	-	1024	processed_pseudogene	- && sp|P46061|RAGP1_MOUSE Ran GTPase-activating protein 1 OS=Mus musculus OX=10090 GN=Rangap1 PE=1 SV=2 && -	-
MGP_C57BL6NJ_G0021217	836.66	817.825	801.37	612.568	536.333	381.018	0.684283	0.00036382	0.00611362	Lhfpl2	13	98362917	98511551	+	8276	protein_coding	- && sp|Q8BGA2|LHPL2_MOUSE LHFPL tetraspan subfamily member 2 protein OS=Mus musculus OX=10090 GN=Lhfpl2 PE=1 SV=1 && -	-
MGP_C57BL6NJ_G0020624	2107.36	2039.07	1972.93	1469.95	1062.15	1524.07	0.592749	0.000363898	0.00611362	Lyst	13	11103292	11312300	+	11806	protein_coding	- && sp|P97412|LYST_MOUSE Lysosomal-trafficking regulator OS=Mus musculus OX=10090 GN=Lyst PE=1 SV=1 && PF14844:PH domain associated with Beige/BEACH|PF02138:Beige/BEACH domain	-
MGP_C57BL6NJ_G0021142	31.4184	16.9756	18.8962	44.5118	39.9621	197.048	-2.0765	0.00036599	0.00613752	Nkd2	13	76762394	76792622	-	4728	protein_coding	- && sp|Q8VE28|NKD2_MOUSE Protein naked cuticle homolog 2 OS=Mus musculus OX=10090 GN=Nkd2 PE=1 SV=2 && -	-
MGP_C57BL6NJ_G0033708	777.314	686.015	651.06	919.911	1544.85	1056.74	-0.736337	0.000367707	0.00615507	Hras	7	151717143	151722043	-	3733	protein_coding	- && sp|P01112|RASH_HUMAN GTPase HRas OS=Homo sapiens OX=9606 GN=HRAS PE=1 SV=1 && PF00071:Ras family	-
MGP_C57BL6NJ_G0030432	50.0367	60.9125	56.6886	90.0835	126.196	116.834	-0.98894	0.000370336	0.00619342	Sdsl	5	128471959	128487877	-	1497	protein_coding	- && sp|Q8R238|SDSL_MOUSE Serine dehydratase-like OS=Mus musculus OX=10090 GN=Sdsl PE=1 SV=1 && PF00291:Pyridoxal-phosphate dependent enzyme	-
MGP_C57BL6NJ_G0025749	0	0	0	1.05981	3.1549	36.6196	-6.21916	0.000378654	0.00631998	4930412O13Rik	2	7413165	7415834	+	1381	protein_coding	- && - && -	-
MGP_C57BL6NJ_G0034472	1079.86	873.745	761.86	1140.35	1523.82	2199.79	-0.842127	0.000379236	0.00631998	Adgrg1	8	99942472	99980171	+	3864	protein_coding	- && sp|Q8K209|AGRG1_MOUSE Adhesion G-protein coupled receptor G1 OS=Mus musculus OX=10090 GN=Adgrg1 PE=1 SV=1 && PF00002:7 transmembrane receptor (Secretin family)|PF01825:GPCR proteolysis site, GPS, motif|PF18619:GPCR-Autoproteolysis-INducing (GAIN) subdomain A|PF18587:PTX/LNS-Like (PLL) domain	-
MGP_C57BL6NJ_G0025603	278.111	292.58	280.866	360.334	607.844	470.824	-0.756762	0.000379281	0.00631998	Gm17018	19	46296482	46315661	+	1995	protein_coding	- && sp|Q8BPA8|DPCD_MOUSE Protein DPCD OS=Mus musculus OX=10090 GN=Dpcd PE=1 SV=1 && PF14913:DPCD protein family	-
MGP_C57BL6NJ_G0033624	54.6912	24.9641	30.921	63.5884	85.1823	175.251	-1.56389	0.000384203	0.0063846	Fam196a	7	145002222	145062466	-	4618	protein_coding	- && sp|Q3USH1|INSY2_MOUSE Inhibitory synaptic factor 2A OS=Mus musculus OX=10090 GN=Insyn2a PE=1 SV=1 && -	-
MGP_C57BL6NJ_G0036635	202.474	237.659	156.323	94.3227	115.68	117.706	0.860487	0.000384655	0.00638631	Col4a5	X	142989512	143216167	+	6718	protein_coding	- && sp|Q28247|CO4A5_CANLF Collagen alpha-5(IV) chain OS=Canis lupus familiaris OX=9615 GN=COL4A5 PE=2 SV=2 && PF01391:Collagen triple helix repeat (20 copies)|PF01413:C-terminal tandem repeated domain in type 4 procollagen	-
MGP_C57BL6NJ_G0032302	336.293	325.532	340.99	244.815	209.275	196.176	0.626827	0.000388121	0.00642997	MGP_C57BL6NJ_G0032302	7	24300711	24354813	-	14797	protein_coding	- && sp|Q00196|PO2F2_MOUSE POU domain, class 2, transcription factor 2 OS=Mus musculus OX=10090 GN=Pou2f2 PE=2 SV=4 && -	Pou
MGP_C57BL6NJ_G0002903	103.564	129.814	107.365	69.9472	43.117	54.9294	1.02149	0.000388336	0.00642997	Gm36937	1	184097688	184098355	+	429	antisense	- && sp|Q92806|KCNJ9_HUMAN G protein-activated inward rectifier potassium channel 3 OS=Homo sapiens OX=9606 GN=KCNJ9 PE=1 SV=2 && -	-
MGP_C57BL6NJ_G0017986	271.129	375.461	378.783	201.363	136.712	228.437	0.85545	0.000389267	0.00643812	Aldh1l2	10	87199058	87248525	-	4251	protein_coding	- && sp|Q8K009|AL1L2_MOUSE Mitochondrial 10-formyltetrahydrofolate dehydrogenase OS=Mus musculus OX=10090 GN=Aldh1l2 PE=1 SV=2 && PF00171:Aldehyde dehydrogenase family|PF00551:Formyl transferase|PF02911:Formyl transferase, C-terminal domain	-
MGP_C57BL6NJ_G0020278	1146.19	914.686	813.395	1358.67	1381.85	2326.22	-0.819073	0.000389676	0.00643812	Galnt16	12	83256000	83351999	+	3947	protein_coding	- && sp|Q9JJ61|GLT16_MOUSE Polypeptide N-acetylgalactosaminyltransferase 16 OS=Mus musculus OX=10090 GN=Galnt16 PE=2 SV=2 && PF00535:Glycosyl transferase family 2|PF00652:Ricin-type beta-trefoil lectin domain	-
MGP_C57BL6NJ_G0022860	232.729	198.715	170.066	253.294	476.39	388.865	-0.897687	0.000389881	0.00643812	Ppp1r1a	15	109709057	109716708	-	1295	protein_coding	- && sp|Q9ERT9|PPR1A_MOUSE Protein phosphatase 1 regulatory subunit 1A OS=Mus musculus OX=10090 GN=Ppp1r1a PE=1 SV=1 && PF05395:Protein phosphatase inhibitor 1/DARPP-32	-
MGP_C57BL6NJ_G0029887	165.237	169.756	134.85	237.397	410.137	240.643	-0.919317	0.000391304	0.00645581	Gm1673	5	34072464	34074044	+	669	protein_coding	- && sp|Q3UR78|CD048_MOUSE Neuropeptide-like protein C4orf48 homolog OS=Mus musculus OX=10090 GN=Gm1673 PE=2 SV=2 && -	-
MGP_C57BL6NJ_G0031324	107.055	116.832	139.145	162.15	271.321	244.131	-0.897862	0.000391693	0.00645642	MGP_C57BL6NJ_G0031324	6	75479124	75480623	-	1276	protein_coding	- && sp|P63314|TYB10_HORSE Thymosin beta-10 OS=Equus caballus OX=9796 GN=TMSB10 PE=1 SV=2 && -	-
MGP_C57BL6NJ_G0018574	83.7823	61.9111	49.8172	98.5619	163.003	151.71	-1.08919	0.000392228	0.00645944	Adra1b	11	43845850	43984557	-	3382	protein_coding	- && sp|P15823|ADA1B_RAT Alpha-1B adrenergic receptor OS=Rattus norvegicus OX=10116 GN=Adra1b PE=2 SV=2 && PF00001:7 transmembrane receptor (rhodopsin family)	-
MGP_C57BL6NJ_G0028419	403.784	262.623	313.505	485.391	496.371	935.544	-0.970751	0.000396967	0.00653163	MGP_C57BL6NJ_G0028419	3	163851760	163962145	+	8967	protein_coding	- && sp|Q5RHP9|ERIC3_HUMAN Glutamate-rich protein 3 OS=Homo sapiens OX=9606 GN=ERICH3 PE=1 SV=1 && -	-
MGP_C57BL6NJ_G0017807	660.949	629.097	655.354	892.357	879.165	1315.69	-0.667231	0.000400248	0.00657381	Trpm2	10	81093594	81154552	-	12293	protein_coding	- && sp|Q91YD4|TRPM2_MOUSE Transient receptor potential cation channel subfamily M member 2 OS=Mus musculus OX=10090 GN=Trpm2 PE=1 SV=2 && PF00520:Ion transport protein|PF18139:SLOG in TRPM	-
MGP_C57BL6NJ_G0035273	60.5095	64.9068	74.7258	112.339	124.093	136.888	-0.896459	0.000405301	0.00665085	Il18	9	50847186	50857771	+	714	protein_coding	- && sp|P70380|IL18_MOUSE Interleukin-18 OS=Mus musculus OX=10090 GN=Il18 PE=1 SV=2 && PF00340:Interleukin-1 / 18	-
MGP_C57BL6NJ_G0033632	326.984	261.624	264.547	412.264	418.55	735.88	-0.8797	0.000412862	0.00676887	Ebf3	7	147443270	147568339	-	5021	protein_coding	- && sp|O08791|COE3_MOUSE Transcription factor COE3 OS=Mus musculus OX=10090 GN=Ebf3 PE=1 SV=1 && PF16422:Transcription factor COE1 DNA-binding domain|PF01833:IPT/TIG domain|PF16423:Transcription factor COE1 helix-loop-helix domain	-
novel.1072	117.528	122.824	93.622	65.708	45.2202	55.8013	0.999744	0.000413484	0.00677301	-	8	129568502	129573472	-	4971	-	- && - && -	-
MGP_C57BL6NJ_G0006027	10.4728	6.98996	6.01242	25.4353	23.1359	47.9542	-2.06495	0.000415344	0.00679742	C230014O12Rik	2	33543126	33636047	-	2995	lincRNA	- && - && -	-
MGP_C57BL6NJ_G0030645	859.932	682.02	748.117	1083.12	1565.88	1038.43	-0.687372	0.000416055	0.00680299	Ap1s1	5	147023434	147034576	-	2198	protein_coding	- && sp|P61966|AP1S1_HUMAN AP-1 complex subunit sigma-1A OS=Homo sapiens OX=9606 GN=AP1S1 PE=1 SV=1 && -	-
MGP_C57BL6NJ_G0030055	492.221	369.469	360.745	621.046	677.252	586.786	-0.627012	0.000423609	0.00691873	Ociad2	5	76330161	76349070	-	2313	protein_coding	- && sp|Q9D8W7|OCAD2_MOUSE OCIA domain-containing protein 2 OS=Mus musculus OX=10090 GN=Ociad2 PE=1 SV=1 && PF07051:Ovarian carcinoma immunoreactive antigen (OCIA)	-
MGP_C57BL6NJ_G0023381	0	0	0.858918	11.6579	8.41306	16.566	-5.09675	0.000424032	0.00691873	Chodl	16	81638514	81673876	+	3820	protein_coding	- && sp|Q9CXM0|CHODL_MOUSE Chondrolectin OS=Mus musculus OX=10090 GN=Chodl PE=1 SV=3 && PF00059:Lectin C-type domain	-
MGP_C57BL6NJ_G0027674	131.492	93.8652	84.1739	208.782	181.932	170.891	-0.865667	0.000424465	0.00691873	P2ry1	3	62230383	62236570	+	4291	protein_coding	- && sp|P49650|P2RY1_MOUSE P2Y purinoceptor 1 OS=Mus musculus OX=10090 GN=P2ry1 PE=2 SV=1 && PF00001:7 transmembrane receptor (rhodopsin family)	-
MGP_C57BL6NJ_G0034448	1352.15	1357.05	1526.3	2011.51	1863.49	3307.1	-0.762108	0.000424642	0.00691873	Ogfod1	8	98920174	98950893	+	5812	protein_coding	- && sp|Q3U0K8|OGFD1_MOUSE Prolyl 3-hydroxylase OGFOD1 OS=Mus musculus OX=10090 GN=Ogfod1 PE=1 SV=1 && -	-
MGP_C57BL6NJ_G0035485	5.81822	0	0.858918	10.5981	10.5163	61.0327	-3.70599	0.000427638	0.00695518	Foxb1	9	71636660	71639890	-	2984	protein_coding	- && sp|Q64732|FOXB1_MOUSE Forkhead box protein B1 OS=Mus musculus OX=10090 GN=Foxb1 PE=2 SV=2 && PF00250:Forkhead domain	Fork head
MGP_C57BL6NJ_G0024757	250.183	276.603	269.7	145.193	174.571	180.482	0.670147	0.000428716	0.00696655	Pcdhgb7	18	37456946	37559702	+	4713	protein_coding	- && sp|Q9Y5F8|PCDGJ_HUMAN Protocadherin gamma-B7 OS=Homo sapiens OX=9606 GN=PCDHGB7 PE=2 SV=1 && -	-
MGP_C57BL6NJ_G0020420	103.564	68.901	66.9956	139.894	123.041	366.196	-1.40007	0.000429457	0.0069724	Slc24a4	12	106996133	107141831	+	4522	protein_coding	- && sp|Q8CGQ8|NCKX4_MOUSE Sodium/potassium/calcium exchanger 4 OS=Mus musculus OX=10090 GN=Slc24a4 PE=1 SV=2 && -	-
MGP_C57BL6NJ_G0020301	1389.39	1373.03	1400.04	1096.9	819.222	613.814	0.719314	0.000434289	0.00703218	Dpf3	12	86218492	86523517	-	7636	protein_coding	- && sp|Q92784|DPF3_HUMAN Zinc finger protein DPF3 OS=Homo sapiens OX=9606 GN=DPF3 PE=1 SV=3 && -	-
MGP_C57BL6NJ_G0027109	627.204	500.282	438.048	394.248	238.721	225.821	0.866639	0.000436321	0.00705686	Xkr7	2	162213804	162237711	+	2711	protein_coding	- && sp|Q5GH64|XKR7_MOUSE XK-related protein 7 OS=Mus musculus OX=10090 GN=Xkr7 PE=2 SV=1 && PF09815:XK-related protein	-
MGP_C57BL6NJ_G0034598	1.16364	0.998566	1.71784	9.53825	4.20653	50.5699	-4.04225	0.000436959	0.00705686	Pmfbp1	8	116052549	116107014	+	3398	protein_coding	- && sp|Q9WVQ0|PMFBP_MOUSE Polyamine-modulated factor 1-binding protein 1 OS=Mus musculus OX=10090 GN=Pmfbp1 PE=2 SV=1 && -	-
MGP_C57BL6NJ_G0017826	3393.18	3051.62	2788.91	2115.37	1823.53	856.201	0.945753	0.000436967	0.00705686	Slc1a6	10	82035562	82065463	+	2089	protein_coding	- && sp|O35544|EAA4_MOUSE Excitatory amino acid transporter 4 OS=Mus musculus OX=10090 GN=Slc1a6 PE=1 SV=1 && PF00375:Sodium:dicarboxylate symporter family	-
MGP_C57BL6NJ_G0023805	1526.7	1557.76	1443.84	1215.6	781.363	632.124	0.785149	0.000437877	0.00706533	Dusp1	17	26736332	26739261	-	2697	protein_coding	- && sp|P28563|DUS1_MOUSE Dual specificity protein phosphatase 1 OS=Mus musculus OX=10090 GN=Dusp1 PE=1 SV=1 && -	-
MGP_C57BL6NJ_G0015914	13.9637	6.98996	10.307	32.854	23.1359	68.8797	-2.01421	0.000445308	0.00717263	Gm26871	3	124839344	124953937	+	5300	processed_transcript	- && - && -	-
MGP_C57BL6NJ_G0036300	193.165	177.745	199.269	254.353	314.438	572.835	-1.00348	0.00044732	0.00719872	Pnma3	X	70856774	70861322	+	3232	protein_coding	- && sp|Q8JZW8|PNMA3_MOUSE Paraneoplastic antigen Ma3 homolog OS=Mus musculus OX=10090 GN=Pnma3 PE=2 SV=1 && -	-
MGP_C57BL6NJ_G0024420	27.9274	22.967	15.4605	61.4687	82.0274	366.196	-2.94611	0.000452147	0.00727002	Alk	17	77057089	77846305	-	4866	protein_coding	- && sp|P97793|ALK_MOUSE ALK tyrosine kinase receptor OS=Mus musculus OX=10090 GN=Alk PE=1 SV=2 && PF12810:Glycine rich protein|PF07714:Protein tyrosine kinase|PF00629:MAM domain, meprin/A5/mu	-
MGP_C57BL6NJ_G0034981	2.32729	0	0.858918	6.35884	5.25816	54.0575	-4.43587	0.000455053	0.00731033	Npsr1	9	22315476	22552729	+	3878	protein_coding	- && sp|Q8BZP8|NPSR1_MOUSE Neuropeptide S receptor OS=Mus musculus OX=10090 GN=Npsr1 PE=2 SV=1 && PF00001:7 transmembrane receptor (rhodopsin family)	-
MGP_C57BL6NJ_G0035303	701.677	853.774	840.022	517.185	398.569	598.992	0.660656	0.000457808	0.00734816	Atm	9	53943303	54043764	-	10338	protein_coding	- && sp|Q62388|ATM_MOUSE Serine-protein kinase ATM OS=Mus musculus OX=10090 GN=Atm PE=1 SV=2 && PF02259:FAT domain|PF02260:FATC domain|PF00454:Phosphatidylinositol 3- and 4-kinase|PF11640:Telomere-length maintenance and DNA damage repair	-
MGP_C57BL6NJ_G0016367	64.0004	50.9269	59.2653	85.8443	119.886	164.788	-1.09406	0.000459241	0.00736472	Gpr45	1	43646391	43732706	+	7273	protein_coding	- && sp|Q9EQQ4|GPR45_MOUSE Probable G-protein coupled receptor 45 OS=Mus musculus OX=10090 GN=Gpr45 PE=2 SV=1 && -	-
MGP_C57BL6NJ_G0029906	294.402	186.732	217.306	311.583	433.273	522.265	-0.862962	0.000465932	0.0074655	Dok7	5	35216853	35249976	+	4275	protein_coding	- && sp|Q18PE0|DOK7_MOUSE Protein Dok-7 OS=Mus musculus OX=10090 GN=Dok7 PE=1 SV=1 && PF02174:PTB domain (IRS-1 type)	-
MGP_C57BL6NJ_G0017411	323.493	329.527	312.646	205.602	204.017	229.308	0.594018	0.000476705	0.00761152	Fbxo30	10	8858547	8877892	+	5197	protein_coding	- && sp|Q8BJL1|FBX30_MOUSE F-box only protein 30 OS=Mus musculus OX=10090 GN=Fbxo30 PE=1 SV=2 && PF15966:F-box|PF15965:TRAF-like zinc-finger	-
MGP_C57BL6NJ_G0025727	2629.83	2807.97	2754.55	1933.09	1683.66	850.098	0.875614	0.000480179	0.00765311	Fam107b	2	603837	786462	+	3762	protein_coding	- && sp|Q3TGF2|F107B_MOUSE Protein FAM107B OS=Mus musculus OX=10090 GN=Fam107b PE=1 SV=2 && PF06625:Protein of unknown function (DUF1151)	-
MGP_C57BL6NJ_G0017745	232.729	300.568	230.19	369.872	378.588	585.914	-0.80715	0.000480562	0.00765311	Rab36	10	77842136	77861004	+	6175	protein_coding	- && sp|Q8CAM5|RAB36_MOUSE Ras-related protein Rab-36 OS=Mus musculus OX=10090 GN=Rab36 PE=1 SV=1 && -	-
MGP_C57BL6NJ_G0024639	16957.8	15266.1	15558.4	12448.5	8589.74	5451.09	0.851147	0.000482491	0.00767093	Camk4	18	32222749	32518761	+	12338	protein_coding	- && sp|P08414|KCC4_MOUSE Calcium/calmodulin-dependent protein kinase type IV OS=Mus musculus OX=10090 GN=Camk4 PE=1 SV=2 && -	-
MGP_C57BL6NJ_G0035059	55.8549	54.9211	57.5475	92.2031	102.008	142.991	-1.0057	0.000482517	0.00767093	Vsig2	9	36673932	36678874	+	1170	protein_coding	- && sp|Q9Z109|VSIG2_MOUSE V-set and immunoglobulin domain-containing protein 2 OS=Mus musculus OX=10090 GN=Vsig2 PE=2 SV=2 && PF07686:Immunoglobulin V-set domain|PF13927:Immunoglobulin domain	-
MGP_C57BL6NJ_G0027362	68.655	11.9828	10.307	191.825	210.327	353.99	-3.06425	0.00048991	0.00776827	Cbln4	2	183311751	183321040	-	2902	protein_coding	- && sp|Q8BME9|CBLN4_MOUSE Cerebellin-4 OS=Mus musculus OX=10090 GN=Cbln4 PE=1 SV=1 && PF00386:C1q domain	-
MGP_C57BL6NJ_G0025389	245.529	175.748	173.501	292.506	307.077	660.025	-1.08624	0.000491332	0.00778149	Rorb	19	17423137	17604833	-	10438	protein_coding	- && sp|Q8R1B8|RORB_MOUSE Nuclear receptor ROR-beta OS=Mus musculus OX=10090 GN=Rorb PE=1 SV=3 && -	THR-like
MGP_C57BL6NJ_G0030100	6.98186	45.934	6.01242	1.05981	0	1.74379	4.34489	0.000492016	0.00778149	Tmprss11a	5	90854965	90919445	-	5715	protein_coding	- && - && -	-
MGP_C57BL6NJ_G0032815	1405.68	1295.14	1242	1028.01	856.029	663.512	0.630793	0.000497471	0.00785421	Otud7a	7	67308468	67652271	+	3641	protein_coding	- && sp|Q8R554|OTU7A_MOUSE OTU domain-containing protein 7A OS=Mus musculus OX=10090 GN=Otud7a PE=1 SV=1 && PF02338:OTU-like cysteine protease	-
MGP_C57BL6NJ_G0033845	607.422	681.022	567.745	767.299	988.535	1481.35	-0.803382	0.000499189	0.0078678	Col4a2	8	8867047	9005470	+	6619	protein_coding	- && sp|P08122|CO4A2_MOUSE Collagen alpha-2(IV) chain OS=Mus musculus OX=10090 GN=Col4a2 PE=1 SV=4 && PF01391:Collagen triple helix repeat (20 copies)|PF01413:C-terminal tandem repeated domain in type 4 procollagen	-
MGP_C57BL6NJ_G0021016	102.401	101.854	86.7507	131.416	223.998	190.073	-0.909412	0.000500673	0.00787765	2210016F16Rik	13	59797220	59807691	-	2822	protein_coding	- && sp|Q1JP73|QSPP_BOVIN Queuosine salvage protein OS=Bos taurus OX=9913 PE=2 SV=1 && -	-
MGP_C57BL6NJ_G0024185	2674.05	2494.42	2522.64	3354.29	3484.06	5339.49	-0.663324	0.000501898	0.00789016	Rcan2	17	46697094	46967925	+	3732	protein_coding	- && sp|Q9JHG2|RCAN2_MOUSE Calcipressin-2 OS=Mus musculus OX=10090 GN=Rcan2 PE=1 SV=1 && PF04847:Calcipressin	-
MGP_C57BL6NJ_G0019091	635.349	709.98	676.827	854.204	1004.31	1425.55	-0.700198	0.000505593	0.00792788	Sgsm2	11	77937649	77987635	-	6884	protein_coding	- && sp|Q80U12|SGSM2_MOUSE Small G protein signaling modulator 2 OS=Mus musculus OX=10090 GN=Sgsm2 PE=1 SV=2 && PF02759:RUN domain|PF12068:Rab-binding domain (RBD)|PF00566:Rab-GTPase-TBC domain	-
MGP_C57BL6NJ_G0032511	154.765	169.756	140.863	89.0237	99.9051	70.6235	0.845585	0.000506097	0.007929	Hpn	7	31166842	31185556	-	4101	protein_coding	- && sp|O35453|HEPS_MOUSE Serine protease hepsin OS=Mus musculus OX=10090 GN=Hpn PE=1 SV=3 && -	-
MGP_C57BL6NJ_G0024951	5466.8	5206.52	5080.5	4283.74	3004.52	2375.91	0.7052	0.000508654	0.00795326	Tcf4	18	71579674	71941358	+	27000	protein_coding	- && sp|Q60722|ITF2_MOUSE Transcription factor 4 OS=Mus musculus OX=10090 GN=Tcf4 PE=1 SV=1 && -	bHLH
MGP_C57BL6NJ_G0036424	86.1096	122.824	62.701	145.193	160.9	356.605	-1.2911	0.000508946	0.00795326	Heph	X	95760920	95878780	+	7662	protein_coding	- && sp|Q9Z0Z4|HEPH_MOUSE Hephaestin OS=Mus musculus OX=10090 GN=Heph PE=1 SV=3 && PF07732:Multicopper oxidase|PF07731:Multicopper oxidase	-
MGP_C57BL6NJ_G0037466	81.455	69.8996	75.5848	30.7344	33.6523	40.9791	1.10029	0.000516027	0.00805705	Gm15472	3	109051150	109052407	+	847	sense_intronic	- && - && -	-
MGP_C57BL6NJ_G0023173	1404.52	1436.94	1012.66	936.868	772.95	793.425	0.62211	0.000517575	0.00807435	Heg1	16	32607844	32699686	+	12634	protein_coding	- && sp|E9Q7X6|HEG1_MOUSE Protein HEG homolog 1 OS=Mus musculus OX=10090 GN=Heg1 PE=1 SV=1 && PF07645:Calcium-binding EGF domain	-
MGP_C57BL6NJ_G0027454	83.7823	62.9097	73.008	95.3825	184.036	179.61	-1.06689	0.000520261	0.00809803	Rgs19	2	193749405	193754941	-	2029	protein_coding	- && sp|Q9CX84|RGS19_MOUSE Regulator of G-protein signaling 19 OS=Mus musculus OX=10090 GN=Rgs19 PE=1 SV=1 && PF00615:Regulator of G protein signaling domain	-
MGP_C57BL6NJ_G0027427	400.293	347.501	334.978	436.64	782.415	630.38	-0.773522	0.000520417	0.00809803	Nkain4	2	192926034	192947159	-	1239	protein_coding	- && sp|Q9JMG4|NKAI4_MOUSE Sodium/potassium-transporting ATPase subunit beta-1-interacting protein 4 OS=Mus musculus OX=10090 GN=Nkain4 PE=1 SV=1 && PF05640:Na,K-Atpase Interacting protein	-
MGP_C57BL6NJ_G0032419	2219.07	2568.31	2701.3	1923.55	1413.39	918.106	0.816241	0.000525303	0.00816021	Ryr1	7	28775231	28907795	-	15281	protein_coding	- && sp|E9PZQ0|RYR1_MOUSE Ryanodine receptor 1 OS=Mus musculus OX=10090 GN=Ryr1 PE=1 SV=1 && PF08709:Inositol 1,4,5-trisphosphate/ryanodine receptor|PF02815:MIR domain|PF01365:RIH domain|PF08454:RyR and IP3R Homology associated|PF00520:Ion transport protein|PF06459:Ryanodine Receptor TM 4-6|PF02026:RyR domain|PF00622:SPRY domain|PF13833:EF-hand domain pair	-
MGP_C57BL6NJ_G0024759	445.675	358.485	325.53	258.593	209.275	238.027	0.675949	0.000529432	0.00821739	Pcdhga12	18	37473111	37559702	+	6645	protein_coding	- && sp|O60330|PCDGC_HUMAN Protocadherin gamma-A12 OS=Homo sapiens OX=9606 GN=PCDHGA12 PE=2 SV=1 && -	-
MGP_C57BL6NJ_G0033376	716.804	790.864	758.424	604.089	449.047	401.072	0.64152	0.000532081	0.00823713	Pde3b	7	122827817	122959650	+	6899	protein_coding	- && sp|Q61409|PDE3B_MOUSE cGMP-inhibited 3',5'-cyclic phosphodiesterase B OS=Mus musculus OX=10090 GN=Pde3b PE=1 SV=2 && PF00233:3'5'-cyclic nucleotide phosphodiesterase	-
MGP_C57BL6NJ_G0028627	245.529	151.782	167.489	108.1	109.37	74.1111	0.95448	0.000532499	0.00823713	Car9	4	43186109	43196332	+	2304	protein_coding	- && sp|Q8VHB5|CAH9_MOUSE Carbonic anhydrase 9 OS=Mus musculus OX=10090 GN=Ca9 PE=2 SV=2 && PF00194:Eukaryotic-type carbonic anhydrase	-
MGP_C57BL6NJ_G0018440	76.8005	49.9283	45.5226	129.296	89.3888	149.094	-1.10557	0.000539114	0.0083116	Ddc	11	9419789	9515511	-	4461	protein_coding	- && sp|O88533|DDC_MOUSE Aromatic-L-amino-acid decarboxylase OS=Mus musculus OX=10090 GN=Ddc PE=1 SV=1 && PF00282:Pyridoxal-dependent decarboxylase conserved domain	-
MGP_C57BL6NJ_G0020397	521.312	585.16	700.877	430.281	401.724	319.986	0.652669	0.00053915	0.0083116	Ptpn21	12	103125528	103187026	-	5734	protein_coding	- && sp|Q62136|PTN21_MOUSE Tyrosine-protein phosphatase non-receptor type 21 OS=Mus musculus OX=10090 GN=Ptpn21 PE=1 SV=1 && PF00102:Protein-tyrosine phosphatase|PF00373:FERM central domain|PF09379:FERM N-terminal domain|PF09380:FERM C-terminal PH-like domain	-
MGP_C57BL6NJ_G0019378	86.1096	132.809	101.352	45.5717	60.9947	50.5699	1.02981	0.000539894	0.0083116	Ngfr	11	100842743	100861943	-	3733	protein_coding	- && sp|Q9Z0W1|TNR16_MOUSE Tumor necrosis factor receptor superfamily member 16 OS=Mus musculus OX=10090 GN=Ngfr PE=1 SV=2 && -	-
MGP_C57BL6NJ_G0034209	563.203	541.223	395.102	651.781	954.883	835.276	-0.705243	0.000540427	0.0083116	Isyna1	8	73550761	73553568	+	1836	protein_coding	- && sp|Q9JHU9|INO1_MOUSE Inositol-3-phosphate synthase 1 OS=Mus musculus OX=10090 GN=Isyna1 PE=1 SV=1 && PF01658:Myo-inositol-1-phosphate synthase|PF07994:Myo-inositol-1-phosphate synthase	-
MGP_C57BL6NJ_G0029426	2.32729	0	2.57675	13.7775	19.981	14.8222	-3.29925	0.000540485	0.0083116	Pla2g2f	4	146536055	146543148	-	2465	protein_coding	- && sp|Q9QZT4|PA2GF_MOUSE Group IIF secretory phospholipase A2 OS=Mus musculus OX=10090 GN=Pla2g2f PE=1 SV=1 && PF00068:Phospholipase A2	-
MGP_C57BL6NJ_G0018548	129.164	115.834	102.211	189.705	168.261	347.886	-1.02871	0.000544301	0.00835628	Fam196b	11	33687297	33800262	+	5371	protein_coding	- && sp|Q6GQV1|INY2B_MOUSE INSYN2B protein OS=Mus musculus OX=10090 GN=Insyn2b PE=2 SV=1 && -	-
MGP_C57BL6NJ_G0029349	293.238	201.71	225.036	335.958	382.794	605.095	-0.882213	0.000547451	0.00839761	Extl1	4	141641893	141670226	-	4333	protein_coding	- && sp|Q9JKV7|EXTL1_MOUSE Exostosin-like 1 OS=Mus musculus OX=10090 GN=Extl1 PE=2 SV=2 && PF09258:Glycosyl transferase family 64 domain|PF03016:Exostosin family	-
MGP_C57BL6NJ_G0031564	65.164	221.682	263.688	94.3227	48.3751	40.9791	1.58983	0.000548762	0.00841068	Il17re	6	118983057	118995329	+	5866	protein_coding	- && sp|Q8BH06|I17RE_MOUSE Interleukin-17 receptor E OS=Mus musculus OX=10090 GN=Il17re PE=1 SV=1 && PF15037:Interleukin-17 receptor extracellular region|PF08357:SEFIR domain	-
MGP_C57BL6NJ_G0018543	714.477	625.102	681.122	1195.46	1065.3	819.582	-0.607699	0.000551945	0.0084524	Kcnip1	11	32974418	33360726	-	5678	protein_coding	- && sp|Q9JJ57|KCIP1_MOUSE Kv channel-interacting protein 1 OS=Mus musculus OX=10090 GN=Kcnip1 PE=1 SV=2 && -	-
novel.570	65.164	95.8623	57.5475	32.854	34.7039	15.6941	1.40269	0.000553241	0.00845868	-	17	70998470	71055143	-	1300	-	- && - && -	-
MGP_C57BL6NJ_G0028482	342.111	363.478	359.028	538.381	466.925	1188.39	-1.04403	0.000560007	0.00854733	Necab1	4	12303191	12521575	-	5237	protein_coding	- && sp|Q8BG18|NECA1_MOUSE N-terminal EF-hand calcium-binding protein 1 OS=Mus musculus OX=10090 GN=Necab1 PE=1 SV=1 && PF03992:Antibiotic biosynthesis monooxygenase	-
MGP_C57BL6NJ_G0034430	69.8186	69.8996	65.2777	117.638	128.299	120.322	-0.838567	0.000560532	0.00854823	Irx5	8	97089255	97092915	+	2403	protein_coding	- && sp|Q9JKQ4|IRX5_MOUSE Iroquois-class homeodomain protein IRX-5 OS=Mus musculus OX=10090 GN=Irx5 PE=2 SV=1 && PF05920:Homeobox KN domain	Homeobox
MGP_C57BL6NJ_G0002842	5.81822	0	2.57675	18.0167	14.7229	30.5163	-2.96433	0.000561329	0.00855327	MGP_C57BL6NJ_G0002842	1	138834361	138934445	+	2547	antisense	- && - && -	-
MGP_C57BL6NJ_G0028239	401.457	263.621	254.24	524.604	469.028	519.65	-0.722839	0.000561924	0.00855523	Plppr5	3	123917905	124041328	+	4685	protein_coding	- && sp|Q8BJ52|PLPR5_MOUSE Phospholipid phosphatase-related protein type 5 OS=Mus musculus OX=10090 GN=Plppr5 PE=2 SV=1 && -	-
MGP_C57BL6NJ_G0030520	1397.54	1680.59	1876.74	1255.87	894.94	1084.64	0.615451	0.000562915	0.00855966	Mphosph9	5	133010708	133091538	-	8544	protein_coding	- && sp|A6H5Y1|MPP9_MOUSE M-phase phosphoprotein 9 OS=Mus musculus OX=10090 GN=Mphosph9 PE=2 SV=1 && -	-
MGP_C57BL6NJ_G0030339	20.9456	28.9584	31.78	5.29903	9.4647	5.23137	2.04483	0.000567088	0.00860142	Gm6588	5	119527312	119529624	+	2313	protein_coding	- && - && PF14988:Domain of unknown function (DUF4515)	-
MGP_C57BL6NJ_G0035777	282.765	368.471	331.542	218.32	216.636	197.048	0.639464	0.000567302	0.00860142	Amigo3	9	112952989	112955531	+	2543	protein_coding	- && sp|Q8C2S7|AMGO3_MOUSE Amphoterin-induced protein 3 OS=Mus musculus OX=10090 GN=Amigo3 PE=1 SV=1 && PF13855:Leucine rich repeat	-
MGP_C57BL6NJ_G0029182	236.22	163.765	194.115	439.819	490.061	1481.35	-2.0217	0.00057535	0.00871416	MGP_C57BL6NJ_G0029182	4	131303226	131349625	+	7202	protein_coding	- && sp|Q8BYG9|EPHAA_MOUSE Ephrin type-A receptor 10 OS=Mus musculus OX=10090 GN=Epha10 PE=2 SV=2 && PF07714:Protein tyrosine kinase|PF07647:SAM domain (Sterile alpha motif)|PF01404:Ephrin receptor ligand binding domain|PF14575:Ephrin type-A receptor 2 transmembrane domain|PF00041:Fibronectin type III domain	-
MGP_C57BL6NJ_G0029153	275.783	161.768	153.746	334.899	322.851	423.741	-0.876924	0.000575687	0.00871416	Mfsd2a	4	129149024	129163356	-	2250	protein_coding	- && sp|Q9DA75|NLS1_MOUSE Sodium-dependent lysophosphatidylcholine symporter 1 OS=Mus musculus OX=10090 GN=Mfsd2a PE=1 SV=1 && PF13347:MFS/sugar transport protein	-
MGP_C57BL6NJ_G0024595	2.32729	0.998566	1.71784	7.41864	15.7745	27.9007	-3.36504	0.000579579	0.00876583	Klhl14	18	20087341	20206956	-	4425	protein_coding	- && sp|Q69ZK5|KLH14_MOUSE Kelch-like protein 14 OS=Mus musculus OX=10090 GN=Klhl14 PE=1 SV=2 && PF00651:BTB/POZ domain|PF01344:Kelch motif|PF07707:BTB And C-terminal Kelch	ZBTB
MGP_C57BL6NJ_G0028821	225.747	391.438	224.178	138.835	134.609	172.635	0.913722	0.000587691	0.0088666	Frem1	4	85740502	85900635	-	13973	protein_coding	- && sp|Q684R7|FREM1_MOUSE FRAS1-related extracellular matrix protein 1 OS=Mus musculus OX=10090 GN=Frem1 PE=1 SV=1 && PF03160:Calx-beta domain|PF16184:Cadherin-like|PF00059:Lectin C-type domain	-
MGP_C57BL6NJ_G0020977	0	2.9957	6.01242	16.9569	36.8072	15.6941	-2.87323	0.000590479	0.00890133	Rgs14	13	56498300	56513235	+	2490	protein_coding	- && sp|P97492|RGS14_MOUSE Regulator of G-protein signaling 14 OS=Mus musculus OX=10090 GN=Rgs14 PE=1 SV=2 && PF00615:Regulator of G protein signaling domain|PF02196:Raf-like Ras-binding domain|PF02188:GoLoco motif	-
MGP_C57BL6NJ_G0002308	81.455	134.806	118.531	64.6482	33.6523	53.1856	1.14627	0.000591083	0.00890313	MGP_C57BL6NJ_G0002308	7	84605068	84606946	+	1879	TEC	- && - && -	-
novel.379	218.765	277.601	267.982	188.645	125.144	106.371	0.867932	0.000597815	0.0089824	-	14	45359837	45365453	-	5617	-	- && - && -	-
MGP_C57BL6NJ_G0036596	309.529	302.565	334.119	432.401	555.262	442.923	-0.595003	0.000601768	0.0090344	Tceal1	X	138014018	138017514	+	2803	protein_coding	- && sp|Q921P9|TCAL1_MOUSE Transcription elongation factor A protein-like 1 OS=Mus musculus OX=10090 GN=Tceal1 PE=2 SV=1 && PF04538:Brain expressed X-linked like family	-
MGP_C57BL6NJ_G0021946	155.928	178.743	184.667	105.981	107.267	99.3961	0.735551	0.000606478	0.00909727	Reep4	14	68114069	68117751	+	1668	protein_coding	- && sp|Q8K072|REEP4_MOUSE Receptor expression-enhancing protein 4 OS=Mus musculus OX=10090 GN=Reep4 PE=1 SV=1 && PF03134:TB2/DP1, HVA22 family	-
MGP_C57BL6NJ_G0030348	4926.87	4758.17	4358.15	3133.85	3288.46	1622.6	0.804003	0.000606948	0.00909727	Wscd2	5	120677114	120776631	+	15337	protein_coding	- && sp|D4PHA7|WSCD2_MOUSE WSC domain-containing protein 2 OS=Mus musculus OX=10090 GN=Wscd2 PE=2 SV=1 && -	-
MGP_C57BL6NJ_G0023850	52.364	24.9641	30.921	66.7678	74.6659	144.735	-1.4162	0.000608595	0.00910709	Lhfpl5	17	29131559	29139444	+	1248	protein_coding	- && sp|Q4KL25|LHPL5_MOUSE LHFPL tetraspan subfamily member 5 protein OS=Mus musculus OX=10090 GN=Lhfpl5 PE=1 SV=1 && PF10242:Lipoma HMGIC fusion partner-like protein	-
MGP_C57BL6NJ_G0022469	1128.73	1095.43	901.005	629.525	765.589	380.146	0.81681	0.000609976	0.00911242	Triobp	15	82305653	82365168	+	10681	protein_coding	- && sp|Q99KW3|TARA_MOUSE TRIO and F-actin-binding protein OS=Mus musculus OX=10090 GN=Triobp PE=1 SV=3 && -	-
MGP_C57BL6NJ_G0034740	344.438	321.538	334.978	415.444	531.075	676.591	-0.699027	0.000610608	0.00911242	Cdk10	8	131067886	131077301	+	1789	protein_coding	- && sp|Q3UMM4|CDK10_MOUSE Cyclin-dependent kinase 10 OS=Mus musculus OX=10090 GN=Cdk10 PE=1 SV=1 && PF00069:Protein kinase domain	-
MGP_C57BL6NJ_G0021445	2444.81	2489.42	2313.07	1881.16	1167.31	1641.78	0.627622	0.000612418	0.00911242	Kcnma1	14	16712897	17459024	-	6513	protein_coding	- && sp|Q08460|KCMA1_MOUSE Calcium-activated potassium channel subunit alpha-1 OS=Mus musculus OX=10090 GN=Kcnma1 PE=1 SV=2 && -	-
MGP_C57BL6NJ_G0035482	7085.42	6745.31	6522.62	5694.34	3761.69	3616.62	0.638824	0.000612635	0.00911242	Rora	9	70459613	71234723	+	13071	protein_coding	- && sp|P51448|RORA_MOUSE Nuclear receptor ROR-alpha OS=Mus musculus OX=10090 GN=Rora PE=1 SV=1 && -	THR-like
MGP_C57BL6NJ_G0025630	152.437	131.811	145.157	196.064	239.772	278.135	-0.736361	0.000612925	0.00911242	As3mt	19	47573666	47615668	+	1751	protein_coding	- && sp|Q91WU5|AS3MT_MOUSE Arsenite methyltransferase OS=Mus musculus OX=10090 GN=As3mt PE=1 SV=2 && PF13847:Methyltransferase domain	-
MGP_C57BL6NJ_G0001206	11.6364	10.9842	12.0248	27.555	23.1359	95.9085	-2.08786	0.000616504	0.0091582	MGP_C57BL6NJ_G0001206	3	45435937	45439104	+	2577	TEC	- && - && -	-
MGP_C57BL6NJ_G0019652	225.747	290.583	279.148	173.808	174.571	122.937	0.760167	0.000617576	0.00916671	Map3k14	11	109581695	109629397	-	6550	protein_coding	- && sp|Q9WUL6|M3K14_MOUSE Mitogen-activated protein kinase kinase kinase 14 OS=Mus musculus OX=10090 GN=Map3k14 PE=1 SV=1 && PF00069:Protein kinase domain	-
MGP_C57BL6NJ_G0003693	166.401	250.64	271.418	125.057	82.0274	146.478	0.961087	0.000630275	0.00932502	Rapgef4os3	2	74604462	74609453	-	3485	antisense	- && - && -	-
MGP_C57BL6NJ_G0032058	96.5824	94.8638	97.9166	178.047	121.989	408.047	-1.29366	0.000631215	0.00933141	Zim1	7	3975237	4000202	-	7608	protein_coding	- && sp|Q923B3|NRIF1_MOUSE Neurotrophin receptor-interacting factor 1 OS=Mus musculus OX=10090 GN=Nrif1 PE=1 SV=3 && PF01352:KRAB box|PF00096:Zinc finger, C2H2 type	zf-C2H2
MGP_C57BL6NJ_G0036486	250.183	262.623	237.92	403.786	319.696	662.641	-0.886696	0.000634239	0.00936856	C77370	X	103725373	103846336	-	11532	protein_coding	- && sp|Q5DTT1|NEXMI_MOUSE Neurite extension and migration factor OS=Mus musculus OX=10090 GN=Nexmif PE=2 SV=3 && -	-
novel.712	108.219	146.789	255.099	100.682	44.1686	64.5203	1.28957	0.000638614	0.00941007	-	2	136531333	136539060	-	7728	-	- && - && -	-
MGP_C57BL6NJ_G0033635	62.8367	45.934	65.2777	75.2462	121.989	273.775	-1.43944	0.00063926	0.00941007	Tcerg1l	7	148515682	148708002	-	3856	protein_coding	- && sp|Q3B807|TCRGL_MOUSE Transcription elongation regulator 1-like protein OS=Mus musculus OX=10090 GN=Tcerg1l PE=2 SV=3 && PF01846:FF domain	-
MGP_C57BL6NJ_G0030171	264.147	244.649	278.289	383.65	356.504	470.824	-0.622575	0.000639451	0.00941007	Cdkl2	5	96862856	96909288	-	6064	protein_coding	- && sp|Q9QUK0|CDKL2_MOUSE Cyclin-dependent kinase-like 2 OS=Mus musculus OX=10090 GN=Cdkl2 PE=2 SV=1 && PF00069:Protein kinase domain	-
MGP_C57BL6NJ_G0028884	197.819	163.765	158.9	269.191	243.979	376.659	-0.778375	0.000639568	0.00941007	Cyp2j6	4	100300618	100337792	-	3605	protein_coding	- && sp|O54750|CP2J6_MOUSE Cytochrome P450 2J6 OS=Mus musculus OX=10090 GN=Cyp2j6 PE=2 SV=2 && PF00067:Cytochrome P450	-
MGP_C57BL6NJ_G0002857	12.8001	26.9613	15.4605	39.2128	49.4267	73.2392	-1.55234	0.000639614	0.00941007	Gm4793	1	144384267	144399436	+	2616	antisense	- && sp|Q8CH77|NAV1_MOUSE Neuron navigator 1 OS=Mus musculus OX=10090 GN=Nav1 PE=1 SV=2 && -	-
MGP_C57BL6NJ_G0035786	510.839	472.322	407.127	648.601	1115.78	645.203	-0.793766	0.000653838	0.00960394	Gpx1	9	113285315	113286755	+	1441	protein_coding	- && sp|P11352|GPX1_MOUSE Glutathione peroxidase 1 OS=Mus musculus OX=10090 GN=Gpx1 PE=1 SV=2 && PF00255:Glutathione peroxidase	-
MGP_C57BL6NJ_G0024295	1872.3	1809.4	1753.05	1493.27	1096.85	955.597	0.616652	0.000655676	0.00962323	Kat2b	17	57260655	57381686	+	4860	protein_coding	- && sp|Q9JHD1|KAT2B_MOUSE Histone acetyltransferase KAT2B OS=Mus musculus OX=10090 GN=Kat2b PE=1 SV=2 && PF00583:Acetyltransferase (GNAT) family|PF00439:Bromodomain|PF06466:PCAF (P300/CBP-associated factor) N-terminal domain	-
MGP_C57BL6NJ_G0016228	2742.71	3087.57	3011.37	2436.49	1630.03	1810.05	0.589624	0.000661926	0.00969944	Prex2	1	8659664	8981505	+	16370	protein_coding	- && sp|Q3LAC4|PREX2_MOUSE Phosphatidylinositol 3,4,5-trisphosphate-dependent Rac exchanger 2 protein OS=Mus musculus OX=10090 GN=Prex2 PE=1 SV=2 && PF00610:Domain found in Dishevelled, Egl-10, and Pleckstrin (DEP)|PF00621:RhoGEF domain	-
MGP_C57BL6NJ_G0022459	62.8367	43.9369	41.2281	90.0835	102.008	102.012	-1.00119	0.000666955	0.0097485	Cyth4	15	81911304	81936279	+	2791	protein_coding	- && sp|Q80YW0|CYH4_MOUSE Cytohesin-4 OS=Mus musculus OX=10090 GN=Cyth4 PE=1 SV=1 && PF00169:PH domain|PF01369:Sec7 domain	-
MGP_C57BL6NJ_G0032174	278.111	255.633	285.161	191.825	174.571	122.065	0.749467	0.000667289	0.0097485	Psg16	7	15584467	15607355	+	2611	protein_coding	- && sp|Q810J1|PSG22_MOUSE Pregnancy-specific glycoprotein 22 OS=Mus musculus OX=10090 GN=Psg22 PE=1 SV=2 && PF00047:Immunoglobulin domain|PF07686:Immunoglobulin V-set domain	-
MGP_C57BL6NJ_G0001548	13.9637	23.9656	23.1908	48.7511	43.117	74.983	-1.44249	0.000667852	0.0097485	MGP_C57BL6NJ_G0001548	5	37427626	37430502	+	2877	TEC	- && - && -	-
MGP_C57BL6NJ_G0018722	10465.8	12615.9	11342.9	13675.7	17396.1	22169.7	-0.629144	0.000671314	0.00978023	Sparc	11	56584433	56614336	-	3367	protein_coding	- && sp|P07214|SPRC_MOUSE SPARC OS=Mus musculus OX=10090 GN=Sparc PE=1 SV=1 && PF10591:Secreted protein acidic and rich in cysteine Ca binding region|PF09289:Follistatin/Osteonectin-like EGF domain|PF00050:Kazal-type serine protease inhibitor domain	-
MGP_C57BL6NJ_G0028525	193.165	274.606	294.609	347.616	398.569	939.031	-1.14426	0.000674549	0.00981018	Ankrd6	4	31464268	31627445	-	5456	protein_coding	- && sp|Q69ZU8|ANKR6_MOUSE Ankyrin repeat domain-containing protein 6 OS=Mus musculus OX=10090 GN=Ankrd6 PE=1 SV=2 && PF12796:Ankyrin repeats (3 copies)	-
MGP_C57BL6NJ_G0000774	62.8367	68.901	73.008	34.9736	33.6523	17.4379	1.26354	0.000675151	0.00981018	MGP_C57BL6NJ_G0000774	1	176037331	176040851	-	3521	TEC	- && - && -	-
MGP_C57BL6NJ_G0021194	564.367	506.273	498.172	680.395	741.401	1014.89	-0.637041	0.000689321	0.00998652	Ssbp2	13	95591062	95850894	+	7527	protein_coding	- && sp|Q9CYZ8|SSBP2_MOUSE Single-stranded DNA-binding protein 2 OS=Mus musculus OX=10090 GN=Ssbp2 PE=1 SV=1 && PF04503:Single-stranded DNA binding protein, SSDP	-
MGP_C57BL6NJ_G0017427	9.30915	25.9627	13.7427	50.8707	53.6333	41.851	-1.5689	0.000689683	0.00998652	Nmbr	10	12495558	12562129	+	3228	protein_coding	- && sp|O54799|NMBR_MOUSE Neuromedin-B receptor OS=Mus musculus OX=10090 GN=Nmbr PE=1 SV=1 && PF00001:7 transmembrane receptor (rhodopsin family)	-
MGP_C57BL6NJ_G0020844	122.183	114.835	96.1988	175.928	250.289	167.404	-0.834861	0.000691192	0.0100005	Lyrm4	13	35329884	35477540	-	1507	protein_coding	- && sp|Q8K215|LYRM4_MOUSE LYR motif-containing protein 4 OS=Mus musculus OX=10090 GN=Lyrm4 PE=1 SV=1 && -	-
MGP_C57BL6NJ_G0024572	2496.02	2487.43	2390.37	1926.73	1533.28	1012.27	0.721953	0.000700097	0.0100975	Zfp521	18	11490638	11783121	-	6152	protein_coding	- && sp|Q6KAS7|ZN521_MOUSE Zinc finger protein 521 OS=Mus musculus OX=10090 GN=Znf521 PE=1 SV=2 && PF13912:C2H2-type zinc finger	zf-C2H2
MGP_C57BL6NJ_G0020049	886.696	937.653	668.238	561.697	479.545	587.658	0.612242	0.000701379	0.010108	Lamb1	12	30106032	30170250	+	9788	protein_coding	- && sp|P02469|LAMB1_MOUSE Laminin subunit beta-1 OS=Mus musculus OX=10090 GN=Lamb1 PE=1 SV=3 && PF00055:Laminin N-terminal (Domain VI)|PF00053:Laminin EGF domain	-
MGP_C57BL6NJ_G0028890	2304.01	2286.72	2354.29	1841.94	1511.2	1091.61	0.644514	0.000702535	0.0101088	Nfia	4	101668851	102037009	+	10883	protein_coding	- && sp|P09414|NFIA_RAT Nuclear factor 1 A-type OS=Rattus norvegicus OX=10116 GN=Nfia PE=1 SV=2 && -	CTF/NFI
MGP_C57BL6NJ_G0036292	5.81822	5.9914	1.71784	21.1961	15.7745	34.0039	-2.42992	0.000705634	0.0101454	Gabre	X	70010654	70029457	-	4736	protein_coding	- && sp|Q9ES14|GBRE_RAT Gamma-aminobutyric acid receptor subunit epsilon OS=Rattus norvegicus OX=10116 GN=Gabre PE=2 SV=1 && PF02931:Neurotransmitter-gated ion-channel ligand binding domain|PF02932:Neurotransmitter-gated ion-channel transmembrane region	-
MGP_C57BL6NJ_G0033895	379.348	354.491	370.194	561.697	469.028	1193.62	-1.01182	0.000706334	0.0101475	Csmd1	8	13746744	15462188	-	18987	protein_coding	- && sp|Q923L3|CSMD1_MOUSE CUB and sushi domain-containing protein 1 OS=Mus musculus OX=10090 GN=Csmd1 PE=1 SV=2 && PF00431:CUB domain|PF00084:Sushi repeat (SCR repeat)	-
MGP_C57BL6NJ_G0034210	889.024	816.827	773.885	1051.33	1638.44	1173.57	-0.63993	0.000713723	0.0102297	Ssbp4	8	73553771	73565120	-	1474	protein_coding	- && sp|Q9BWG4|SSBP4_HUMAN Single-stranded DNA-binding protein 4 OS=Homo sapiens OX=9606 GN=SSBP4 PE=1 SV=1 && PF04503:Single-stranded DNA binding protein, SSDP	-
MGP_C57BL6NJ_G0036179	378.184	437.372	366.758	536.262	562.624	973.907	-0.81134	0.000717567	0.0102687	Dcaf12l1	X	40795357	40798984	-	3531	protein_coding	- && sp|Q8CBW4|DC121_MOUSE DDB1- and CUL4-associated factor 12-like protein 1 OS=Mus musculus OX=10090 GN=Dcaf12l1 PE=2 SV=1 && -	-
MGP_C57BL6NJ_G0021967	27.9274	11.9828	12.0248	36.0334	41.0137	106.371	-1.84296	0.000718965	0.0102727	Htr2a	14	72457599	72542357	+	2971	protein_coding	- && sp|P35363|5HT2A_MOUSE 5-hydroxytryptamine receptor 2A OS=Mus musculus OX=10090 GN=Htr2a PE=1 SV=1 && PF00001:7 transmembrane receptor (rhodopsin family)	-
MGP_C57BL6NJ_G0027563	1404.52	829.808	782.474	1468.89	1572.19	2611.33	-0.907084	0.000721532	0.010283	Pex5l	3	32100114	32318893	-	8846	protein_coding	- && sp|Q8IYB4|PEX5R_HUMAN PEX5-related protein OS=Homo sapiens OX=9606 GN=PEX5L PE=1 SV=2 && -	-
novel.550	140.801	142.795	148.593	205.602	236.617	237.156	-0.652355	0.000721926	0.010283	-	17	4834697	4838719	-	1453	-	- && - && -	-
MGP_C57BL6NJ_G0005473	160.583	203.707	206.999	109.16	77.8208	128.169	0.856594	0.000730072	0.0103829	Gdap10	12	31785508	31790522	+	5015	lincRNA	- && - && -	-
MGP_C57BL6NJ_G0017541	74.4732	66.9039	59.2653	120.818	99.9051	183.098	-1.01652	0.000735909	0.0104578	Hs3st5	10	35971938	36313717	+	4340	protein_coding	- && sp|Q8BSL4|HS3S5_MOUSE Heparan sulfate glucosamine 3-O-sulfotransferase 5 OS=Mus musculus OX=10090 GN=Hs3st5 PE=2 SV=1 && -	-
MGP_C57BL6NJ_G0036246	167.565	153.779	154.605	203.483	270.27	390.609	-0.864044	0.000738324	0.010484	Arhgef6	X	53947549	54058527	-	8540	protein_coding	- && sp|Q8K4I3|ARHG6_MOUSE Rho guanine nucleotide exchange factor 6 OS=Mus musculus OX=10090 GN=Arhgef6 PE=1 SV=1 && PF16523:betaPIX coiled coil|PF14604:Variant SH3 domain|PF16615:Unstructured region one on RhoGEF 6 and 7|PF16614:Unstructured region two on RhoGEF 6 and 7|PF00169:PH domain|PF00307:Calponin homology (CH) domain|PF00621:RhoGEF domain	-
MGP_C57BL6NJ_G0022262	306.038	255.633	293.75	400.607	595.224	399.328	-0.705305	0.000768378	0.0108855	Mrpl13	15	56745479	56768684	-	7490	protein_coding	- && sp|Q9D1P0|RM13_MOUSE 39S ribosomal protein L13, mitochondrial OS=Mus musculus OX=10090 GN=Mrpl13 PE=1 SV=1 && -	-
MGP_C57BL6NJ_G0007505	60.5095	63.9082	61.8421	31.7942	27.3425	25.285	1.14562	0.000770867	0.0109123	Gm27016	8	91844758	91861357	-	715	lincRNA	- && - && -	-
MGP_C57BL6NJ_G0020512	224.583	256.631	245.65	150.492	158.797	161.301	0.62771	0.000779179	0.011013	Rcor1	12	116923292	117000134	+	1443	protein_coding	- && sp|Q8CFE3|RCOR1_MOUSE REST corepressor 1 OS=Mus musculus OX=10090 GN=Rcor1 PE=1 SV=3 && PF01448:ELM2 domain|PF00249:Myb-like DNA-binding domain	MYB
MGP_C57BL6NJ_G0029271	630.695	800.85	747.258	522.484	417.498	219.718	0.911975	0.000790475	0.011164	Serinc2	4	137200990	137226706	-	2319	protein_coding	- && sp|Q8K0E7|SERC2_MOUSE Serine incorporator 2 OS=Mus musculus OX=10090 GN=Serinc2 PE=2 SV=1 && PF03348:Serine incorporator (Serinc)	-
MGP_C57BL6NJ_G0028908	442.185	581.165	358.169	625.285	700.388	1510.12	-1.03869	0.000791668	0.0111723	Cachd1	4	104882739	105150110	+	6015	protein_coding	- && sp|Q6PDJ1|CAHD1_MOUSE VWFA and cache domain-containing protein 1 OS=Mus musculus OX=10090 GN=Cachd1 PE=2 SV=1 && PF08399:VWA N-terminal	-
MGP_C57BL6NJ_G0016210	2400.6	2155.9	2231.47	1851.48	1289.3	981.754	0.71994	0.000793741	0.0111929	St18	1	3763176	4201077	+	6464	protein_coding	- && sp|Q80TY4|ST18_MOUSE Suppression of tumorigenicity 18 protein OS=Mus musculus OX=10090 GN=St18 PE=2 SV=2 && PF08474:Myelin transcription factor 1|PF01530:Zinc finger, C2HC type	zf-C2HC
MGP_C57BL6NJ_G0030545	645.822	593.148	494.737	303.104	280.786	455.129	0.735403	0.000804072	0.0113137	Tmem132c	5	136229032	136571602	+	5632	protein_coding	- && sp|Q8CEF9|T132C_MOUSE Transmembrane protein 132C OS=Mus musculus OX=10090 GN=Tmem132c PE=2 SV=3 && PF16070:Transmembrane protein family 132|PF15705:Mature oligodendrocyte transmembrane protein, TMEM132D, N-term|PF15706:Mature oligodendrocyte transmembrane protein, TMEM132D, C-term	-
MGP_C57BL6NJ_G0022216	230.401	218.686	189.821	272.37	349.142	472.567	-0.779583	0.000804154	0.0113137	Baalc	15	38778047	38796475	+	635	protein_coding	- && sp|Q8VHV1|BAALC_MOUSE Brain and acute leukemia cytoplasmic protein OS=Mus musculus OX=10090 GN=Baalc PE=1 SV=3 && -	-
MGP_C57BL6NJ_G0022592	717.968	651.065	608.973	518.245	403.827	319.114	0.673391	0.00080683	0.0113426	Phf21b	15	88850608	88925881	-	4264	protein_coding	- && sp|Q8C966|PF21B_MOUSE PHD finger protein 21B OS=Mus musculus OX=10090 GN=Phf21b PE=2 SV=1 && -	-
MGP_C57BL6NJ_G0017501	252.511	308.557	210.435	351.856	403.827	588.529	-0.803563	0.000811759	0.0114032	L3mbtl3	10	25080169	25189826	-	4651	protein_coding	- && sp|Q8BLB7|LMBL3_MOUSE Lethal(3)malignant brain tumor-like protein 3 OS=Mus musculus OX=10090 GN=L3mbtl3 PE=1 SV=1 && PF02820:mbt repeat|PF00536:SAM domain (Sterile alpha motif)	-
MGP_C57BL6NJ_G0015895	13.9637	9.98566	8.58918	34.9736	17.8778	78.4706	-2.03105	0.000818066	0.011483	MGP_C57BL6NJ_G0015895	3	45262953	45372361	-	1209	processed_transcript	- && sp|P05369|FPPS_RAT Farnesyl pyrophosphate synthase OS=Rattus norvegicus OX=10116 GN=Fdps PE=2 SV=2 && -	-
MGP_C57BL6NJ_G0019915	164.074	116.832	128.838	181.227	292.354	252.85	-0.829686	0.000821932	0.0115284	Rac3	11	128992179	128994678	+	1293	protein_coding	- && sp|P60763|RAC3_HUMAN Ras-related C3 botulinum toxin substrate 3 OS=Homo sapiens OX=9606 GN=RAC3 PE=1 SV=1 && PF00071:Ras family	-
MGP_C57BL6NJ_G0034363	7741.72	7506.22	7099.81	5924.31	4766	3208.58	0.685329	0.00083529	0.011687	Nfix	8	88904879	89005216	-	6535	protein_coding	- && sp|Q14938|NFIX_HUMAN Nuclear factor 1 X-type OS=Homo sapiens OX=9606 GN=NFIX PE=1 SV=2 && -	CTF/NFI
MGP_C57BL6NJ_G0023390	608.586	685.016	507.62	403.786	436.428	343.527	0.605989	0.000835786	0.011687	Adamts1	16	89230960	89240246	-	5302	protein_coding	- && sp|P97857|ATS1_MOUSE A disintegrin and metalloproteinase with thrombospondin motifs 1 OS=Mus musculus OX=10090 GN=Adamts1 PE=1 SV=4 && PF05986:ADAM-TS Spacer 1|PF01421:Reprolysin (M12B) family zinc metalloprotease|PF00090:Thrombospondin type 1 domain|PF01562:Reprolysin family propeptide|PF17771:ADAM cysteine-rich domain	-
MGP_C57BL6NJ_G0026166	70.9822	99.8566	64.4188	33.9138	24.1876	43.5948	1.20198	0.000841943	0.0117467	Acvr1c	2	59554585	59643428	-	1867	protein_coding	- && sp|Q8K348|ACV1C_MOUSE Activin receptor type-1C OS=Mus musculus OX=10090 GN=Acvr1c PE=2 SV=3 && PF01064:Activin types I and II receptor domain|PF07714:Protein tyrosine kinase	-
MGP_C57BL6NJ_G0005981	17.4547	18.9728	18.0373	1.05981	0	5.23137	3.03891	0.000842393	0.0117467	Gm17203	19	61896034	61900855	-	4017	lincRNA	- && - && -	-
MGP_C57BL6NJ_G0024291	1.16364	5.9914	0.858918	8.47845	24.1876	31.3882	-3.00732	0.000842618	0.0117467	Kcnh8	17	56224312	56617765	+	4557	protein_coding	- && sp|P59111|KCNH8_MOUSE Potassium voltage-gated channel subfamily H member 8 OS=Mus musculus OX=10090 GN=Kcnh8 PE=2 SV=2 && PF00027:Cyclic nucleotide-binding domain|PF00520:Ion transport protein|PF13426:PAS domain	-
MGP_C57BL6NJ_G0018578	1078.7	1084.44	929.349	837.247	621.515	552.782	0.62102	0.00084719	0.0117925	Ebf1	11	44759186	45176808	+	9504	protein_coding	- && sp|Q9UH73|COE1_HUMAN Transcription factor COE1 OS=Homo sapiens OX=9606 GN=EBF1 PE=1 SV=2 && PF01833:IPT/TIG domain|PF16422:Transcription factor COE1 DNA-binding domain|PF16423:Transcription factor COE1 helix-loop-helix domain	-
MGP_C57BL6NJ_G0020895	101.237	80.8838	99.6345	168.509	149.332	157.813	-0.755808	0.000855317	0.0118876	Rbm24	13	46567725	46581162	+	3215	protein_coding	- && sp|D3Z4I3|RBM24_MOUSE RNA-binding protein 24 OS=Mus musculus OX=10090 GN=Rbm24 PE=1 SV=1 && PF00076:RNA recognition motif. (a.k.a. RRM, RBD, or RNP domain)	-
MGP_C57BL6NJ_G0019706	605.095	743.932	824.561	533.082	487.958	421.997	0.593332	0.000860095	0.011945	Cep95	11	113526797	113558962	+	4199	protein_coding	- && sp|Q8BVV7|CEP95_MOUSE Centrosomal protein of 95 kDa OS=Mus musculus OX=10090 GN=Cep95 PE=1 SV=2 && -	-
MGP_C57BL6NJ_G0020569	1693.1	1625.67	1487.65	2138.69	2074.87	3156.26	-0.617318	0.000871659	0.0120873	Ptprn2	12	123131818	123944169	+	8602	protein_coding	- && sp|P80560|PTPR2_MOUSE Receptor-type tyrosine-protein phosphatase N2 OS=Mus musculus OX=10090 GN=Ptprn2 PE=1 SV=2 && -	-
MGP_C57BL6NJ_G0028240	36.0729	18.9728	34.3567	60.4089	74.6659	71.4954	-1.21054	0.000876971	0.0121345	Snx7	3	124139507	124239986	-	5882	protein_coding	- && sp|Q9CY18|SNX7_MOUSE Sorting nexin-7 OS=Mus musculus OX=10090 GN=Snx7 PE=1 SV=1 && -	-
MGP_C57BL6NJ_G0036567	395.639	377.458	405.409	474.793	708.801	626.021	-0.618839	0.00087705	0.0121345	Rpl36a	X	135657418	135659826	+	1655	protein_coding	- && sp|Q3SZ59|RL36A_BOVIN 60S ribosomal protein L36a OS=Bos taurus OX=9913 GN=RPL36A PE=3 SV=3 && -	-
MGP_C57BL6NJ_G0030638	33.7457	20.9699	13.7427	48.7511	45.2202	115.962	-1.6369	0.000891156	0.0123111	Col26a1	5	146675362	146835541	-	8082	protein_coding	- && sp|Q91VF6|COQA1_MOUSE Collagen alpha-1(XXVI) chain OS=Mus musculus OX=10090 GN=Col26a1 PE=1 SV=1 && PF01391:Collagen triple helix repeat (20 copies)|PF07546:EMI domain	-
MGP_C57BL6NJ_G0020207	328.147	326.531	320.376	252.234	190.346	183.97	0.6398	0.000898266	0.0124	2700049A03Rik	12	73171000	73279534	+	5879	protein_coding	- && sp|E9PV87|TALD3_MOUSE Protein TALPID3 OS=Mus musculus OX=10090 GN=Talpid3 PE=1 SV=1 && PF15324:Hedgehog signalling target	-
MGP_C57BL6NJ_G0001946	59.3458	219.684	39.5102	11.6579	21.0327	44.4667	2.03647	0.000901017	0.0124286	MGP_C57BL6NJ_G0001946	6	2111413	2116467	-	3987	TEC	- && - && -	-
MGP_C57BL6NJ_G0002243	11.6364	20.9699	23.1908	5.29903	2.10327	0.871895	2.79674	0.000905442	0.0124625	MGP_C57BL6NJ_G0002243	7	38011433	38012974	+	1542	TEC	- && - && -	-
MGP_C57BL6NJ_G0018850	30.2547	23.9656	33.4978	63.5884	56.7882	74.983	-1.1551	0.000905508	0.0124625	Lrrc75a	11	64633431	64678205	-	2089	protein_coding	- && sp|Q7TSF4|LR75A_MOUSE Leucine-rich repeat-containing protein 75A OS=Mus musculus OX=10090 GN=Lrrc75a PE=1 SV=1 && -	-
MGP_C57BL6NJ_G0036722	79.1278	69.8996	78.1615	112.339	130.402	176.995	-0.889373	0.000908299	0.0124915	Rai2	X	164426723	164493051	+	2403	protein_coding	- && sp|Q9QVY8|RAI2_MOUSE Retinoic acid-induced protein 2 OS=Mus musculus OX=10090 GN=Rai2 PE=2 SV=2 && PF15279:Sine oculis-binding protein	-
MGP_C57BL6NJ_G0022811	19.7819	75.891	22.3319	3.17942	1.05163	13.9503	2.66413	0.000918242	0.0125905	Krt18	15	108036611	108048166	+	1400	protein_coding	- && sp|P05784|K1C18_MOUSE Keratin, type I cytoskeletal 18 OS=Mus musculus OX=10090 GN=Krt18 PE=1 SV=5 && PF00038:Intermediate filament protein	-
MGP_C57BL6NJ_G0030163	89.6005	96.8609	109.083	131.416	176.674	265.056	-0.956362	0.000929399	0.0127243	Mthfd2l	5	95692744	95781953	+	6640	protein_coding	- && sp|D3YZG8|MTD2L_MOUSE Probable bifunctional methylenetetrahydrofolate dehydrogenase/cyclohydrolase 2 OS=Mus musculus OX=10090 GN=Mthfd2l PE=3 SV=1 && -	-
MGP_C57BL6NJ_G0027735	4.65457	7.98853	7.73026	19.0765	17.8778	58.417	-2.22287	0.000944523	0.0129026	Rxfp1	3	82366207	82473406	-	10052	protein_coding	- && sp|Q6R6I7|RXFP1_MOUSE Relaxin receptor 1 OS=Mus musculus OX=10090 GN=Rxfp1 PE=2 SV=1 && -	-
MGP_C57BL6NJ_G0035800	1845.54	1931.23	1728.14	2424.84	2417.7	4192.07	-0.715157	0.000949967	0.0129673	Wdr6	9	113554360	113560788	-	4163	protein_coding	- && sp|Q99ME2|WDR6_MOUSE WD repeat-containing protein 6 OS=Mus musculus OX=10090 GN=Wdr6 PE=1 SV=1 && -	-
MGP_C57BL6NJ_G0034980	45.3821	28.9584	43.8048	76.306	60.9947	177.867	-1.42091	0.000956355	0.0130448	Bmper	9	21409458	21679304	+	3793	protein_coding	- && sp|Q8CJ69|BMPER_MOUSE BMP-binding endothelial regulator protein OS=Mus musculus OX=10090 GN=Bmper PE=1 SV=1 && PF00093:von Willebrand factor type C domain|PF00094:von Willebrand factor type D domain|PF01826:Trypsin Inhibitor like cysteine rich domain|PF08742:C8 domain	-
MGP_C57BL6NJ_G0035376	155.928	194.72	77.3026	41.3324	76.7692	63.6484	1.23178	0.000961528	0.0131056	Stra6	9	58909684	59013010	+	5829	protein_coding	- && sp|O70491|STRA6_MOUSE Receptor for retinol uptake STRA6 OS=Mus musculus OX=10090 GN=Stra6 PE=1 SV=1 && PF14752:Retinol binding protein receptor	-
MGP_C57BL6NJ_G0036215	44.2185	14.9785	12.0248	49.8109	72.5627	97.6523	-1.65194	0.000963627	0.0131245	Gpc3	X	48605913	48952038	-	2694	protein_coding	- && sp|Q8CFZ4|GPC3_MOUSE Glypican-3 OS=Mus musculus OX=10090 GN=Gpc3 PE=1 SV=1 && -	-
MGP_C57BL6NJ_G0005957	0	0.998566	0	11.6579	5.25816	15.6941	-4.9295	0.000965409	0.013139	Gm26902	19	34168441	34175516	+	3702	lincRNA	- && sp|Q9Z0F5|CH25H_MOUSE Cholesterol 25-hydroxylase OS=Mus musculus OX=10090 GN=Ch25h PE=1 SV=1 && -	-
MGP_C57BL6NJ_G0017245	1099.64	1074.46	1127.76	857.383	770.847	556.269	0.597264	0.000972569	0.0132267	Pld5	1	188074788	188419583	-	10094	protein_coding	- && sp|Q3UNN8|PLD5_MOUSE Inactive phospholipase D5 OS=Mus musculus OX=10090 GN=Pld5 PE=2 SV=1 && PF13918:PLD-like domain	-
MGP_C57BL6NJ_G0015530	37.2366	52.924	56.6886	14.8373	24.1876	17.4379	1.38644	0.000980493	0.0133147	Mrln	10	72658976	72676049	+	1180	processed_transcript	- && - && -	-
MGP_C57BL6NJ_G0020057	1426.63	1534.8	1556.36	1253.75	857.081	708.851	0.680997	0.000992065	0.0134619	Gpr22	12	30600806	30607886	-	4608	protein_coding	- && sp|Q8BZL4|GPR22_MOUSE G-protein coupled receptor 22 OS=Mus musculus OX=10090 GN=Gpr22 PE=2 SV=1 && PF00001:7 transmembrane receptor (rhodopsin family)	-
MGP_C57BL6NJ_G0022688	518.985	478.313	464.674	574.415	781.363	1043.66	-0.716291	0.000995506	0.0134986	Rapgef3	15	103089182	103112484	-	6049	protein_coding	- && sp|Q8VCC8|RPGF3_MOUSE Rap guanine nucleotide exchange factor 3 OS=Mus musculus OX=10090 GN=Rapgef3 PE=1 SV=2 && PF00027:Cyclic nucleotide-binding domain|PF00617:RasGEF domain|PF00618:RasGEF N-terminal motif|PF00610:Domain found in Dishevelled, Egl-10, and Pleckstrin (DEP)	-
MGP_C57BL6NJ_G0032328	69.8186	58.9154	59.2653	100.682	114.628	123.809	-0.856578	0.00100085	0.013534	Cyp2s1	7	25131177	25148273	-	4938	protein_coding	- && sp|Q9DBX6|CP2S1_MOUSE Cytochrome P450 2S1 OS=Mus musculus OX=10090 GN=Cyp2s1 PE=1 SV=1 && PF00067:Cytochrome P450	-
MGP_C57BL6NJ_G0020071	221.092	244.649	244.792	370.932	300.767	474.311	-0.690463	0.00100107	0.013534	Hdac9	12	33448956	33618644	-	4444	protein_coding	- && sp|Q99N13|HDAC9_MOUSE Histone deacetylase 9 OS=Mus musculus OX=10090 GN=Hdac9 PE=1 SV=2 && PF12203:Glutamine rich N terminal domain of histone deacetylase 4	-
MGP_C57BL6NJ_G0026651	1773.39	2145.92	2135.27	1473.13	1195.71	582.426	0.897862	0.00100192	0.0135355	Pax6	2	111375917	111407196	+	11599	protein_coding	- && sp|Q1LZF1|PAX6_BOVIN Paired box protein Pax-6 OS=Bos taurus OX=9913 GN=PAX6 PE=2 SV=1 && -	Homeobox
MGP_C57BL6NJ_G0034005	429.384	470.325	444.919	343.377	296.56	228.437	0.633476	0.00100635	0.0135754	Rnf122	8	30568502	30589159	+	7083	protein_coding	- && sp|Q9H9V4|RN122_HUMAN RING finger protein 122 OS=Homo sapiens OX=9606 GN=RNF122 PE=1 SV=2 && -	-
MGP_C57BL6NJ_G0019374	281.602	403.421	375.347	243.755	220.843	140.375	0.813946	0.00100782	0.0135853	Fam117a	11	100598514	100644343	+	3029	protein_coding	- && sp|Q7TNF9|F117A_MOUSE Protein FAM117A OS=Mus musculus OX=10090 GN=Fam117a PE=1 SV=1 && PF15388:Protein Family FAM117	-
MGP_C57BL6NJ_G0004662	207.129	248.643	257.675	176.988	128.299	124.681	0.734784	0.0010138	0.0136457	Gm15816	8	21899625	21910374	-	1688	antisense	- && - && -	-
MGP_C57BL6NJ_G0023211	187.347	205.705	209.576	126.117	93.5953	139.503	0.744497	0.00101649	0.0136719	MGP_C57BL6NJ_G0023211	16	36275610	36362283	+	9693	protein_coding	- && sp|Q8CGS6|DPOLQ_MOUSE DNA polymerase theta OS=Mus musculus OX=10090 GN=Polq PE=1 SV=2 && -	-
novel.567	3.49093	3.99426	1.71784	15.8971	12.6196	27.0288	-2.62377	0.00101924	0.0136988	-	17	45978742	45990316	-	8963	-	- && - && -	-
MGP_C57BL6NJ_G0029486	1786.19	1330.09	1373.41	1873.74	2721.63	2250.36	-0.609137	0.00103259	0.0138616	Efhd2	4	150000425	150017147	-	2381	protein_coding	- && sp|Q9D8Y0|EFHD2_MOUSE EF-hand domain-containing protein D2 OS=Mus musculus OX=10090 GN=Efhd2 PE=1 SV=1 && PF13499:EF-hand domain pair	-
MGP_C57BL6NJ_G0028094	242.038	245.647	243.074	184.406	134.609	101.14	0.802605	0.00103286	0.0138616	Nhlh2	3	107028682	107034098	+	5417	protein_coding	- && sp|Q64221|HEN2_MOUSE Helix-loop-helix protein 2 OS=Mus musculus OX=10090 GN=Nhlh2 PE=1 SV=2 && -	bHLH
MGP_C57BL6NJ_G0033691	436.366	375.461	408.845	526.724	731.937	575.451	-0.587634	0.00103763	0.0138961	Sirt3	7	151338081	151356772	-	1570	protein_coding	- && sp|Q8R104|SIR3_MOUSE NAD-dependent protein deacetylase sirtuin-3 OS=Mus musculus OX=10090 GN=Sirt3 PE=1 SV=2 && PF02146:Sir2 family	-
MGP_C57BL6NJ_G0020005	75.6368	109.842	101.352	47.6913	43.117	54.9294	0.976964	0.0010377	0.0138961	Pqlc3	12	14882654	14894976	-	5408	protein_coding	- && sp|Q8C6U2|S66A3_MOUSE Solute carrier family 66 member 3 OS=Mus musculus OX=10090 GN=Slc66a3 PE=1 SV=1 && PF04193:PQ loop repeat	-
MGP_C57BL6NJ_G0025488	430.548	354.491	360.745	461.016	633.083	707.107	-0.654822	0.00104157	0.0139276	Ppp1r3c	19	36661711	36666627	-	2719	protein_coding	- && sp|Q7TMB3|PPR3C_MOUSE Protein phosphatase 1 regulatory subunit 3C OS=Mus musculus OX=10090 GN=Ppp1r3c PE=1 SV=1 && PF03370:Carbohydrate/starch-binding module (family 21)	-
MGP_C57BL6NJ_G0006003	1.16364	0	1.71784	11.6579	7.36143	22.6693	-3.83241	0.00104595	0.013976	Carlr	2	16946740	16949313	-	2574	lincRNA	- && - && -	-
MGP_C57BL6NJ_G0034830	318.838	261.624	259.393	424.982	363.865	547.55	-0.673473	0.00104852	0.0140001	Pgr	9	5979458	6053361	+	8554	protein_coding	- && sp|Q00175|PRGR_MOUSE Progesterone receptor OS=Mus musculus OX=10090 GN=Pgr PE=1 SV=2 && PF02161:Progesterone receptor|PF00104:Ligand-binding domain of nuclear hormone receptor|PF00105:Zinc finger, C4 type (two domains)	ESR-like
MGP_C57BL6NJ_G0016755	12.8001	5.9914	14.6016	28.6148	33.6523	47.0824	-1.71135	0.0010636	0.0141912	Slco4c1	1	102465949	102524852	-	4904	protein_coding	- && sp|Q8BGD4|SO4C1_MOUSE Solute carrier organic anion transporter family member 4C1 OS=Mus musculus OX=10090 GN=Slco4c1 PE=1 SV=1 && PF07648:Kazal-type serine protease inhibitor domain|PF03137:Organic Anion Transporter Polypeptide (OATP) family	-
MGP_C57BL6NJ_G0029423	97.746	109.842	75.5848	138.835	154.59	271.159	-1.00121	0.00107023	0.0142588	Vwa5b1	4	146337198	146410435	-	7783	protein_coding	- && sp|A9Z1V5|VW5B1_MOUSE von Willebrand factor A domain-containing protein 5B1 OS=Mus musculus OX=10090 GN=Vwa5b1 PE=2 SV=1 && -	-
MGP_C57BL6NJ_G0003700	182.692	152.781	154.605	258.593	233.463	261.569	-0.624257	0.00107618	0.0142997	Chn1os1	2	76151468	76153461	+	636	antisense	- && sp|Q17QN0|CHIN_BOVIN N-chimaerin OS=Bos taurus OX=9913 GN=CHN1 PE=2 SV=1 && -	-
MGP_C57BL6NJ_G0022684	251.347	333.521	310.069	424.982	412.24	772.499	-0.847448	0.00107641	0.0142997	Amigo2	15	102531601	102534814	-	2871	protein_coding	- && sp|Q80ZD9|AMGO2_MOUSE Amphoterin-induced protein 2 OS=Mus musculus OX=10090 GN=Amigo2 PE=1 SV=1 && -	-
MGP_C57BL6NJ_G0023296	438.694	309.555	317.8	492.81	528.971	661.769	-0.662602	0.00108789	0.0144319	Nxpe3	16	56466286	56526652	-	2938	protein_coding	- && sp|Q5RCA5|NXPE3_PONAB NXPE family member 3 OS=Pongo abelii OX=9601 GN=NXPE3 PE=2 SV=1 && PF06312:Neurexophilin	-
MGP_C57BL6NJ_G0007525	11.6364	10.9842	16.3194	37.0932	31.549	44.4667	-1.53068	0.00108843	0.0144319	D030068K23Rik	8	115590886	115811206	+	6931	lincRNA	- && - && -	-
MGP_C57BL6NJ_G0021839	382.839	401.423	304.057	469.494	555.262	663.512	-0.636037	0.00109168	0.0144606	Tnfrsf19	14	58037320	58126517	-	4777	protein_coding	- && sp|Q9JLL3|TNR19_MOUSE Tumor necrosis factor receptor superfamily member 19 OS=Mus musculus OX=10090 GN=Tnfrsf19 PE=1 SV=2 && -	-
MGP_C57BL6NJ_G0023505	624.877	589.154	631.305	880.699	772.95	1639.16	-0.836263	0.00109838	0.0145389	Dscam	16	101078332	101699585	-	7498	protein_coding	- && sp|Q9ERC8|DSCAM_MOUSE Down syndrome cell adhesion molecule homolog OS=Mus musculus OX=10090 GN=Dscam PE=1 SV=1 && PF00041:Fibronectin type III domain|PF13927:Immunoglobulin domain|PF07679:Immunoglobulin I-set domain	-
MGP_C57BL6NJ_G0026189	37.2366	69.8996	20.614	13.7775	5.25816	13.9503	1.9436	0.00109925	0.0145399	Fap	2	64010754	64088502	-	5662	protein_coding	- && sp|P97321|SEPR_MOUSE Prolyl endopeptidase FAP OS=Mus musculus OX=10090 GN=Fap PE=1 SV=1 && PF00930:Dipeptidyl peptidase IV (DPP IV) N-terminal region	-
MGP_C57BL6NJ_G0031258	308.366	365.475	377.924	236.337	207.172	252.85	0.595362	0.00110672	0.0146176	Tigd2	6	60128255	60131418	+	3007	protein_coding	- && sp|Q0VBL1|TIGD2_MOUSE Tigger transposable element-derived protein 2 OS=Mus musculus OX=10090 GN=Tigd2 PE=2 SV=1 && PF03184:DDE superfamily endonuclease|PF04218:CENP-B N-terminal DNA-binding domain|PF03221:Tc5 transposase DNA-binding domain	-
MGP_C57BL6NJ_G0026760	70.9822	30.9555	55.8297	104.921	116.731	107.243	-1.06486	0.00111387	0.0146909	Rhov	2	126027032	126029103	-	1703	protein_coding	- && sp|Q96L33|RHOV_HUMAN Rho-related GTP-binding protein RhoV OS=Homo sapiens OX=9606 GN=RHOV PE=1 SV=1 && PF00071:Ras family	-
MGP_C57BL6NJ_G0036550	150.11	120.826	127.12	287.207	288.147	960.829	-1.94928	0.001125	0.0148058	Pcdh19	X	134583068	134693122	-	10463	protein_coding	- && sp|Q80TF3|PCD19_MOUSE Protocadherin-19 OS=Mus musculus OX=10090 GN=Pcdh19 PE=1 SV=3 && PF00028:Cadherin domain|PF08266:Cadherin-like	-
MGP_C57BL6NJ_G0027609	93.0915	57.9168	66.9956	109.16	110.421	357.477	-1.41008	0.00112581	0.0148058	Pcdh18	3	50151594	50165608	-	5366	protein_coding	- && sp|Q8VHR0|PCD18_MOUSE Protocadherin 18 OS=Mus musculus OX=10090 GN=Pcdh18 PE=1 SV=2 && PF08266:Cadherin-like|PF00028:Cadherin domain	-
MGP_C57BL6NJ_G0035407	1943.28	1499.85	1454.15	2260.57	3901.56	2145.73	-0.762671	0.00113183	0.0148743	Gm10073	9	63070531	63071785	-	495	protein_coding	- && sp|P47955|RLA1_MOUSE 60S acidic ribosomal protein P1 OS=Mus musculus OX=10090 GN=Rplp1 PE=1 SV=1 && PF00428:60s Acidic ribosomal protein	-
MGP_C57BL6NJ_G0022697	276.947	168.758	180.373	267.071	364.917	626.893	-1.01163	0.00114371	0.0150089	Ccdc184	15	103547539	103549867	+	2329	protein_coding	- && sp|Q8BMK5|CC184_MOUSE Coiled-coil domain-containing protein 184 OS=Mus musculus OX=10090 GN=Ccdc184 PE=2 SV=1 && PF15726:Domain of unknown function (DUF4677)	-
MGP_C57BL6NJ_G0024633	1423.14	1515.82	1815.75	1202.88	824.48	1123.87	0.593698	0.00114802	0.0150547	Map3k2	18	31374605	31453781	+	10791	protein_coding	- && sp|Q61083|M3K2_MOUSE Mitogen-activated protein kinase kinase kinase 2 OS=Mus musculus OX=10090 GN=Map3k2 PE=1 SV=2 && -	-
MGP_C57BL6NJ_G0034765	1327.72	1100.42	1016.96	1407.42	1709.96	2583.43	-0.727573	0.00115333	0.0151051	Agt	8	132535664	132548855	-	1891	protein_coding	- && sp|P11859|ANGT_MOUSE Angiotensinogen OS=Mus musculus OX=10090 GN=Agt PE=1 SV=1 && PF00079:Serpin (serine protease inhibitor)	-
MGP_C57BL6NJ_G0023304	390.984	423.392	368.476	279.789	272.373	172.635	0.709346	0.00115382	0.0151051	Abi3bp	16	57174692	57411109	+	5957	protein_coding	- && sp|Q7Z7G0|TARSH_HUMAN Target of Nesh-SH3 OS=Homo sapiens OX=9606 GN=ABI3BP PE=1 SV=1 && PF00041:Fibronectin type III domain	-
novel.1312	124.51	128.815	145.157	181.227	226.101	235.412	-0.688611	0.00115586	0.0151051	-	X	814637	819263	-	2354	-	- && sp|P0C027|NUD10_MOUSE Diphosphoinositol polyphosphate phosphohydrolase 3-alpha OS=Mus musculus OX=10090 GN=Nudt10 PE=1 SV=1 && -	-
MGP_C57BL6NJ_G0017954	882.042	996.569	983.461	1248.45	1258.8	1914.68	-0.62798	0.00115752	0.0151051	Celf5	10	85001585	85026663	-	5165	protein_coding	- && sp|Q8N6W0|CELF5_HUMAN CUGBP Elav-like family member 5 OS=Homo sapiens OX=9606 GN=CELF5 PE=1 SV=1 && PF00076:RNA recognition motif. (a.k.a. RRM, RBD, or RNP domain)	-
MGP_C57BL6NJ_G0026852	430.548	420.396	368.476	286.148	291.302	200.536	0.650057	0.0011579	0.0151051	Shc4	2	132925830	133028730	-	8263	protein_coding	- && sp|Q6S5L9|SHC4_MOUSE SHC-transforming protein 4 OS=Mus musculus OX=10090 GN=Shc4 PE=1 SV=1 && -	-
MGP_C57BL6NJ_G0025681	64.0004	61.9111	70.4313	86.9041	140.919	151.71	-0.951745	0.00115811	0.0151051	Adrb1	19	58469178	58473439	+	2491	protein_coding	- && sp|P34971|ADRB1_MOUSE Beta-1 adrenergic receptor OS=Mus musculus OX=10090 GN=Adrb1 PE=1 SV=2 && PF00001:7 transmembrane receptor (rhodopsin family)	-
MGP_C57BL6NJ_G0018782	580.658	456.345	420.87	639.063	1028.5	710.595	-0.707125	0.00117038	0.0152079	Guk1	11	60873225	60881563	-	1835	protein_coding	- && sp|Q64520|KGUA_MOUSE Guanylate kinase OS=Mus musculus OX=10090 GN=Guk1 PE=1 SV=2 && PF00625:Guanylate kinase	-
MGP_C57BL6NJ_G0024974	1196.23	1001.56	984.32	1347.01	2338.83	1482.22	-0.699866	0.00117132	0.0152081	Rpl17	18	77654838	77657742	+	775	protein_coding	- && sp|Q3T025|RL17_BOVIN 60S ribosomal protein L17 OS=Bos taurus OX=9913 GN=RPL17 PE=2 SV=3 && PF00237:Ribosomal protein L22p/L17e	-
MGP_C57BL6NJ_G0036510	619.058	443.363	518.786	745.044	973.812	714.082	-0.622245	0.00117217	0.0152083	Itm2a	X	107257260	107264635	-	1744	protein_coding	- && sp|Q61500|ITM2A_MOUSE Integral membrane protein 2A OS=Mus musculus OX=10090 GN=Itm2a PE=2 SV=2 && PF04089:BRICHOS domain	-
MGP_C57BL6NJ_G0021943	4688.32	6256.02	6684.96	4318.71	3883.68	2321.86	0.744597	0.00117997	0.0152856	Bmp1	14	68038101	68087367	-	3757	protein_coding	- && sp|P98063|BMP1_MOUSE Bone morphogenetic protein 1 OS=Mus musculus OX=10090 GN=Bmp1 PE=1 SV=2 && PF00431:CUB domain|PF01400:Astacin (Peptidase family M12A)|PF14670:Coagulation Factor Xa inhibitory site	-
MGP_C57BL6NJ_G0021719	109.382	87.8738	84.1739	140.954	128.299	449.026	-1.35605	0.00118073	0.0152856	Cdh24	14	51058164	51069928	-	3344	protein_coding	- && sp|Q6PFX6|CAD24_MOUSE Cadherin-24 OS=Mus musculus OX=10090 GN=Cdh24 PE=2 SV=1 && PF01049:Cadherin cytoplasmic region|PF00028:Cadherin domain	-
MGP_C57BL6NJ_G0016873	445.675	303.564	286.02	427.102	716.162	643.459	-0.789958	0.00118131	0.0152856	Klhdc8a	1	140815474	140824204	+	4268	protein_coding	- && sp|Q91XA8|KLD8A_MOUSE Kelch domain-containing protein 8A OS=Mus musculus OX=10090 GN=Klhdc8a PE=2 SV=1 && -	-
MGP_C57BL6NJ_G0022250	167.565	163.765	149.452	99.6218	80.9757	106.371	0.740498	0.00118145	0.0152856	Samd12	15	54541527	55005590	-	1472	protein_coding	- && sp|Q0VE29|SAM12_MOUSE Sterile alpha motif domain-containing protein 12 OS=Mus musculus OX=10090 GN=Samd12 PE=2 SV=1 && PF07647:SAM domain (Sterile alpha motif)	-
MGP_C57BL6NJ_G0033333	91.9278	54.9211	65.2777	95.3825	131.454	282.494	-1.27048	0.00119393	0.0154215	Lmo1	7	117237776	117269342	-	1071	protein_coding	- && sp|Q924W9|RBTN1_MOUSE Rhombotin-1 OS=Mus musculus OX=10090 GN=Lmo1 PE=2 SV=1 && PF00412:LIM domain	-
MGP_C57BL6NJ_G0027331	107.055	114.835	112.518	162.15	212.43	173.507	-0.711231	0.00119448	0.0154215	MGP_C57BL6NJ_G0027331	2	177780901	177785879	+	2912	protein_coding	- && - && -	-
MGP_C57BL6NJ_G0030761	2125.98	2176.87	2138.71	1758.22	1173.62	775.115	0.797805	0.00119838	0.0154609	Grid2ip	5	154118334	154156387	+	6783	protein_coding	- && sp|Q0QWG9|GRD2I_MOUSE Delphilin OS=Mus musculus OX=10090 GN=Grid2ip PE=1 SV=1 && -	-
MGP_C57BL6NJ_G0034380	189.674	145.791	162.335	221.499	278.683	296.444	-0.681944	0.00119942	0.0154635	Junb	8	89205616	89207455	-	1840	protein_coding	- && sp|P09450|JUNB_MOUSE Transcription factor jun-B OS=Mus musculus OX=10090 GN=Junb PE=1 SV=1 && PF00170:bZIP transcription factor|PF03957:Jun-like transcription factor	TF_bZIP
MGP_C57BL6NJ_G0017742	186.183	132.809	194.974	253.294	231.359	697.516	-1.20331	0.00120453	0.0155076	Pcdh15	10	75734667	77439096	+	23788	protein_coding	- && sp|Q99PJ1|PCD15_MOUSE Protocadherin-15 OS=Mus musculus OX=10090 GN=Pcdh15 PE=1 SV=3 && -	-
MGP_C57BL6NJ_G0027397	117.528	150.783	189.821	96.4423	54.6849	84.5739	0.961423	0.00120548	0.015509	Sycp2	2	190130923	190196477	-	5967	protein_coding	- && sp|Q9CUU3|SYCP2_MOUSE Synaptonemal complex protein 2 OS=Mus musculus OX=10090 GN=Sycp2 PE=1 SV=2 && PF18584:Synaptonemal complex 2 Spt16M-like domain|PF18581:Synaptonemal complex 2 armadillo-repeat-like domain	-
MGP_C57BL6NJ_G0002268	230.401	160.769	211.294	307.344	308.128	319.114	-0.635064	0.00122418	0.0157064	MGP_C57BL6NJ_G0002268	7	59351539	59352862	-	1324	TEC	- && - && -	-
MGP_C57BL6NJ_G0021378	43.0548	31.9541	19.7551	62.5285	64.1496	96.7804	-1.25585	0.00122425	0.0157064	4930452B06Rik	14	799668	1045424	-	2681	protein_coding	- && sp|Q6P2K3|CF20D_MOUSE Protein CFAP20DC OS=Mus musculus OX=10090 GN=CFAP20DC PE=2 SV=2 && PF05018:Protein of unknown function (DUF667)	-
MGP_C57BL6NJ_G0019148	31.4184	24.9641	33.4978	72.0668	54.6849	68.0078	-1.11472	0.00123253	0.0158005	Pipox	11	81306422	81319921	-	2470	protein_coding	- && sp|Q9D826|SOX_MOUSE Peroxisomal sarcosine oxidase OS=Mus musculus OX=10090 GN=Pipox PE=1 SV=1 && PF01266:FAD dependent oxidoreductase	-
MGP_C57BL6NJ_G0034004	642.331	696.999	761.001	826.649	1081.08	1388.06	-0.650153	0.00123331	0.0158005	Dusp26	8	30545265	30554711	+	2305	protein_coding	- && sp|Q9D700|DUS26_MOUSE Dual specificity protein phosphatase 26 OS=Mus musculus OX=10090 GN=Dusp26 PE=2 SV=2 && -	-
MGP_C57BL6NJ_G0036180	18.6183	51.9254	12.8838	0	5.25816	6.97516	2.74317	0.00124232	0.0158937	Prr32	X	41127894	41129781	+	1110	protein_coding	- && sp|A2AFE9|PRR32_MOUSE Proline-rich protein 32 OS=Mus musculus OX=10090 GN=Prr32 PE=2 SV=1 && PF15488:Domain of unknown function (DUF4645)	-
MGP_C57BL6NJ_G0029193	237.383	226.674	224.178	277.669	372.278	553.654	-0.808705	0.0012521	0.0159854	Oscp1	4	132584191	132621774	+	5254	protein_coding	- && sp|Q8BHW2|OSCP1_MOUSE Protein OSCP1 OS=Mus musculus OX=10090 GN=Oscp1 PE=1 SV=1 && PF10188:Organic solute transport protein 1	-
MGP_C57BL6NJ_G0037454	12.8001	8.98709	19.7551	2.11961	0	1.74379	3.41253	0.00126404	0.0161266	Gm42939	3	106353313	106355519	+	2207	sense_intronic	- && - && -	-
MGP_C57BL6NJ_G0001467	342.111	509.269	498.172	271.31	242.927	324.345	0.686757	0.00126492	0.0161266	MGP_C57BL6NJ_G0001467	4	166069772	166073876	-	4105	TEC	- && - && -	-
MGP_C57BL6NJ_G0004753	38.4002	57.9168	76.4437	26.4951	19.981	23.5412	1.3107	0.00128543	0.0163654	Gm15563	9	68232651	68244683	+	410	antisense	- && - && -	-
MGP_C57BL6NJ_G0017587	11.6364	0.998566	2.57675	14.8373	21.0327	55.8013	-2.64487	0.00132181	0.0167588	Scml4	10	42859257	42966432	+	5502	protein_coding	- && sp|Q80VG1|SCML4_MOUSE Sex comb on midleg-like protein 4 OS=Mus musculus OX=10090 GN=Scml4 PE=1 SV=2 && PF00536:SAM domain (Sterile alpha motif)	-
MGP_C57BL6NJ_G0023075	107.055	80.8838	73.8669	114.459	166.158	235.412	-0.98649	0.00132182	0.0167588	Ephb3	16	18990621	19009171	+	6289	protein_coding	- && sp|P54754|EPHB3_MOUSE Ephrin type-B receptor 3 OS=Mus musculus OX=10090 GN=Ephb3 PE=1 SV=2 && -	-
MGP_C57BL6NJ_G0000984	38.4002	44.9355	54.9707	22.2559	17.8778	14.8222	1.34349	0.0013273	0.0167819	MGP_C57BL6NJ_G0000984	15	89783728	89787065	+	3338	TEC	- && - && -	-
MGP_C57BL6NJ_G0031408	193.165	187.73	182.949	253.294	383.846	272.903	-0.690427	0.00133425	0.0168582	Fam136a	6	90022293	90026705	+	2702	protein_coding	- && sp|Q9CR98|F136A_MOUSE Protein FAM136A OS=Mus musculus OX=10090 GN=Fam136a PE=1 SV=1 && PF05811:Eukaryotic protein of unknown function (DUF842)	-
MGP_C57BL6NJ_G0016501	5.81822	3.99426	7.73026	16.9569	22.0843	34.8758	-2.07056	0.0013367	0.0168686	Pth2r	1	68026577	68147627	+	2582	protein_coding	- && sp|Q91V95|PTH2R_MOUSE Parathyroid hormone 2 receptor OS=Mus musculus OX=10090 GN=Pth2r PE=1 SV=1 && PF02793:Hormone receptor domain|PF00002:7 transmembrane receptor (Secretin family)	-
MGP_C57BL6NJ_G0029256	196.656	258.629	288.596	161.09	149.332	152.582	0.687706	0.001338	0.0168686	Dcdc2b	4	136488913	136494839	-	1371	protein_coding	- && sp|A2VCK2|DCD2B_HUMAN Doublecortin domain-containing protein 2B OS=Homo sapiens OX=9606 GN=DCDC2B PE=1 SV=1 && PF03607:Doublecortin	-
MGP_C57BL6NJ_G0020174	390.984	298.571	300.621	473.733	440.634	856.201	-0.841076	0.00133875	0.0168686	Mdga2	12	68112142	68940246	-	13715	protein_coding	- && sp|Q7Z553|MDGA2_HUMAN MAM domain-containing glycosylphosphatidylinositol anchor protein 2 OS=Homo sapiens OX=9606 GN=MDGA2 PE=1 SV=2 && -	-
MGP_C57BL6NJ_G0030820	677.24	660.052	604.678	518.245	399.621	295.573	0.679875	0.00134152	0.0168803	Lnx2	5	158225745	158291441	-	4555	protein_coding	- && sp|Q91XL2|LNX2_MOUSE Ligand of Numb protein X 2 OS=Mus musculus OX=10090 GN=Lnx2 PE=1 SV=2 && -	-
MGP_C57BL6NJ_G0019966	76.8005	105.848	84.1739	125.057	167.21	179.61	-0.822872	0.00135659	0.0170349	Fkbp1b	12	1790070	1798490	-	979	protein_coding	- && sp|Q9Z2I2|FKB1B_MOUSE Peptidyl-prolyl cis-trans isomerase FKBP1B OS=Mus musculus OX=10090 GN=Fkbp1b PE=1 SV=3 && PF00254:FKBP-type peptidyl-prolyl cis-trans isomerase	-
MGP_C57BL6NJ_G0016479	307.202	263.621	264.547	446.178	326.006	904.156	-1.00678	0.00136304	0.0170924	Zdbf2	1	65861407	65909433	+	12512	protein_coding	- && sp|Q5SS00|ZDBF2_MOUSE DBF4-type zinc finger-containing protein 2 homolog OS=Mus musculus OX=10090 GN=Zdbf2 PE=2 SV=1 && -	-
MGP_C57BL6NJ_G0028658	512.003	481.309	566.027	682.515	702.491	1068.94	-0.654834	0.00136517	0.0171076	Fbxo10	4	44884729	44934576	-	4691	protein_coding	- && sp|Q7TQF2|FBX10_MOUSE F-box only protein 10 OS=Mus musculus OX=10090 GN=Fbxo10 PE=1 SV=2 && -	-
novel.463	164.074	148.786	152.028	239.516	204.017	355.733	-0.78527	0.00137235	0.0171624	-	16	60572729	60578555	+	5827	-	- && - && -	-
MGP_C57BL6NJ_G0020089	4260.1	3662.74	3750.03	3062.84	2348.3	1356.67	0.786705	0.00137624	0.0171875	Etv1	12	38245448	38338703	+	5886	protein_coding	- && sp|P41164|ETV1_MOUSE ETS translocation variant 1 OS=Mus musculus OX=10090 GN=Etv1 PE=1 SV=1 && -	ETS
MGP_C57BL6NJ_G0024342	30.2547	17.9742	15.4605	51.9305	77.8208	39.2353	-1.41975	0.00138417	0.0172686	Nrtn	17	60735954	60743569	-	1023	protein_coding	- && sp|P97463|NRTN_MOUSE Neurturin OS=Mus musculus OX=10090 GN=Nrtn PE=1 SV=1 && -	-
MGP_C57BL6NJ_G0007504	1416.15	1623.67	1627.65	1099.02	950.676	397.584	0.932481	0.00138462	0.0172686	Gm2694	8	91841515	91891763	+	4763	lincRNA	- && - && -	-
MGP_C57BL6NJ_G0028834	680.731	783.874	682.84	524.604	376.485	533.6	0.581089	0.00138854	0.0173059	Dennd4c	4	89832598	89967080	+	8001	protein_coding	- && sp|A6H8H2|DEN4C_MOUSE DENN domain-containing protein 4C OS=Mus musculus OX=10090 GN=Dennd4c PE=1 SV=1 && PF02141:DENN (AEX-3) domain|PF03456:uDENN domain|PF03455:dDENN domain	-
MGP_C57BL6NJ_G0031392	328.147	307.558	347.003	403.786	497.422	584.17	-0.596868	0.00139916	0.0174263	Smyd5	6	88983091	88997529	+	5849	protein_coding	- && sp|Q3TYX3|SMYD5_MOUSE SET and MYND domain-containing protein 5 OS=Mus musculus OX=10090 GN=Smyd5 PE=1 SV=2 && -	-
MGP_C57BL6NJ_G0031510	1.16364	0	0	7.41864	6.3098	16.566	-4.8259	0.00140162	0.0174451	Fam19a4	6	101145668	101387037	-	5693	protein_coding	- && - && -	-
MGP_C57BL6NJ_G0035527	77.9641	202.709	114.236	62.5285	66.2529	47.9542	1.16463	0.00140701	0.0175003	Myo5c	9	77542477	77622183	+	5519	protein_coding	- && sp|Q9NQX4|MYO5C_HUMAN Unconventional myosin-Vc OS=Homo sapiens OX=9606 GN=MYO5C PE=1 SV=2 && PF00063:Myosin head (motor domain)|PF01843:DIL domain	-
MGP_C57BL6NJ_G0029942	10.4728	2.9957	4.29459	23.3157	13.6712	47.9542	-2.29503	0.00141467	0.0175717	Drd5	5	38670885	38674036	+	3152	protein_coding	- && sp|Q8BLD9|DRD5_MOUSE D(1B) dopamine receptor OS=Mus musculus OX=10090 GN=Drd5 PE=2 SV=1 && PF00001:7 transmembrane receptor (rhodopsin family)	-
MGP_C57BL6NJ_G0024425	75.6368	28.9584	23.1908	126.117	137.764	422.869	-2.43192	0.00141578	0.0175719	Galnt14	17	78807608	79040196	-	5346	protein_coding	- && sp|Q8BVG5|GLT14_MOUSE Polypeptide N-acetylgalactosaminyltransferase 14 OS=Mus musculus OX=10090 GN=Galnt14 PE=2 SV=2 && -	-
MGP_C57BL6NJ_G0017648	75.6368	50.9269	39.5102	98.5619	91.4921	171.763	-1.13612	0.00142062	0.017606	Sh3rf3	10	60037995	60382143	+	7242	protein_coding	- && sp|Q8C120|SH3R3_MOUSE E3 ubiquitin-protein ligase SH3RF3 OS=Mus musculus OX=10090 GN=Sh3rf3 PE=1 SV=2 && -	-
MGP_C57BL6NJ_G0027628	189.674	30.9555	165.771	38.153	47.3235	40.1072	1.62107	0.00142291	0.0176092	Ufm1	3	54523378	54529830	-	1576	protein_coding	- && sp|Q2KJG2|UFM1_BOVIN Ubiquitin-fold modifier 1 OS=Bos taurus OX=9913 GN=UFM1 PE=3 SV=1 && -	-
MGP_C57BL6NJ_G0017011	7491.54	8707.49	8986.86	6322.8	4129.76	6286.37	0.589396	0.00142636	0.0176334	Cacna1e	1	164768234	165282160	-	24710	protein_coding	- && sp|Q61290|CAC1E_MOUSE Voltage-dependent R-type calcium channel subunit alpha-1E OS=Mus musculus OX=10090 GN=Cacna1e PE=1 SV=1 && -	-
MGP_C57BL6NJ_G0002832	9.30915	3.99426	2.57675	21.1961	14.7229	39.2353	-2.29014	0.00143726	0.0177323	Panct2	1	102523807	102562133	+	4120	antisense	- && - && -	-
MGP_C57BL6NJ_G0027323	762.186	392.436	380.501	805.452	813.964	1192.75	-0.875802	0.00144063	0.017762	Sulf2	2	176682200	176773507	-	5911	protein_coding	- && sp|Q8CFG0|SULF2_MOUSE Extracellular sulfatase Sulf-2 OS=Mus musculus OX=10090 GN=Sulf2 PE=2 SV=2 && -	-
MGP_C57BL6NJ_G0032839	37.2366	15.9771	18.8962	45.5717	52.5816	101.14	-1.4856	0.00144932	0.0178451	Adamts17	7	71004338	71332200	+	7218	protein_coding	- && sp|Q8TE56|ATS17_HUMAN A disintegrin and metalloproteinase with thrombospondin motifs 17 OS=Homo sapiens OX=9606 GN=ADAMTS17 PE=2 SV=2 && -	-
MGP_C57BL6NJ_G0027361	98.9097	145.791	145.157	186.526	231.359	237.156	-0.744663	0.0014556	0.0179105	Dok5	2	181901747	182064592	+	1862	protein_coding	- && sp|Q91ZM9|DOK5_MOUSE Docking protein 5 OS=Mus musculus OX=10090 GN=Dok5 PE=1 SV=1 && -	-
MGP_C57BL6NJ_G0020853	27.9274	99.8566	12.8838	2.11961	6.3098	15.6941	2.52196	0.00146209	0.0179662	MGP_C57BL6NJ_G0020853	13	37656350	37726502	+	9522	protein_coding	- && sp|E9Q557|DESP_MOUSE Desmoplakin OS=Mus musculus OX=10090 GN=Dsp PE=1 SV=1 && PF00681:Plectin repeat|PF18373:Spectrin like domain|PF17902:SH3 domain	-
MGP_C57BL6NJ_G0035596	70.9822	68.901	44.6637	103.861	95.6986	201.408	-1.12867	0.00146371	0.0179741	Mrap2	9	90378210	90413185	+	2257	protein_coding	- && sp|D3Z1Q2|MRAP2_MOUSE Melanocortin-2 receptor accessory protein 2 OS=Mus musculus OX=10090 GN=Mrap2 PE=1 SV=2 && PF15183:Melanocortin-2 receptor accessory protein family	-
MGP_C57BL6NJ_G0020955	164.074	209.699	192.398	252.234	290.251	356.605	-0.667236	0.00147862	0.0181326	Arl10	13	55635896	55642009	+	1729	protein_coding	- && sp|Q9QXJ4|ARL10_MOUSE ADP-ribosylation factor-like protein 10 OS=Mus musculus OX=10090 GN=Arl10 PE=1 SV=2 && PF00025:ADP-ribosylation factor family	-
MGP_C57BL6NJ_G0001328	6.98186	5.9914	17.1784	39.2128	24.1876	43.5948	-1.8034	0.0014822	0.0181403	MGP_C57BL6NJ_G0001328	3	124950025	124952185	+	2071	TEC	- && - && -	-
MGP_C57BL6NJ_G0025133	196.656	197.716	200.128	249.054	312.335	369.684	-0.648934	0.00148416	0.0181522	Sipa1	19	2702618	2716489	-	3868	protein_coding	- && sp|P46062|SIPA1_MOUSE Signal-induced proliferation-associated protein 1 OS=Mus musculus OX=10090 GN=Sipa1 PE=1 SV=2 && PF02145:Rap/ran-GAP|PF00595:PDZ domain	-
MGP_C57BL6NJ_G0022819	100.073	122.824	75.5848	34.9736	65.2012	20.0536	1.31868	0.00149396	0.0182393	Itgb7	15	108252041	108268021	-	2752	protein_coding	- && sp|P26011|ITB7_MOUSE Integrin beta-7 OS=Mus musculus OX=10090 GN=Itgb7 PE=1 SV=2 && PF08725:Integrin beta cytoplasmic domain|PF00362:Integrin beta chain VWA domain|PF17205:Integrin plexin domain|PF18372:Integrin beta epidermal growth factor like domain 1	-
MGP_C57BL6NJ_G0015984	756.368	866.755	864.93	601.97	559.469	299.06	0.77049	0.00149399	0.0182393	Gm9899	5	30266282	30282157	-	6195	processed_transcript	- && sp|O35111|KCNK3_MOUSE Potassium channel subfamily K member 3 OS=Mus musculus OX=10090 GN=Kcnk3 PE=1 SV=2 && -	-
novel.1052	2.32729	0.998566	1.71784	14.8373	6.3098	23.5412	-3.17083	0.00149525	0.0182393	-	8	52078637	52198193	-	599	-	- && - && -	-
MGP_C57BL6NJ_G0027280	5.81822	35.9484	7.73026	0	2.10327	1.74379	3.66605	0.00150803	0.0183829	Wfdc2	2	174958653	174964750	+	1140	protein_coding	- && sp|Q9DAU7|WFDC2_MOUSE WAP four-disulfide core domain protein 2 OS=Mus musculus OX=10090 GN=Wfdc2 PE=1 SV=1 && PF00095:WAP-type (Whey Acidic Protein) 'four-disulfide core'	-
novel.778	214.11	275.604	286.879	164.27	102.008	178.739	0.802631	0.00150996	0.0183943	-	4	62894804	62899326	+	564	-	- && sp|O92815|POL_WDSV Gag-Pol polyprotein OS=Walleye dermal sarcoma virus OX=39720 GN=gag-pol PE=1 SV=2 && -	-
MGP_C57BL6NJ_G0025590	249.02	245.647	218.165	160.031	136.712	60.1608	1.00252	0.00152834	0.0185923	Pax2	19	45360916	45448408	+	5405	protein_coding	- && sp|Q02962|PAX2_HUMAN Paired box protein Pax-2 OS=Homo sapiens OX=9606 GN=PAX2 PE=1 SV=4 && -	PAX
MGP_C57BL6NJ_G0011574	114.037	114.835	99.6345	76.306	51.53	44.4667	0.935037	0.00153013	0.0185923	MGP_C57BL6NJ_G0011574	17	10879184	10879928	+	745	processed_pseudogene	- && sp|P46061|RAGP1_MOUSE Ran GTPase-activating protein 1 OS=Mus musculus OX=10090 GN=Rangap1 PE=1 SV=2 && -	-
MGP_C57BL6NJ_G0024641	11538.7	13985.9	14798.3	10406.2	8090.21	4362.96	0.818943	0.00153027	0.0185923	Nrep	18	32777329	32804345	-	2526	protein_coding	- && sp|Q07475|NREP_MOUSE Neuronal regeneration-related protein OS=Mus musculus OX=10090 GN=Nrep PE=1 SV=1 && -	-
MGP_C57BL6NJ_G0016742	218.765	173.75	142.58	239.516	347.039	302.548	-0.737177	0.00153981	0.0186958	Bok	1	98945134	98956397	+	1840	protein_coding	- && sp|O35425|BOK_MOUSE Bcl-2-related ovarian killer protein OS=Mus musculus OX=10090 GN=Bok PE=1 SV=1 && PF00452:Apoptosis regulator proteins, Bcl-2 family	-
MGP_C57BL6NJ_G0020801	173.383	146.789	152.887	213.021	241.876	288.597	-0.656238	0.00156041	0.0188958	Dusp22	13	29524436	29576682	+	1743	protein_coding	- && sp|Q99N11|DUS22_MOUSE Dual specificity protein phosphatase 22 OS=Mus musculus OX=10090 GN=Dusp22 PE=1 SV=1 && PF00782:Dual specificity phosphatase, catalytic domain	-
MGP_C57BL6NJ_G0019377	244.365	209.699	214.729	143.074	159.848	104.627	0.717227	0.00156328	0.0189181	Nxph3	11	100781846	100786571	-	2099	protein_coding	- && sp|Q91VX5|NXPH3_MOUSE Neurexophilin-3 OS=Mus musculus OX=10090 GN=Nxph3 PE=2 SV=1 && PF06312:Neurexophilin	-
MGP_C57BL6NJ_G0017334	37.2366	15.9771	21.4729	47.6913	45.2202	130.784	-1.59762	0.00158049	0.0191012	Vash2	1	204267415	204304441	-	4314	protein_coding	- && sp|Q8C5G2|VASH2_MOUSE Tubulinyl-Tyr carboxypeptidase 2 OS=Mus musculus OX=10090 GN=Vash2 PE=1 SV=2 && -	-
MGP_C57BL6NJ_G0020083	122.183	448.356	68.7134	8.47845	10.5163	45.3386	3.30701	0.0015874	0.0191476	Sostdc1	12	35518579	35522862	+	1751	protein_coding	- && sp|Q9CQN4|SOSD1_MOUSE Sclerostin domain-containing protein 1 OS=Mus musculus OX=10090 GN=Sostdc1 PE=1 SV=1 && PF05463:Sclerostin (SOST)	-
MGP_C57BL6NJ_G0027537	20.9456	16.9756	24.9086	43.452	38.9104	85.4457	-1.41973	0.00158746	0.0191476	Egfem1	3	27946785	28619508	+	4348	protein_coding	- && sp|Q8C088|EGFEM_MOUSE EGF-like and EMI domain-containing protein 1 OS=Mus musculus OX=10090 GN=Egfem1 PE=2 SV=1 && PF07546:EMI domain|PF14670:Coagulation Factor Xa inhibitory site|PF07645:Calcium-binding EGF domain	-
MGP_C57BL6NJ_G0006539	1.16364	2.9957	2.57675	11.6579	9.4647	28.7725	-2.8731	0.00159115	0.0191795	Gm12371	4	35998781	36036682	+	1091	lincRNA	- && - && -	-
MGP_C57BL6NJ_G0007104	5.81822	0.998566	3.43567	15.8971	13.6712	27.9007	-2.51938	0.0016172	0.0194552	6430584L05Rik	6	56028235	56044871	+	3151	lincRNA	- && - && -	-
MGP_C57BL6NJ_G0025400	4160.03	6022.35	3610.89	2278.58	1888.73	3694.22	0.810762	0.00162885	0.0195825	Trpm3	19	20887095	21789148	+	8061	protein_coding	- && sp|Q9HCF6|TRPM3_HUMAN Transient receptor potential cation channel subfamily M member 3 OS=Homo sapiens OX=9606 GN=TRPM3 PE=2 SV=4 && -	-
novel.265	5.81822	1.99713	0.858918	19.0765	6.3098	37.4915	-2.92397	0.00164171	0.0197081	-	12	62643608	62668842	-	2296	-	- && - && -	-
MGP_C57BL6NJ_G0022186	4.65457	4.99283	9.4481	20.1363	22.0843	33.132	-1.96071	0.00164252	0.0197081	Erich5	15	34012041	34037489	+	2376	protein_coding	- && sp|Q8K0S2|ERIC5_MOUSE Glutamate-rich protein 5 OS=Mus musculus OX=10090 GN=Erich5 PE=1 SV=1 && PF15140:Domain of unknown function (DUF4573)	-
MGP_C57BL6NJ_G0022744	46.5457	92.8666	83.315	44.5118	24.1876	22.6693	1.29604	0.00164709	0.0197501	Aqp5	15	105233774	105237754	+	1730	protein_coding	- && sp|Q9WTY4|AQP5_MOUSE Aquaporin-5 OS=Mus musculus OX=10090 GN=Aqp5 PE=1 SV=1 && PF00230:Major intrinsic protein	-
MGP_C57BL6NJ_G0016394	384.002	309.555	335.837	504.468	434.324	610.327	-0.592087	0.00165079	0.0197814	Myo1b	1	53424046	53593225	-	10792	protein_coding	- && sp|P46735|MYO1B_MOUSE Unconventional myosin-Ib OS=Mus musculus OX=10090 GN=Myo1b PE=1 SV=3 && PF00063:Myosin head (motor domain)|PF06017:Unconventional myosin tail, actin- and lipid-binding	-
MGP_C57BL6NJ_G0022828	25.6002	21.9684	36.9335	49.8109	93.5953	59.2889	-1.25275	0.00165488	0.0197917	Amhr2	15	108523953	108533256	+	2002	protein_coding	- && sp|Q8K592|AMHR2_MOUSE Anti-Muellerian hormone type-2 receptor OS=Mus musculus OX=10090 GN=Amhr2 PE=1 SV=2 && PF00069:Protein kinase domain	-
MGP_C57BL6NJ_G0007506	36.0729	34.9498	36.9335	16.9569	6.3098	13.0784	1.56869	0.00166137	0.0198305	1700120C18Rik	8	91865944	91867126	-	985	lincRNA	- && - && -	-
MGP_C57BL6NJ_G0034729	1295.14	1348.06	1315	1041.79	863.391	533.6	0.699769	0.00166911	0.0199099	Cbfa2t3	8	130399885	130500643	-	4775	protein_coding	- && sp|O54972|MTG16_MOUSE Protein CBFA2T3 OS=Mus musculus OX=10090 GN=Cbfa2t3 PE=1 SV=2 && PF07531:NHR1 homology to TAF|PF08788:NHR2 domain like|PF01753:MYND finger	-
MGP_C57BL6NJ_G0034603	75.6368	77.8881	114.236	50.8707	39.9621	44.4667	0.990505	0.00169813	0.0202298	MGP_C57BL6NJ_G0034603	8	116185915	116248509	+	6374	protein_coding	- && sp|Q2EG98|PK1L3_MOUSE Polycystic kidney disease protein 1-like 3 OS=Mus musculus OX=10090 GN=Pkd1l3 PE=1 SV=2 && -	-
MGP_C57BL6NJ_G0003896	110.546	115.834	127.12	68.8874	76.7692	56.6732	0.81103	0.00170086	0.020236	A730011C13Rik	3	99243442	99246382	-	2234	antisense	- && sp|O02810|PI4KB_BOVIN Phosphatidylinositol 4-kinase beta OS=Bos taurus OX=9913 GN=PI4KB PE=1 SV=2 && -	-
MGP_C57BL6NJ_G0031756	140.801	155.776	169.207	118.698	58.8914	47.9542	1.05272	0.00170442	0.0202652	Tead4	6	135251286	135331970	-	2207	protein_coding	- && sp|Q62296|TEAD4_MOUSE Transcriptional enhancer factor TEF-3 OS=Mus musculus OX=10090 GN=Tead4 PE=1 SV=2 && PF17725:YAP binding domain|PF01285:TEA/ATTS domain	TEA
MGP_C57BL6NJ_G0030939	1402.19	945.642	935.361	1473.13	1583.76	2099.52	-0.652572	0.00171141	0.0203237	Tmem229a	6	23224533	23229689	-	5157	protein_coding	- && sp|B9EJI9|T229A_MOUSE Transmembrane protein 229A OS=Mus musculus OX=10090 GN=Tmem229a PE=2 SV=1 && -	-
MGP_C57BL6NJ_G0030758	12.8001	7.98853	11.1659	31.7942	16.8261	70.6235	-1.91086	0.00171155	0.0203237	Zfp853	5	154040957	154045558	-	1956	protein_coding	- && sp|P0CG23|ZN853_HUMAN Zinc finger protein 853 OS=Homo sapiens OX=9606 GN=ZNF853 PE=2 SV=1 && PF00096:Zinc finger, C2H2 type	zf-C2H2
MGP_C57BL6NJ_G0034032	3.49093	10.9842	10.307	23.3157	19.981	58.417	-2.02359	0.00171755	0.0203722	MGP_C57BL6NJ_G0034032	8	35680513	35739274	+	6359	unknown_likely_coding	- && sp|P98158|LRP2_RAT Low-density lipoprotein receptor-related protein 2 OS=Rattus norvegicus OX=10116 GN=Lrp2 PE=1 SV=1 && PF07645:Calcium-binding EGF domain|PF00057:Low-density lipoprotein receptor domain class A|PF00058:Low-density lipoprotein receptor repeat class B	-
MGP_C57BL6NJ_G0022729	3.49093	2.9957	0	6.35884	14.7229	34.8758	-3.1772	0.0017262	0.0204447	Prph	15	104605384	104609233	+	1865	protein_coding	- && sp|P15331|PERI_MOUSE Peripherin OS=Mus musculus OX=10090 GN=Prph PE=1 SV=2 && PF00038:Intermediate filament protein|PF04732:Intermediate filament head (DNA binding) region	-
MGP_C57BL6NJ_G0034672	252.511	154.778	139.145	348.676	445.892	1112.54	-1.80477	0.00173252	0.0205064	Cdh13	8	125621798	126731779	+	11144	protein_coding	- && sp|Q9WTR5|CAD13_MOUSE Cadherin-13 OS=Mus musculus OX=10090 GN=Cdh13 PE=1 SV=2 && -	-
MGP_C57BL6NJ_G0027535	340.948	241.653	282.584	391.068	547.901	417.638	-0.650189	0.00173677	0.0205133	Rpl22l1	3	27593791	27595779	+	1989	protein_coding	- && sp|Q9D7S7|RL22L_MOUSE 60S ribosomal protein L22-like 1 OS=Mus musculus OX=10090 GN=Rpl22l1 PE=1 SV=1 && -	-
novel.952	515.494	383.449	328.965	605.149	531.075	1136.95	-0.890914	0.00173758	0.0205133	-	7	128552312	128565323	+	10814	-	- && sp|P03359|POL_WMSV Gag-Pol polyprotein OS=Woolly monkey sarcoma virus OX=11970 GN=pol PE=3 SV=2 && PF02093:Gag P30 core shell protein	-
MGP_C57BL6NJ_G0018891	1789.68	1407.98	1303.84	1088.42	1088.44	716.698	0.637805	0.00174078	0.0205246	Ntn1	11	70642101	70843812	-	6277	protein_coding	- && sp|O09118|NET1_MOUSE Netrin-1 OS=Mus musculus OX=10090 GN=Ntn1 PE=1 SV=3 && -	-
MGP_C57BL6NJ_G0015599	37.2366	56.9183	31.78	11.6579	12.6196	20.0536	1.49327	0.00174461	0.0205542	1700003D09Rik	11	103962203	103969781	-	1389	processed_transcript	- && sp|Q6J4I0|PPR1B_RAT Protein phosphatase 1 regulatory subunit 1B OS=Rattus norvegicus OX=10116 GN=Ppp1r1b PE=1 SV=1 && -	-
MGP_C57BL6NJ_G0005512	697.022	824.815	838.304	1320.52	1308.23	905.027	-0.580948	0.0017462	0.0205542	MGP_C57BL6NJ_G0005512	12	110528407	110577489	+	3398	lincRNA	- && - && -	-
MGP_C57BL6NJ_G0021224	392.148	374.462	388.231	452.537	589.966	824.813	-0.694678	0.00174665	0.0205542	MGP_C57BL6NJ_G0021224	13	99397280	99640115	-	5786	protein_coding	- && sp|E9Q4S1|PDE8B_MOUSE High affinity cAMP-specific and IBMX-insensitive 3',5'-cyclic phosphodiesterase 8B OS=Mus musculus OX=10090 GN=Pde8b PE=1 SV=1 && -	-
MGP_C57BL6NJ_G0031286	1.16364	0	0.858918	10.5981	14.7229	8.71895	-4.09335	0.00176044	0.0207032	Tacstd2	6	69147603	69149337	-	1735	protein_coding	- && sp|Q8BGV3|TACD2_MOUSE Tumor-associated calcium signal transducer 2 OS=Mus musculus OX=10090 GN=Tacstd2 PE=1 SV=1 && PF00086:Thyroglobulin type-1 repeat	-
MGP_C57BL6NJ_G0003542	3.49093	0.998566	0.858918	8.47845	12.6196	22.6693	-3.10649	0.0017636	0.0207271	4930426D05Rik	18	20203645	20208343	+	3001	antisense	- && - && -	-
MGP_C57BL6NJ_G0017331	1342.84	1124.39	1019.54	913.553	764.537	545.807	0.64925	0.00177319	0.0208131	Prox1	1	203361239	203415584	-	8390	protein_coding	- && sp|P48437|PROX1_MOUSE Prospero homeobox protein 1 OS=Mus musculus OX=10090 GN=Prox1 PE=1 SV=2 && -	HPD
MGP_C57BL6NJ_G0025772	2743.87	2757.04	2938.36	2243.61	1797.24	1068.94	0.724405	0.00177554	0.0208227	Vim	2	11383017	11391785	+	4743	protein_coding	- && sp|P20152|VIME_MOUSE Vimentin OS=Mus musculus OX=10090 GN=Vim PE=1 SV=3 && -	-
MGP_C57BL6NJ_G0036484	481.748	829.808	349.58	262.832	292.354	340.911	0.889265	0.00178095	0.0208642	Slc16a2	X	103327736	103456697	-	4263	protein_coding	- && sp|O70324|MOT8_MOUSE Monocarboxylate transporter 8 OS=Mus musculus OX=10090 GN=Slc16a2 PE=1 SV=2 && PF07690:Major Facilitator Superfamily	-
MGP_C57BL6NJ_G0016953	62.8367	41.9398	61.8421	76.306	164.055	110.731	-1.0754	0.00180508	0.0210929	2310009B15Rik	1	147904721	147909590	-	1750	protein_coding	- && sp|Q5VUE5|CA053_HUMAN Uncharacterized protein C1orf53 OS=Homo sapiens OX=9606 GN=C1orf53 PE=1 SV=1 && -	-
MGP_C57BL6NJ_G0026144	212.947	142.795	132.273	234.217	253.444	370.556	-0.820758	0.00180666	0.021098	Rnd3	2	51887127	51905871	-	4430	protein_coding	- && sp|P61587|RND3_HUMAN Rho-related GTP-binding protein RhoE OS=Homo sapiens OX=9606 GN=RND3 PE=1 SV=1 && -	-
MGP_C57BL6NJ_G0004071	2.32729	0.998566	3.43567	7.41864	7.36143	45.3386	-3.14606	0.0018163	0.0211718	1700125G02Rik	4	131315872	131319766	-	519	antisense	- && sp|Q5JZY3|EPHAA_HUMAN Ephrin type-A receptor 10 OS=Homo sapiens OX=9606 GN=EPHA10 PE=1 SV=2 && -	-
MGP_C57BL6NJ_G0030259	830.841	756.913	730.939	550.039	592.069	368.812	0.619076	0.00181644	0.0211718	Barhl2	5	112917977	112923620	-	2314	protein_coding	- && sp|Q8VIB5|BARH2_MOUSE BarH-like 2 homeobox protein OS=Mus musculus OX=10090 GN=Barhl2 PE=2 SV=2 && PF00046:Homeodomain	Homeobox
novel.581	68.655	52.924	44.6637	23.3157	29.4457	18.3098	1.22703	0.00182069	0.0212079	-	17	94974914	94977521	-	2608	-	- && - && -	-
MGP_C57BL6NJ_G0007298	1255.57	1711.54	1724.71	1064.05	824.48	1204.96	0.600934	0.00182607	0.0212505	Gm37494	7	41099195	41136078	+	16543	lincRNA	- && sp|Q9BS34|ZN670_HUMAN Zinc finger protein 670 OS=Homo sapiens OX=9606 GN=ZNF670 PE=1 SV=1 && -	zf-C2H2
MGP_C57BL6NJ_G0022079	23.2729	34.9498	25.7675	7.41864	11.568	6.10327	1.7551	0.00182716	0.0212505	Gm10837	14	125026902	125028437	+	1536	protein_coding	- && - && -	-
novel.1294	24.4365	18.9728	16.3194	38.153	54.6849	50.5699	-1.27595	0.00182878	0.0212505	-	X	102574198	102580081	+	5884	-	- && sp|Q5JQF8|PAP1M_HUMAN Polyadenylate-binding protein 1-like 2 OS=Homo sapiens OX=9606 GN=PABPC1L2A PE=2 SV=1 && PF00076:RNA recognition motif	-
MGP_C57BL6NJ_G0019165	521.312	676.029	560.873	305.224	265.012	482.158	0.738399	0.00185129	0.0214689	Spag5	11	81767681	81791286	+	5304	protein_coding	- && sp|Q7TME2|SPAG5_MOUSE Sperm-associated antigen 5 OS=Mus musculus OX=10090 GN=Spag5 PE=1 SV=1 && -	-
MGP_C57BL6NJ_G0022395	316.511	457.343	397.679	260.712	276.579	229.308	0.614579	0.00185776	0.0215167	MGP_C57BL6NJ_G0022395	15	79280520	79293069	+	2892	unknown_likely_coding	- && sp|A6NE52|WDR97_HUMAN WD repeat-containing protein 97 OS=Homo sapiens OX=9606 GN=WDR97 PE=2 SV=2 && -	-
MGP_C57BL6NJ_G0032783	25.6002	33.9512	30.921	56.1697	78.8725	58.417	-1.09051	0.00186965	0.0216271	Htatip2	7	52742409	52757302	+	1469	protein_coding	- && sp|Q9Z2G9|HTAI2_MOUSE Oxidoreductase HTATIP2 OS=Mus musculus OX=10090 GN=Htatip2 PE=1 SV=3 && PF13460:NAD(P)H-binding	-
MGP_C57BL6NJ_G0029201	233.892	386.445	89.3274	44.5118	96.7502	122.065	1.42648	0.00187467	0.0216715	Col8a2	4	132850969	132880177	+	4489	protein_coding	- && sp|P25318|CO8A2_MOUSE Collagen alpha-2(VIII) chain OS=Mus musculus OX=10090 GN=Col8a2 PE=2 SV=2 && PF00386:C1q domain|PF01391:Collagen triple helix repeat (20 copies)	-
MGP_C57BL6NJ_G0016591	1.16364	0	0	2.11961	5.25816	27.9007	-5.04849	0.00188536	0.0217677	Mogat1	1	82287887	82319228	+	1558	protein_coding	- && sp|Q91ZV4|MOGT1_MOUSE 2-acylglycerol O-acyltransferase 1 OS=Mus musculus OX=10090 GN=Mogat1 PE=1 SV=2 && PF03982:Diacylglycerol acyltransferase	-
novel.507	138.474	185.733	169.207	107.04	105.163	64.5203	0.841382	0.00189384	0.0218381	-	17	23591350	23596230	+	4881	-	- && - && -	-
MGP_C57BL6NJ_G0002318	151.274	267.616	264.547	140.954	97.8019	138.631	0.85864	0.0019101	0.0219979	MGP_C57BL6NJ_G0002318	7	98872431	98876075	+	3645	TEC	- && - && -	-
MGP_C57BL6NJ_G0024399	1.16364	8.98709	0.858918	18.0167	15.7745	34.8758	-2.6475	0.00191493	0.0220398	L3mbtl4	17	73191923	73664344	+	3515	protein_coding	- && sp|B1B1A0|LMBL4_MOUSE Lethal(3)malignant brain tumor-like protein 4 OS=Mus musculus OX=10090 GN=L3mbtl4 PE=2 SV=2 && PF02820:mbt repeat|PF00536:SAM domain (Sterile alpha motif)|PF01530:Zinc finger, C2HC type	zf-C2HC
MGP_C57BL6NJ_G0019868	30.2547	15.9771	43.8048	75.2462	48.3751	113.346	-1.39302	0.00191696	0.0220492	Ccdc40	11	127355290	127409426	+	5681	protein_coding	- && sp|Q8BI79|CCD40_MOUSE Coiled-coil domain-containing protein 40 OS=Mus musculus OX=10090 GN=Ccdc40 PE=1 SV=1 && PF08647:BRE1 E3 ubiquitin ligase	-
MGP_C57BL6NJ_G0018920	4009.92	4339.77	3899.49	4929.16	5517.92	9983.2	-0.738184	0.00192056	0.0220768	Chd3	11	71884049	71910455	-	8413	protein_coding	- && sp|Q12873|CHD3_HUMAN Chromodomain-helicase-DNA-binding protein 3 OS=Homo sapiens OX=9606 GN=CHD3 PE=1 SV=3 && PF06461:Domain of Unknown Function (DUF1086)|PF08073:CHDNT (NUC034) domain|PF08074:CHDCT2 (NUC038) domain|PF00176:SNF2 family N-terminal domain|PF00385:Chromo (CHRromatin Organisation MOdifier) domain|PF00628:PHD-finger|PF00271:Helicase conserved C-terminal domain|PF06465:Domain of U…	-
MGP_C57BL6NJ_G0032931	648.149	794.858	894.133	573.355	550.004	374.043	0.644674	0.0019268	0.0221259	Stard5	7	89113874	89135040	+	5450	protein_coding	- && sp|O54824|IL16_MOUSE Pro-interleukin-16 OS=Mus musculus OX=10090 GN=Il16 PE=1 SV=3 && -	-
MGP_C57BL6NJ_G0019168	216.438	257.63	222.46	285.088	378.588	410.663	-0.626176	0.00193325	0.022181	Unc119	11	81816706	81822383	+	2448	protein_coding	- && sp|Q9Z2R6|U119A_MOUSE Protein unc-119 homolog A OS=Mus musculus OX=10090 GN=Unc119 PE=1 SV=1 && PF05351:GMP-PDE, delta subunit	-
MGP_C57BL6NJ_G0026982	80.2914	84.8781	93.622	149.433	124.093	157.813	-0.735527	0.00193961	0.02224	Slx4ip	2	144900065	145090127	+	5894	protein_coding	- && sp|Q9D7Y9|SLX4I_MOUSE Protein SLX4IP OS=Mus musculus OX=10090 GN=Slx4ip PE=2 SV=1 && PF15744:Uncharacterized protein family UPF0492	-
MGP_C57BL6NJ_G0027419	830.841	1501.84	708.607	634.824	627.825	413.278	0.860356	0.00194249	0.0222592	Col9a3	2	192529440	192556874	+	3853	protein_coding	- && sp|Q14050|CO9A3_HUMAN Collagen alpha-3(IX) chain OS=Homo sapiens OX=9606 GN=COL9A3 PE=1 SV=2 && PF01391:Collagen triple helix repeat (20 copies)	-
MGP_C57BL6NJ_G0000994	31.4184	38.9441	26.6264	10.5981	10.5163	12.2065	1.53538	0.00195403	0.0223774	MGP_C57BL6NJ_G0000994	16	22128145	22130379	+	646	TEC	- && - && -	-
MGP_C57BL6NJ_G0021185	1664.01	1117.4	1218.8	1945.8	1730.99	2372.43	-0.597666	0.00195768	0.0224053	Edil3	13	92773148	93328766	+	13615	protein_coding	- && sp|O35474|EDIL3_MOUSE EGF-like repeat and discoidin I-like domain-containing protein 3 OS=Mus musculus OX=10090 GN=Edil3 PE=1 SV=2 && PF00754:F5/8 type C domain|PF00008:EGF-like domain	-
MGP_C57BL6NJ_G0021299	114.037	131.811	123.684	165.33	206.12	216.23	-0.669489	0.0019633	0.0224555	Rnf180	13	110491339	110645533	-	2727	protein_coding	- && sp|Q3U827|RN180_MOUSE E3 ubiquitin-protein ligase RNF180 OS=Mus musculus OX=10090 GN=Rnf180 PE=1 SV=2 && PF13920:Zinc finger, C3HC4 type (RING finger)	-
MGP_C57BL6NJ_G0021539	17.4547	6.98996	11.1659	23.3157	31.549	64.5203	-1.76484	0.0019913	0.022717	Arhgap22	14	27531396	27723552	+	3853	protein_coding	- && sp|Q8BL80|RHG22_MOUSE Rho GTPase-activating protein 22 OS=Mus musculus OX=10090 GN=Arhgap22 PE=1 SV=2 && PF00169:PH domain|PF00620:RhoGAP domain	-
MGP_C57BL6NJ_G0029230	91.9278	167.759	114.236	69.9472	72.5627	47.9542	0.979481	0.00199192	0.022717	A3galt2	4	135539836	135555492	+	3588	protein_coding	- && sp|Q3V1N9|A3LT2_MOUSE Alpha-1,3-galactosyltransferase 2 OS=Mus musculus OX=10090 GN=A3galt2 PE=2 SV=1 && PF03414:Glycosyltransferase family 6	-
MGP_C57BL6NJ_G0022804	51.2003	35.9484	42.9459	62.5285	90.4404	114.218	-1.04584	0.00199396	0.022717	Krt1	15	107846770	107852128	-	2445	protein_coding	- && sp|P04104|K2C1_MOUSE Keratin, type II cytoskeletal 1 OS=Mus musculus OX=10090 GN=Krt1 PE=1 SV=4 && PF16210:Keratin type II cytoskeletal 1 tail|PF00038:Intermediate filament protein|PF16208:Keratin type II head	-
MGP_C57BL6NJ_G0024264	249.02	218.686	237.061	171.689	110.421	50.5699	1.0877	0.00199436	0.022717	Mdfi	17	51083893	51112404	-	3092	protein_coding	- && sp|P70331|MDFI_MOUSE MyoD family inhibitor OS=Mus musculus OX=10090 GN=Mdfi PE=1 SV=1 && PF15316:MyoD family inhibitor	-
MGP_C57BL6NJ_G0020042	4.65457	1.99713	2.57675	6.35884	11.568	47.9542	-2.86731	0.00200379	0.0227908	Sntg2	12	28953125	29163271	-	3284	protein_coding	- && sp|Q925E0|SNTG2_MOUSE Gamma-2-syntrophin OS=Mus musculus OX=10090 GN=Sntg2 PE=1 SV=1 && PF00595:PDZ domain	-
MGP_C57BL6NJ_G0003713	8.1455	14.9785	11.1659	0	0	1.74379	4.16548	0.00201789	0.0229088	Gm13807	2	98135891	98151772	+	1295	antisense	- && - && -	-
MGP_C57BL6NJ_G0034669	58.1822	31.9541	45.5226	71.007	88.3372	125.553	-1.07925	0.00202205	0.0229273	Sdr42e1	8	124931648	124943920	-	2957	protein_coding	- && sp|Q9D665|D42E1_MOUSE Short-chain dehydrogenase/reductase family 42E member 1 OS=Mus musculus OX=10090 GN=Sdr42e1 PE=1 SV=1 && PF01073:3-beta hydroxysteroid dehydrogenase/isomerase family	-
MGP_C57BL6NJ_G0015638	9.30915	2.9957	9.4481	20.1363	24.1876	38.3634	-1.93174	0.00202808	0.0229816	Gm6556	13	13103923	13132393	-	2254	processed_transcript	- && - && -	-
MGP_C57BL6NJ_G0023557	0	2.9957	3.43567	8.47845	23.1359	17.4379	-2.86974	0.00203247	0.0230168	Slc22a3	17	10461868	10552843	-	3501	protein_coding	- && sp|Q9WTW5|S22A3_MOUSE Solute carrier family 22 member 3 OS=Mus musculus OX=10090 GN=Slc22a3 PE=2 SV=1 && -	-
MGP_C57BL6NJ_G0019326	20.9456	6.98996	9.4481	16.9569	31.549	112.475	-2.12728	0.00203563	0.0230168	MGP_C57BL6NJ_G0019326	11	94018860	94050475	-	2665	protein_coding	- && - && -	-
MGP_C57BL6NJ_G0017447	12.8001	2.9957	6.87134	21.1961	18.9294	55.8013	-2.10894	0.00203599	0.0230168	Slc35d3	10	18002112	18005654	-	2629	protein_coding	- && sp|Q8BGF8|S35D3_MOUSE Solute carrier family 35 member D3 OS=Mus musculus OX=10090 GN=Slc35d3 PE=2 SV=1 && -	-
MGP_C57BL6NJ_G0040292	75.6368	84.8781	93.622	119.758	134.609	218.846	-0.897774	0.0020362	0.0230168	MGP_C57BL6NJ_G0040292	X	16740957	16746125	+	2742	transcribed_processed_pseudogene	- && sp|P41777|NOLC1_RAT Nucleolar and coiled-body phosphoprotein 1 OS=Rattus norvegicus OX=10116 GN=Nolc1 PE=1 SV=2 && PF05022:SRP40, C-terminal domain	-
MGP_C57BL6NJ_G0019164	13.9637	22.967	36.0745	62.5285	71.511	388.865	-2.83721	0.0020394	0.0230387	BC030499	11	81757181	81763145	+	4296	protein_coding	- && sp|Q96LW2|KS6R_HUMAN Ribosomal protein S6 kinase-related protein OS=Homo sapiens OX=9606 GN=RSKR PE=1 SV=2 && -	-
MGP_C57BL6NJ_G0034343	6.98186	11.9828	0.858918	22.2559	54.6849	20.0536	-2.3096	0.0020589	0.0232447	2210011C24Rik	8	88126844	88128793	-	1413	protein_coding	- && sp|Q96FF7|MISP3_HUMAN Uncharacterized protein MISP3 OS=Homo sapiens OX=9606 GN=MISP3 PE=2 SV=4 && -	-
MGP_C57BL6NJ_G0016608	45.3821	115.834	36.0745	27.555	14.7229	24.4131	1.56245	0.00206816	0.0233153	Col4a3	1	86718767	86869638	+	9965	protein_coding	- && sp|Q9QZS0|CO4A3_MOUSE Collagen alpha-3(IV) chain OS=Mus musculus OX=10090 GN=Col4a3 PE=1 SV=2 && PF01391:Collagen triple helix repeat (20 copies)|PF01413:C-terminal tandem repeated domain in type 4 procollagen	-
MGP_C57BL6NJ_G0029962	1878.12	1368.04	1298.68	1932.03	2658.53	2217.23	-0.583659	0.00206897	0.0233153	Qdpr	5	46226072	46243148	-	1671	protein_coding	- && sp|Q8BVI4|DHPR_MOUSE Dihydropteridine reductase OS=Mus musculus OX=10090 GN=Qdpr PE=1 SV=2 && PF00106:short chain dehydrogenase	-
MGP_C57BL6NJ_G0036634	80.2914	82.881	58.4064	36.0334	27.3425	42.7229	1.05307	0.0020757	0.0233768	Col4a6	X	142658482	142988203	-	7973	protein_coding	- && sp|Q14031|CO4A6_HUMAN Collagen alpha-6(IV) chain OS=Homo sapiens OX=9606 GN=COL4A6 PE=1 SV=3 && PF01413:C-terminal tandem repeated domain in type 4 procollagen|PF01391:Collagen triple helix repeat (20 copies)	-
MGP_C57BL6NJ_G0032444	198.983	258.629	212.153	150.492	146.177	136.016	0.632237	0.00208337	0.0234344	Zfp568	7	29866284	29920917	+	7183	protein_coding	- && sp|E9PYI1|ZN568_MOUSE Zinc finger protein 568 OS=Mus musculus OX=10090 GN=Znf568 PE=1 SV=1 && PF01352:KRAB box|PF00096:Zinc finger, C2H2 type	zf-C2H2
MGP_C57BL6NJ_G0031617	285.093	224.677	257.675	380.47	329.161	447.282	-0.594711	0.00209951	0.023587	Zfp239	6	123680679	123691947	+	4364	protein_coding	- && - && PF00096:Zinc finger, C2H2 type	zf-C2H2
MGP_C57BL6NJ_G0036053	410.766	477.314	337.555	317.942	228.204	232.796	0.654146	0.0021107	0.0236982	Lancl3	X	3957579	4034003	+	3991	protein_coding	- && sp|Q8CD19|LANC3_MOUSE LanC-like protein 3 OS=Mus musculus OX=10090 GN=Lancl3 PE=2 SV=2 && PF05147:Lanthionine synthetase C-like protein	-
MGP_C57BL6NJ_G0027349	10.4728	6.98996	12.8838	21.1961	17.8778	88.9333	-2.07987	0.00213636	0.023957	Kcng1	2	179176548	179199305	-	4508	protein_coding	- && sp|A2BDX4|KCNG1_MOUSE Potassium voltage-gated channel subfamily G member 1 OS=Mus musculus OX=10090 GN=Kcng1 PE=3 SV=1 && -	-
MGP_C57BL6NJ_G0034431	4.65457	3.99426	9.4481	15.8971	16.8261	50.5699	-2.1895	0.002141	0.0239842	Irx6	8	97447671	97454339	+	3370	protein_coding	- && sp|Q9ER75|IRX6_MOUSE Iroquois-class homeodomain protein IRX-6 OS=Mus musculus OX=10090 GN=Irx6 PE=2 SV=2 && -	Homeobox
MGP_C57BL6NJ_G0023677	3.49093	8.98709	9.4481	22.2559	31.549	25.285	-1.82405	0.0021414	0.0239842	Kremen2	17	23646445	23651074	-	2116	protein_coding	- && sp|Q8K1S7|KREM2_MOUSE Kremen protein 2 OS=Mus musculus OX=10090 GN=Kremen2 PE=1 SV=1 && -	-
MGP_C57BL6NJ_G0025744	202.474	262.623	262.829	161.09	168.261	102.012	0.760624	0.00214544	0.0240148	Proser2	2	3343086	3377841	-	9559	protein_coding	- && - && -	-
MGP_C57BL6NJ_G0036552	171.056	121.825	145.157	185.466	254.495	288.597	-0.737929	0.00217721	0.0243407	Tspan6	X	134902275	134909635	-	2060	protein_coding	- && sp|O70401|TSN6_MOUSE Tetraspanin-6 OS=Mus musculus OX=10090 GN=Tspan6 PE=1 SV=1 && PF00335:Tetraspanin family	-
MGP_C57BL6NJ_G0036257	18.6183	14.9785	11.1659	29.6746	66.2529	33.132	-1.53705	0.0021878	0.0244442	Sox3	X	57801637	57803701	-	2065	protein_coding	- && sp|P41225|SOX3_HUMAN Transcription factor SOX-3 OS=Homo sapiens OX=9606 GN=SOX3 PE=1 SV=2 && PF12336:SOX transcription factor|PF00505:HMG (high mobility group) box	HMG
MGP_C57BL6NJ_G0027768	95.4188	129.814	59.2653	47.6913	45.2202	41.851	1.07614	0.00220212	0.0245892	Fam160a1	3	88849099	89019922	-	5290	protein_coding	- && sp|Q505K2|FHI1A_MOUSE FHF complex subunit HOOK interacting protein 1A OS=Mus musculus OX=10090 GN=Fhip1a PE=1 SV=2 && PF10257:Retinoic acid induced 16-like protein	-
MGP_C57BL6NJ_G0002170	159.419	165.762	164.912	123.997	76.7692	88.9333	0.760645	0.00221733	0.024714	MGP_C57BL6NJ_G0002170	6	133385560	133386089	-	530	TEC	- && - && -	-
MGP_C57BL6NJ_G0019327	11.6364	1.99713	12.0248	27.555	10.5163	100.268	-2.43601	0.00224476	0.0249591	MGP_C57BL6NJ_G0019327	11	94052635	94292056	-	2386	protein_coding	- && sp|Q8N957|ANKF1_HUMAN Ankyrin repeat and fibronectin type-III domain-containing protein 1 OS=Homo sapiens OX=9606 GN=ANKFN1 PE=2 SV=2 && PF13637:Ankyrin repeats (many copies)|PF00041:Fibronectin type III domain	-
MGP_C57BL6NJ_G0023763	1.16364	0	0.858918	5.29903	13.6712	14.8222	-4.09015	0.00224784	0.0249637	Sstr5	17	25622311	25629724	-	2733	protein_coding	- && sp|O08858|SSR5_MOUSE Somatostatin receptor type 5 OS=Mus musculus OX=10090 GN=Sstr5 PE=1 SV=3 && -	-
MGP_C57BL6NJ_G0035933	11741.2	7485.25	6919.44	11673.8	13078.1	16894.7	-0.671793	0.00224791	0.0249637	Mobp	9	126339997	126371565	+	6481	protein_coding	- && sp|Q9D2P8|MOBP_MOUSE Myelin-associated oligodendrocyte basic protein OS=Mus musculus OX=10090 GN=Mobp PE=1 SV=1 && -	-
MGP_C57BL6NJ_G0023846	218.765	112.838	121.107	240.576	235.566	367.068	-0.903868	0.00226838	0.0251606	Fkbp5	17	28931289	29060741	-	6324	protein_coding	- && sp|Q64378|FKBP5_MOUSE Peptidyl-prolyl cis-trans isomerase FKBP5 OS=Mus musculus OX=10090 GN=Fkbp5 PE=1 SV=1 && PF00254:FKBP-type peptidyl-prolyl cis-trans isomerase|PF00515:Tetratricopeptide repeat	-
MGP_C57BL6NJ_G0022973	494.548	553.205	462.098	362.454	221.895	366.196	0.666162	0.00227261	0.0251771	Fgd4	16	13695655	13883867	-	8934	protein_coding	- && sp|Q91ZT5|FGD4_MOUSE FYVE, RhoGEF and PH domain-containing protein 4 OS=Mus musculus OX=10090 GN=Fgd4 PE=1 SV=1 && PF00621:RhoGEF domain	-
novel.972	1.16364	0	0.858918	5.29903	4.20653	30.5163	-4.33974	0.00227997	0.0252257	-	7	64616135	64660930	-	1092	-	- && - && -	-
MGP_C57BL6NJ_G0028118	889.024	1096.43	1242	814.991	703.542	411.535	0.743433	0.00228047	0.0252257	Ptpn22	3	109047025	109104060	+	6690	protein_coding	- && sp|P29352|PTN22_MOUSE Tyrosine-protein phosphatase non-receptor type 22 OS=Mus musculus OX=10090 GN=Ptpn22 PE=1 SV=1 && PF00102:Protein-tyrosine phosphatase	-
MGP_C57BL6NJ_G0026744	6248.77	4974.86	5012.64	7120.84	6777.77	12315.5	-0.691323	0.00228348	0.0252366	Disp2	2	125486672	125519810	+	9555	protein_coding	- && sp|Q8CIP5|DISP2_MOUSE Protein dispatched homolog 2 OS=Mus musculus OX=10090 GN=Disp2 PE=1 SV=1 && -	-
MGP_C57BL6NJ_G0033383	259.492	323.535	288.596	346.557	452.202	621.661	-0.705415	0.00229229	0.0253187	Plekha7	7	124652771	124852670	-	12608	protein_coding	- && sp|Q3UIL6|PKHA7_MOUSE Pleckstrin homology domain-containing family A member 7 OS=Mus musculus OX=10090 GN=Plekha7 PE=1 SV=2 && -	-
MGP_C57BL6NJ_G0005737	0	0.998566	1.71784	8.47845	13.6712	12.2065	-3.56759	0.00229603	0.0253447	AW121686	15	86857619	86865609	+	2200	lincRNA	- && - && -	-
MGP_C57BL6NJ_G0031432	40.7275	45.934	35.2156	83.7247	51.53	153.454	-1.25072	0.00230409	0.0254032	Efcc1	6	91476281	91509112	+	4037	protein_coding	- && sp|Q9JJF6|EFCC1_MOUSE EF-hand and coiled-coil domain-containing protein 1 OS=Mus musculus OX=10090 GN=Efcc1 PE=2 SV=2 && PF15799:Coiled-coil domain-containing protein 48	-
MGP_C57BL6NJ_G0031645	403.784	338.514	387.372	282.968	262.908	190.073	0.620587	0.00231593	0.0255184	Cecr2	6	126742890	126851240	+	17038	protein_coding	- && sp|E9Q2Z1|CECR2_MOUSE Cat eye syndrome critical region protein 2 homolog OS=Mus musculus OX=10090 GN=Cecr2 PE=1 SV=1 && -	-
novel.1325	2.32729	0.998566	3.43567	7.41864	4.20653	53.1856	-3.25525	0.00231962	0.0255362	-	X	110609658	110808537	-	3731	-	- && - && -	-
MGP_C57BL6NJ_G0026901	475.93	482.307	574.616	417.564	291.302	311.267	0.589368	0.00232572	0.0255474	Zc3h6	2	136468092	136526869	+	5668	protein_coding	- && sp|Q8BYK8|ZC3H6_MOUSE Zinc finger CCCH domain-containing protein 6 OS=Mus musculus OX=10090 GN=Zc3h6 PE=2 SV=2 && PF18345:Zinc finger domain	-
MGP_C57BL6NJ_G0029397	173.383	156.775	118.531	181.227	329.161	272.903	-0.807657	0.00232637	0.0255474	C1qb	4	144448989	144454906	-	1088	protein_coding	- && sp|P14106|C1QB_MOUSE Complement C1q subcomponent subunit B OS=Mus musculus OX=10090 GN=C1qb PE=1 SV=2 && PF00386:C1q domain|PF01391:Collagen triple helix repeat (20 copies)	-
MGP_C57BL6NJ_G0029160	218.765	181.739	147.734	98.5619	76.7692	131.656	0.829165	0.00232831	0.0255474	Nt5c1a	4	129444950	129459719	+	1220	protein_coding	- && sp|A3KFX0|5NT1A_MOUSE Cytosolic 5'-nucleotidase 1A OS=Mus musculus OX=10090 GN=Nt5c1a PE=1 SV=1 && PF06189:5'-nucleotidase	-
MGP_C57BL6NJ_G0015680	564.367	451.352	460.38	366.693	313.387	171.763	0.794962	0.00238031	0.026009	2610035F20Rik	14	125001227	125007683	-	2352	processed_transcript	- && - && -	-
MGP_C57BL6NJ_G0024261	257.165	249.641	253.381	311.583	374.381	455.129	-0.587928	0.00239939	0.0261708	Frs3	17	50942875	50958093	+	3128	protein_coding	- && sp|Q91WJ0|FRS3_MOUSE Fibroblast growth factor receptor substrate 3 OS=Mus musculus OX=10090 GN=Frs3 PE=1 SV=3 && PF02174:PTB domain (IRS-1 type)	-
MGP_C57BL6NJ_G0040170	2.32729	0	0	5.29903	5.25816	31.3882	-4.33365	0.00242537	0.026403	MGP_C57BL6NJ_G0040170	1	122687453	122704996	-	2093	transcribed_processed_pseudogene	- && sp|Q9NFZ7|TBB1_ECHMU Tubulin beta-1 chain OS=Echinococcus multilocularis OX=6211 GN=TUB-1 PE=3 SV=1 && -	-
MGP_C57BL6NJ_G0019682	18.6183	10.9842	21.4729	25.4353	47.3235	77.5987	-1.56033	0.00243247	0.0264279	Kcnh6	11	112633871	112659557	+	3549	protein_coding	- && sp|O54853|KCNH6_RAT Potassium voltage-gated channel subfamily H member 6 OS=Rattus norvegicus OX=10116 GN=Kcnh6 PE=1 SV=1 && -	-
MGP_C57BL6NJ_G0020451	17.4547	5.9914	3.43567	28.6148	38.9104	28.7725	-1.88162	0.00243449	0.0264279	Serpina9	12	109062473	109081380	-	3608	protein_coding	- && sp|Q9D7D2|SPA9_MOUSE Serpin A9 OS=Mus musculus OX=10090 GN=Serpina9 PE=2 SV=1 && -	-
[truncated: 220 more rows]

## Sheet: Cx
gene_id	KO1_Cx	KO2_Cx	KO3_Cx	WT1_Cx	WT2_Cx	WT3_Cx	log2FoldChange	pvalue	padj	gene_name	gene_chr	gene_start	gene_end	gene_strand	gene_length	gene_biotype	gene_description	Family
[truncated: 1,885 more rows]

## Sheet: Hi
gene_id	KO1_Hi	KO2_Hi	KO3_Hi	KO4_Hi	WT1_Hi	WT2_Hi	WT3_Hi	WT4_Hi	log2FoldChange	pvalue	padj	gene_name	gene_chr	gene_start	gene_end	gene_strand	gene_length	gene_biotype	gene_description	Family
[truncated: 505 more rows]

[truncated: 1 more sheets: St]
