# Supplementary material for: Deletion of Glutamate Delta 1 Receptor Leads to Heterogeneous Transcription and Synaptic Gene Alterations Across Brain Regions
Source: Int J Mol Sci. 2025 Dec 20;27(1):67. doi: 10.3390/ijms27010067 (PMC12785485; doi:10.3390/ijms27010067)
Supplement: Supplementary file 1 [file ijms-27-00067-s001.zip › Supplementary Data/Supplementary Data 2.xlsx]

## Sheet: Cb.unique
MGP_C57BL6NJ_G0033603
MGP_C57BL6NJ_G0035767
MGP_C57BL6NJ_G0026739
MGP_C57BL6NJ_G0021746
MGP_C57BL6NJ_G0023864
MGP_C57BL6NJ_G0025395
MGP_C57BL6NJ_G0033459
MGP_C57BL6NJ_G0016595
MGP_C57BL6NJ_G0018538
MGP_C57BL6NJ_G0030328
MGP_C57BL6NJ_G0005367
MGP_C57BL6NJ_G0027637
MGP_C57BL6NJ_G0016660
MGP_C57BL6NJ_G0035761
novel.52
MGP_C57BL6NJ_G0030901
MGP_C57BL6NJ_G0030644
MGP_C57BL6NJ_G0021300
MGP_C57BL6NJ_G0026119
MGP_C57BL6NJ_G0032974
MGP_C57BL6NJ_G0027210
novel.974
MGP_C57BL6NJ_G0034422
MGP_C57BL6NJ_G0031508
MGP_C57BL6NJ_G0029159
MGP_C57BL6NJ_G0021897
novel.973
MGP_C57BL6NJ_G0024884
MGP_C57BL6NJ_G0026197
MGP_C57BL6NJ_G0023185
MGP_C57BL6NJ_G0027696
MGP_C57BL6NJ_G0027904
MGP_C57BL6NJ_G0026591
MGP_C57BL6NJ_G0034293
MGP_C57BL6NJ_G0033824
MGP_C57BL6NJ_G0034464
MGP_C57BL6NJ_G0031010
MGP_C57BL6NJ_G0022016
MGP_C57BL6NJ_G0027456
MGP_C57BL6NJ_G0020538
MGP_C57BL6NJ_G0033888
MGP_C57BL6NJ_G0030208
MGP_C57BL6NJ_G0035936
MGP_C57BL6NJ_G0031993
MGP_C57BL6NJ_G0021904
MGP_C57BL6NJ_G0025748
MGP_C57BL6NJ_G0024868
MGP_C57BL6NJ_G0024300
MGP_C57BL6NJ_G0024216
MGP_C57BL6NJ_G0034301
MGP_C57BL6NJ_G0019739
MGP_C57BL6NJ_G0018519
MGP_C57BL6NJ_G0015745
MGP_C57BL6NJ_G0034620
MGP_C57BL6NJ_G0022722
MGP_C57BL6NJ_G0029211
MGP_C57BL6NJ_G0033641
MGP_C57BL6NJ_G0003979
MGP_C57BL6NJ_G0020983
MGP_C57BL6NJ_G0024885
MGP_C57BL6NJ_G0029020
MGP_C57BL6NJ_G0020498
MGP_C57BL6NJ_G0018435
MGP_C57BL6NJ_G0035328
MGP_C57BL6NJ_G0022485
MGP_C57BL6NJ_G0026281
MGP_C57BL6NJ_G0031490
MGP_C57BL6NJ_G0026259
MGP_C57BL6NJ_G0028555
MGP_C57BL6NJ_G0033758
MGP_C57BL6NJ_G0023857
MGP_C57BL6NJ_G0029422
MGP_C57BL6NJ_G0019764
MGP_C57BL6NJ_G0027198
MGP_C57BL6NJ_G0020232
MGP_C57BL6NJ_G0034148
MGP_C57BL6NJ_G0028194
MGP_C57BL6NJ_G0031339
MGP_C57BL6NJ_G0015574
MGP_C57BL6NJ_G0021000
MGP_C57BL6NJ_G0029237
MGP_C57BL6NJ_G0034715
MGP_C57BL6NJ_G0024953
MGP_C57BL6NJ_G0017939
MGP_C57BL6NJ_G0034003
MGP_C57BL6NJ_G0021198
MGP_C57BL6NJ_G0035669
MGP_C57BL6NJ_G0020365
MGP_C57BL6NJ_G0022991
MGP_C57BL6NJ_G0018443
MGP_C57BL6NJ_G0019836
MGP_C57BL6NJ_G0032802
MGP_C57BL6NJ_G0035911
MGP_C57BL6NJ_G0034851
MGP_C57BL6NJ_G0036626
MGP_C57BL6NJ_G0005322
MGP_C57BL6NJ_G0020059
MGP_C57BL6NJ_G0027394
MGP_C57BL6NJ_G0016454
MGP_C57BL6NJ_G0034145
MGP_C57BL6NJ_G0019619
MGP_C57BL6NJ_G0026150
MGP_C57BL6NJ_G0026912
MGP_C57BL6NJ_G0006651
MGP_C57BL6NJ_G0028430
MGP_C57BL6NJ_G0035590
MGP_C57BL6NJ_G0020489
MGP_C57BL6NJ_G0036646
MGP_C57BL6NJ_G0019765
MGP_C57BL6NJ_G0018494
MGP_C57BL6NJ_G0024792
MGP_C57BL6NJ_G0032170
MGP_C57BL6NJ_G0025805
MGP_C57BL6NJ_G0022955
MGP_C57BL6NJ_G0034527
MGP_C57BL6NJ_G0025007
MGP_C57BL6NJ_G0034927
MGP_C57BL6NJ_G0036465
MGP_C57BL6NJ_G0017053
MGP_C57BL6NJ_G0027019
MGP_C57BL6NJ_G0025989
MGP_C57BL6NJ_G0034855
MGP_C57BL6NJ_G0017146
MGP_C57BL6NJ_G0017755
MGP_C57BL6NJ_G0005554
MGP_C57BL6NJ_G0024400
MGP_C57BL6NJ_G0005468
MGP_C57BL6NJ_G0020208
MGP_C57BL6NJ_G0036252
MGP_C57BL6NJ_G0031397
MGP_C57BL6NJ_G0018262
MGP_C57BL6NJ_G0025541
MGP_C57BL6NJ_G0034651
MGP_C57BL6NJ_G0028109
MGP_C57BL6NJ_G0031725
MGP_C57BL6NJ_G0034771
MGP_C57BL6NJ_G0034122
MGP_C57BL6NJ_G0027951
MGP_C57BL6NJ_G0021130
MGP_C57BL6NJ_G0032364
MGP_C57BL6NJ_G0032814
MGP_C57BL6NJ_G0024544
MGP_C57BL6NJ_G0027476
MGP_C57BL6NJ_G0021848
MGP_C57BL6NJ_G0027399
MGP_C57BL6NJ_G0036680
MGP_C57BL6NJ_G0035317
MGP_C57BL6NJ_G0017119
MGP_C57BL6NJ_G0005974
MGP_C57BL6NJ_G0026030
MGP_C57BL6NJ_G0029420
novel.989
MGP_C57BL6NJ_G0020306
MGP_C57BL6NJ_G0034137
MGP_C57BL6NJ_G0028818
MGP_C57BL6NJ_G0020488
MGP_C57BL6NJ_G0032365
MGP_C57BL6NJ_G0032762
MGP_C57BL6NJ_G0021450
MGP_C57BL6NJ_G0032008
MGP_C57BL6NJ_G0017741
MGP_C57BL6NJ_G0028293
MGP_C57BL6NJ_G0019481
MGP_C57BL6NJ_G0020886
MGP_C57BL6NJ_G0028453
MGP_C57BL6NJ_G0019885
MGP_C57BL6NJ_G0017037
MGP_C57BL6NJ_G0017877
MGP_C57BL6NJ_G0036031
MGP_C57BL6NJ_G0022518
MGP_C57BL6NJ_G0031364
MGP_C57BL6NJ_G0017524
novel.582
MGP_C57BL6NJ_G0032923
MGP_C57BL6NJ_G0016934
MGP_C57BL6NJ_G0017387
MGP_C57BL6NJ_G0025429
MGP_C57BL6NJ_G0025951
MGP_C57BL6NJ_G0030027
MGP_C57BL6NJ_G0021950
MGP_C57BL6NJ_G0030042
MGP_C57BL6NJ_G0035612
MGP_C57BL6NJ_G0024899
MGP_C57BL6NJ_G0027816
MGP_C57BL6NJ_G0029352
MGP_C57BL6NJ_G0029415
MGP_C57BL6NJ_G0028256
MGP_C57BL6NJ_G0006257
MGP_C57BL6NJ_G0029551
MGP_C57BL6NJ_G0029268
MGP_C57BL6NJ_G0028865
MGP_C57BL6NJ_G0027755
MGP_C57BL6NJ_G0030021
MGP_C57BL6NJ_G0029561
MGP_C57BL6NJ_G0031646
MGP_C57BL6NJ_G0029611
MGP_C57BL6NJ_G0027680
MGP_C57BL6NJ_G0026000
MGP_C57BL6NJ_G0025187
MGP_C57BL6NJ_G0017327
MGP_C57BL6NJ_G0031329
MGP_C57BL6NJ_G0029959
MGP_C57BL6NJ_G0032387
MGP_C57BL6NJ_G0031961
novel.272
MGP_C57BL6NJ_G0027041
MGP_C57BL6NJ_G0034989
MGP_C57BL6NJ_G0017024
MGP_C57BL6NJ_G0032791
MGP_C57BL6NJ_G0021186
MGP_C57BL6NJ_G0030624
MGP_C57BL6NJ_G0007076
MGP_C57BL6NJ_G0020462
MGP_C57BL6NJ_G0022054
MGP_C57BL6NJ_G0034036
MGP_C57BL6NJ_G0024755
MGP_C57BL6NJ_G0016931
MGP_C57BL6NJ_G0017191
MGP_C57BL6NJ_G0006235
MGP_C57BL6NJ_G0027242
MGP_C57BL6NJ_G0026939
MGP_C57BL6NJ_G0017713
MGP_C57BL6NJ_G0034039
MGP_C57BL6NJ_G0022049
MGP_C57BL6NJ_G0023804
MGP_C57BL6NJ_G0026340
MGP_C57BL6NJ_G0015637
MGP_C57BL6NJ_G0023264
MGP_C57BL6NJ_G0024789
MGP_C57BL6NJ_G0028653
MGP_C57BL6NJ_G0006894
MGP_C57BL6NJ_G0023119
MGP_C57BL6NJ_G0020424
MGP_C57BL6NJ_G0016991
MGP_C57BL6NJ_G0024859
MGP_C57BL6NJ_G0034040
MGP_C57BL6NJ_G0028756
MGP_C57BL6NJ_G0031649
MGP_C57BL6NJ_G0021982
MGP_C57BL6NJ_G0021619
MGP_C57BL6NJ_G0003704
MGP_C57BL6NJ_G0020240
MGP_C57BL6NJ_G0018550
novel.127
MGP_C57BL6NJ_G0017520
MGP_C57BL6NJ_G0033049
MGP_C57BL6NJ_G0031788
MGP_C57BL6NJ_G0022532
MGP_C57BL6NJ_G0028655
MGP_C57BL6NJ_G0021740
MGP_C57BL6NJ_G0032407
MGP_C57BL6NJ_G0016798
MGP_C57BL6NJ_G0034185
MGP_C57BL6NJ_G0007551
MGP_C57BL6NJ_G0031256
MGP_C57BL6NJ_G0028173
MGP_C57BL6NJ_G0029635
novel.98
MGP_C57BL6NJ_G0023272
MGP_C57BL6NJ_G0016537
MGP_C57BL6NJ_G0021519
novel.569
MGP_C57BL6NJ_G0030306
MGP_C57BL6NJ_G0030215
MGP_C57BL6NJ_G0032165
MGP_C57BL6NJ_G0016990
MGP_C57BL6NJ_G0036308
MGP_C57BL6NJ_G0019330
MGP_C57BL6NJ_G0024892
MGP_C57BL6NJ_G0026289
MGP_C57BL6NJ_G0027415
MGP_C57BL6NJ_G0027881
MGP_C57BL6NJ_G0036912
MGP_C57BL6NJ_G0022038
MGP_C57BL6NJ_G0030093
MGP_C57BL6NJ_G0004685
novel.633
MGP_C57BL6NJ_G0003477
novel.890
MGP_C57BL6NJ_G0018552
MGP_C57BL6NJ_G0036466
MGP_C57BL6NJ_G0026851
MGP_C57BL6NJ_G0035679
MGP_C57BL6NJ_G0002826
MGP_C57BL6NJ_G0035702
MGP_C57BL6NJ_G0016348
MGP_C57BL6NJ_G0022674
MGP_C57BL6NJ_G0035932
MGP_C57BL6NJ_G0033466
MGP_C57BL6NJ_G0020642
MGP_C57BL6NJ_G0032216
MGP_C57BL6NJ_G0027697
MGP_C57BL6NJ_G0021242
novel.332
MGP_C57BL6NJ_G0034952
novel.1010
MGP_C57BL6NJ_G0020334
MGP_C57BL6NJ_G0036216
MGP_C57BL6NJ_G0018094
MGP_C57BL6NJ_G0021119
MGP_C57BL6NJ_G0017009
MGP_C57BL6NJ_G0022568
MGP_C57BL6NJ_G0003827
MGP_C57BL6NJ_G0018207
MGP_C57BL6NJ_G0017106
novel.517
MGP_C57BL6NJ_G0036584
MGP_C57BL6NJ_G0032932
MGP_C57BL6NJ_G0016907
novel.201
MGP_C57BL6NJ_G0026940
MGP_C57BL6NJ_G0020170
MGP_C57BL6NJ_G0028211
MGP_C57BL6NJ_G0016251
MGP_C57BL6NJ_G0028618
MGP_C57BL6NJ_G0024931
MGP_C57BL6NJ_G0028690
MGP_C57BL6NJ_G0022528
MGP_C57BL6NJ_G0016455
MGP_C57BL6NJ_G0023066
MGP_C57BL6NJ_G0015978
MGP_C57BL6NJ_G0022943
MGP_C57BL6NJ_G0034296
MGP_C57BL6NJ_G0019869
MGP_C57BL6NJ_G0031150
MGP_C57BL6NJ_G0021033
MGP_C57BL6NJ_G0020982
MGP_C57BL6NJ_G0023936
MGP_C57BL6NJ_G0033367
MGP_C57BL6NJ_G0037389
MGP_C57BL6NJ_G0017686
MGP_C57BL6NJ_G0003598
MGP_C57BL6NJ_G0017489
MGP_C57BL6NJ_G0024878
MGP_C57BL6NJ_G0024893
MGP_C57BL6NJ_G0022987
MGP_C57BL6NJ_G0021868
MGP_C57BL6NJ_G0036542
MGP_C57BL6NJ_G0017702
novel.67
MGP_C57BL6NJ_G0016291
MGP_C57BL6NJ_G0017330
MGP_C57BL6NJ_G0029701
MGP_C57BL6NJ_G0016305
MGP_C57BL6NJ_G0027168
MGP_C57BL6NJ_G0030593
MGP_C57BL6NJ_G0027993
MGP_C57BL6NJ_G0020349
MGP_C57BL6NJ_G0029767
MGP_C57BL6NJ_G0026972
MGP_C57BL6NJ_G0016658
MGP_C57BL6NJ_G0032564
MGP_C57BL6NJ_G0030493
MGP_C57BL6NJ_G0035942
MGP_C57BL6NJ_G0036605
MGP_C57BL6NJ_G0005686
MGP_C57BL6NJ_G0025835
novel.1033
MGP_C57BL6NJ_G0016485
novel.1022
MGP_C57BL6NJ_G0033390
novel.60
MGP_C57BL6NJ_G0025105
MGP_C57BL6NJ_G0019711
MGP_C57BL6NJ_G0023868
MGP_C57BL6NJ_G0016279
MGP_C57BL6NJ_G0030544
MGP_C57BL6NJ_G0020795
MGP_C57BL6NJ_G0029612
MGP_C57BL6NJ_G0021321
MGP_C57BL6NJ_G0004116
MGP_C57BL6NJ_G0022782
MGP_C57BL6NJ_G0026843
MGP_C57BL6NJ_G0032562
MGP_C57BL6NJ_G0017892
MGP_C57BL6NJ_G0023854
MGP_C57BL6NJ_G0030452
MGP_C57BL6NJ_G0007250
MGP_C57BL6NJ_G0027575
MGP_C57BL6NJ_G0032283
MGP_C57BL6NJ_G0023589
MGP_C57BL6NJ_G0021777
MGP_C57BL6NJ_G0029772
MGP_C57BL6NJ_G0017717
MGP_C57BL6NJ_G0029357
MGP_C57BL6NJ_G0027849
MGP_C57BL6NJ_G0006886
MGP_C57BL6NJ_G0020040
MGP_C57BL6NJ_G0026844
MGP_C57BL6NJ_G0029929
MGP_C57BL6NJ_G0032012
MGP_C57BL6NJ_G0023715
MGP_C57BL6NJ_G0023916
MGP_C57BL6NJ_G0022734
MGP_C57BL6NJ_G0024758
MGP_C57BL6NJ_G0032785
MGP_C57BL6NJ_G0023722
MGP_C57BL6NJ_G0029633
MGP_C57BL6NJ_G0036254
MGP_C57BL6NJ_G0028666
MGP_C57BL6NJ_G0019769
MGP_C57BL6NJ_G0022047
MGP_C57BL6NJ_G0025965
MGP_C57BL6NJ_G0027488
MGP_C57BL6NJ_G0035182
MGP_C57BL6NJ_G0027997
MGP_C57BL6NJ_G0032801
MGP_C57BL6NJ_G0021010
MGP_C57BL6NJ_G0026295
MGP_C57BL6NJ_G0026002
MGP_C57BL6NJ_G0002272
MGP_C57BL6NJ_G0034120
MGP_C57BL6NJ_G0016372
MGP_C57BL6NJ_G0017584
novel.1132
MGP_C57BL6NJ_G0029896
MGP_C57BL6NJ_G0020491
MGP_C57BL6NJ_G0029285
MGP_C57BL6NJ_G0016216
MGP_C57BL6NJ_G0020112
MGP_C57BL6NJ_G0028999
MGP_C57BL6NJ_G0028283
MGP_C57BL6NJ_G0022631
MGP_C57BL6NJ_G0019608
MGP_C57BL6NJ_G0024863
MGP_C57BL6NJ_G0027387
MGP_C57BL6NJ_G0004593
MGP_C57BL6NJ_G0025933
MGP_C57BL6NJ_G0022050
MGP_C57BL6NJ_G0002039
MGP_C57BL6NJ_G0009620
MGP_C57BL6NJ_G0031083
MGP_C57BL6NJ_G0016458
MGP_C57BL6NJ_G0018055
MGP_C57BL6NJ_G0019441
MGP_C57BL6NJ_G0022745
MGP_C57BL6NJ_G0033685
MGP_C57BL6NJ_G0036280
MGP_C57BL6NJ_G0027652
novel.789
MGP_C57BL6NJ_G0017269
MGP_C57BL6NJ_G0018678
MGP_C57BL6NJ_G0017503
MGP_C57BL6NJ_G0029578
novel.786
MGP_C57BL6NJ_G0029550
MGP_C57BL6NJ_G0029619
MGP_C57BL6NJ_G0024828
MGP_C57BL6NJ_G0036184
novel.623
MGP_C57BL6NJ_G0030617
MGP_C57BL6NJ_G0028407
MGP_C57BL6NJ_G0024515
MGP_C57BL6NJ_G0022057
MGP_C57BL6NJ_G0022010
MGP_C57BL6NJ_G0019910
MGP_C57BL6NJ_G0037467
MGP_C57BL6NJ_G0016254
MGP_C57BL6NJ_G0028373
MGP_C57BL6NJ_G0027994
MGP_C57BL6NJ_G0024176
MGP_C57BL6NJ_G0035494
MGP_C57BL6NJ_G0018569
MGP_C57BL6NJ_G0016693
MGP_C57BL6NJ_G0016025
MGP_C57BL6NJ_G0019756
MGP_C57BL6NJ_G0027779
MGP_C57BL6NJ_G0024570
MGP_C57BL6NJ_G0033887
MGP_C57BL6NJ_G0028144
MGP_C57BL6NJ_G0024794
MGP_C57BL6NJ_G0027619
MGP_C57BL6NJ_G0028183
MGP_C57BL6NJ_G0026081
MGP_C57BL6NJ_G0020233
MGP_C57BL6NJ_G0028665
MGP_C57BL6NJ_G0019818
MGP_C57BL6NJ_G0030781
MGP_C57BL6NJ_G0004085
MGP_C57BL6NJ_G0022573
MGP_C57BL6NJ_G0001205
MGP_C57BL6NJ_G0006004
MGP_C57BL6NJ_G0030203
MGP_C57BL6NJ_G0034528
MGP_C57BL6NJ_G0004573
MGP_C57BL6NJ_G0025205
MGP_C57BL6NJ_G0025802
MGP_C57BL6NJ_G0018583
MGP_C57BL6NJ_G0028513
MGP_C57BL6NJ_G0034853
MGP_C57BL6NJ_G0034670
MGP_C57BL6NJ_G0022180
MGP_C57BL6NJ_G0036520
MGP_C57BL6NJ_G0031543
MGP_C57BL6NJ_G0016930
MGP_C57BL6NJ_G0023293
MGP_C57BL6NJ_G0028121
MGP_C57BL6NJ_G0002908
MGP_C57BL6NJ_G0023145
MGP_C57BL6NJ_G0030069
MGP_C57BL6NJ_G0034579
MGP_C57BL6NJ_G0005977
MGP_C57BL6NJ_G0025703
MGP_C57BL6NJ_G0024747
MGP_C57BL6NJ_G0037522
MGP_C57BL6NJ_G0035338
MGP_C57BL6NJ_G0022113
MGP_C57BL6NJ_G0023249
MGP_C57BL6NJ_G0002242
MGP_C57BL6NJ_G0035286
MGP_C57BL6NJ_G0016156
MGP_C57BL6NJ_G0028696
MGP_C57BL6NJ_G0022603
MGP_C57BL6NJ_G0035872
novel.699
MGP_C57BL6NJ_G0029715
novel.1131
MGP_C57BL6NJ_G0036691
MGP_C57BL6NJ_G0017102
MGP_C57BL6NJ_G0016836
MGP_C57BL6NJ_G0019805
MGP_C57BL6NJ_G0024821
MGP_C57BL6NJ_G0022984
MGP_C57BL6NJ_G0020920
MGP_C57BL6NJ_G0027007
MGP_C57BL6NJ_G0029434
MGP_C57BL6NJ_G0025406
MGP_C57BL6NJ_G0026648
MGP_C57BL6NJ_G0027720
MGP_C57BL6NJ_G0031971
MGP_C57BL6NJ_G0004820
MGP_C57BL6NJ_G0003367
MGP_C57BL6NJ_G0016315
MGP_C57BL6NJ_G0032211
MGP_C57BL6NJ_G0033455
MGP_C57BL6NJ_G0011715
MGP_C57BL6NJ_G0034667
MGP_C57BL6NJ_G0021913
MGP_C57BL6NJ_G0031214
novel.816
MGP_C57BL6NJ_G0025649
MGP_C57BL6NJ_G0032803
MGP_C57BL6NJ_G0028549
MGP_C57BL6NJ_G0017003
MGP_C57BL6NJ_G0026296
MGP_C57BL6NJ_G0031656
MGP_C57BL6NJ_G0031086
MGP_C57BL6NJ_G0025011
MGP_C57BL6NJ_G0019341
MGP_C57BL6NJ_G0025250
MGP_C57BL6NJ_G0029041
MGP_C57BL6NJ_G0036664
MGP_C57BL6NJ_G0025025
MGP_C57BL6NJ_G0021411
novel.1119
MGP_C57BL6NJ_G0022623
MGP_C57BL6NJ_G0030565
MGP_C57BL6NJ_G0030057
novel.1138
MGP_C57BL6NJ_G0024765
MGP_C57BL6NJ_G0029707
MGP_C57BL6NJ_G0030600
MGP_C57BL6NJ_G0016857
MGP_C57BL6NJ_G0006879
MGP_C57BL6NJ_G0021961
MGP_C57BL6NJ_G0016183
MGP_C57BL6NJ_G0016903
MGP_C57BL6NJ_G0022319
MGP_C57BL6NJ_G0017409
MGP_C57BL6NJ_G0023109
MGP_C57BL6NJ_G0020573
MGP_C57BL6NJ_G0005490
MGP_C57BL6NJ_G0020395
MGP_C57BL6NJ_G0033952
MGP_C57BL6NJ_G0018034
MGP_C57BL6NJ_G0035624
MGP_C57BL6NJ_G0026775
MGP_C57BL6NJ_G0034121
novel.363
MGP_C57BL6NJ_G0015681
MGP_C57BL6NJ_G0022629
MGP_C57BL6NJ_G0031456
MGP_C57BL6NJ_G0016213
MGP_C57BL6NJ_G0020001
MGP_C57BL6NJ_G0029688
MGP_C57BL6NJ_G0017519
MGP_C57BL6NJ_G0016412
MGP_C57BL6NJ_G0007701
MGP_C57BL6NJ_G0026176
MGP_C57BL6NJ_G0019998
MGP_C57BL6NJ_G0032860
MGP_C57BL6NJ_G0003710
MGP_C57BL6NJ_G0028894
MGP_C57BL6NJ_G0031030
MGP_C57BL6NJ_G0022574
novel.132
MGP_C57BL6NJ_G0016024
MGP_C57BL6NJ_G0018217
MGP_C57BL6NJ_G0018701
MGP_C57BL6NJ_G0032279
novel.850
MGP_C57BL6NJ_G0031440
MGP_C57BL6NJ_G0029917
MGP_C57BL6NJ_G0035025
MGP_C57BL6NJ_G0032930
MGP_C57BL6NJ_G0020096
MGP_C57BL6NJ_G0023545
MGP_C57BL6NJ_G0031498
MGP_C57BL6NJ_G0018372
MGP_C57BL6NJ_G0026291
MGP_C57BL6NJ_G0019826
MGP_C57BL6NJ_G0020399
MGP_C57BL6NJ_G0011705
MGP_C57BL6NJ_G0026810
MGP_C57BL6NJ_G0022900
MGP_C57BL6NJ_G0011575
MGP_C57BL6NJ_G0021217
MGP_C57BL6NJ_G0020624
MGP_C57BL6NJ_G0021142
MGP_C57BL6NJ_G0033708
MGP_C57BL6NJ_G0030432
MGP_C57BL6NJ_G0025749
MGP_C57BL6NJ_G0025603
MGP_C57BL6NJ_G0033624
MGP_C57BL6NJ_G0032302
MGP_C57BL6NJ_G0002903
MGP_C57BL6NJ_G0017986
MGP_C57BL6NJ_G0020278
MGP_C57BL6NJ_G0022860
MGP_C57BL6NJ_G0029887
MGP_C57BL6NJ_G0017807
MGP_C57BL6NJ_G0035273
MGP_C57BL6NJ_G0030645
MGP_C57BL6NJ_G0030055
MGP_C57BL6NJ_G0034448
MGP_C57BL6NJ_G0035485
MGP_C57BL6NJ_G0024757
MGP_C57BL6NJ_G0020420
MGP_C57BL6NJ_G0020301
MGP_C57BL6NJ_G0027109
MGP_C57BL6NJ_G0034598
MGP_C57BL6NJ_G0017826
MGP_C57BL6NJ_G0023805
MGP_C57BL6NJ_G0015914
MGP_C57BL6NJ_G0024420
MGP_C57BL6NJ_G0035303
MGP_C57BL6NJ_G0016367
MGP_C57BL6NJ_G0029906
MGP_C57BL6NJ_G0017411
MGP_C57BL6NJ_G0025727
MGP_C57BL6NJ_G0017745
MGP_C57BL6NJ_G0024639
MGP_C57BL6NJ_G0032815
MGP_C57BL6NJ_G0033845
MGP_C57BL6NJ_G0021016
MGP_C57BL6NJ_G0024185
MGP_C57BL6NJ_G0019091
MGP_C57BL6NJ_G0032511
MGP_C57BL6NJ_G0036424
MGP_C57BL6NJ_G0037466
MGP_C57BL6NJ_G0027454
MGP_C57BL6NJ_G0027427
MGP_C57BL6NJ_G0024759
MGP_C57BL6NJ_G0033376
MGP_C57BL6NJ_G0028627
MGP_C57BL6NJ_G0018440
MGP_C57BL6NJ_G0020397
MGP_C57BL6NJ_G0029426
MGP_C57BL6NJ_G0031564
MGP_C57BL6NJ_G0018543
MGP_C57BL6NJ_G0034430
MGP_C57BL6NJ_G0002842
MGP_C57BL6NJ_G0028239
MGP_C57BL6NJ_G0030520
MGP_C57BL6NJ_G0030339
MGP_C57BL6NJ_G0035777
MGP_C57BL6NJ_G0029182
MGP_C57BL6NJ_G0029153
MGP_C57BL6NJ_G0002308
novel.379
MGP_C57BL6NJ_G0036596
MGP_C57BL6NJ_G0021946
MGP_C57BL6NJ_G0022469
MGP_C57BL6NJ_G0034740
MGP_C57BL6NJ_G0001206
MGP_C57BL6NJ_G0003693
MGP_C57BL6NJ_G0036486
novel.712
MGP_C57BL6NJ_G0030171
MGP_C57BL6NJ_G0028884
MGP_C57BL6NJ_G0002857
MGP_C57BL6NJ_G0035786
MGP_C57BL6NJ_G0024295
MGP_C57BL6NJ_G0016228
MGP_C57BL6NJ_G0022459
MGP_C57BL6NJ_G0032174
MGP_C57BL6NJ_G0028525
MGP_C57BL6NJ_G0000774
MGP_C57BL6NJ_G0021194
MGP_C57BL6NJ_G0020844
MGP_C57BL6NJ_G0028890
MGP_C57BL6NJ_G0033895
MGP_C57BL6NJ_G0034210
MGP_C57BL6NJ_G0036179
novel.550
MGP_C57BL6NJ_G0005473
MGP_C57BL6NJ_G0017541
MGP_C57BL6NJ_G0036246
MGP_C57BL6NJ_G0022262
MGP_C57BL6NJ_G0007505
MGP_C57BL6NJ_G0020512
MGP_C57BL6NJ_G0016210
MGP_C57BL6NJ_G0030545
MGP_C57BL6NJ_G0022216
MGP_C57BL6NJ_G0017501
MGP_C57BL6NJ_G0015895
MGP_C57BL6NJ_G0023390
MGP_C57BL6NJ_G0026166
MGP_C57BL6NJ_G0005981
MGP_C57BL6NJ_G0020895
MGP_C57BL6NJ_G0019706
MGP_C57BL6NJ_G0020569
MGP_C57BL6NJ_G0028240
MGP_C57BL6NJ_G0036567
MGP_C57BL6NJ_G0030638
MGP_C57BL6NJ_G0020207
MGP_C57BL6NJ_G0002243
MGP_C57BL6NJ_G0036722
MGP_C57BL6NJ_G0022811
MGP_C57BL6NJ_G0030163
MGP_C57BL6NJ_G0034980
MGP_C57BL6NJ_G0005957
MGP_C57BL6NJ_G0015530
MGP_C57BL6NJ_G0022688
MGP_C57BL6NJ_G0032328
MGP_C57BL6NJ_G0026651
MGP_C57BL6NJ_G0004662
MGP_C57BL6NJ_G0023211
MGP_C57BL6NJ_G0033691
MGP_C57BL6NJ_G0020005
MGP_C57BL6NJ_G0025488
MGP_C57BL6NJ_G0006003
MGP_C57BL6NJ_G0016755
MGP_C57BL6NJ_G0003700
MGP_C57BL6NJ_G0023296
MGP_C57BL6NJ_G0007525
MGP_C57BL6NJ_G0031258
MGP_C57BL6NJ_G0026760
MGP_C57BL6NJ_G0036550
MGP_C57BL6NJ_G0027609
MGP_C57BL6NJ_G0035407
MGP_C57BL6NJ_G0022697
MGP_C57BL6NJ_G0024633
MGP_C57BL6NJ_G0023304
novel.1312
MGP_C57BL6NJ_G0017954
MGP_C57BL6NJ_G0026852
MGP_C57BL6NJ_G0018782
MGP_C57BL6NJ_G0024974
MGP_C57BL6NJ_G0036510
MGP_C57BL6NJ_G0021943
MGP_C57BL6NJ_G0021719
MGP_C57BL6NJ_G0022250
MGP_C57BL6NJ_G0027331
MGP_C57BL6NJ_G0034380
MGP_C57BL6NJ_G0017742
MGP_C57BL6NJ_G0027397
MGP_C57BL6NJ_G0002268
MGP_C57BL6NJ_G0021378
MGP_C57BL6NJ_G0034004
MGP_C57BL6NJ_G0029193
MGP_C57BL6NJ_G0037454
MGP_C57BL6NJ_G0001467
MGP_C57BL6NJ_G0004753
MGP_C57BL6NJ_G0000984
MGP_C57BL6NJ_G0031408
MGP_C57BL6NJ_G0016501
MGP_C57BL6NJ_G0029256
MGP_C57BL6NJ_G0020174
MGP_C57BL6NJ_G0030820
MGP_C57BL6NJ_G0028658
MGP_C57BL6NJ_G0024342
MGP_C57BL6NJ_G0028834
MGP_C57BL6NJ_G0031392
MGP_C57BL6NJ_G0031510
MGP_C57BL6NJ_G0029942
MGP_C57BL6NJ_G0017648
MGP_C57BL6NJ_G0027628
MGP_C57BL6NJ_G0017011
MGP_C57BL6NJ_G0032839
MGP_C57BL6NJ_G0027361
MGP_C57BL6NJ_G0020853
MGP_C57BL6NJ_G0001328
MGP_C57BL6NJ_G0025133
MGP_C57BL6NJ_G0022819
MGP_C57BL6NJ_G0027280
novel.778
MGP_C57BL6NJ_G0025590
MGP_C57BL6NJ_G0011574
MGP_C57BL6NJ_G0016742
MGP_C57BL6NJ_G0020801
MGP_C57BL6NJ_G0017334
MGP_C57BL6NJ_G0020083
MGP_C57BL6NJ_G0027537
MGP_C57BL6NJ_G0006539
MGP_C57BL6NJ_G0007104
MGP_C57BL6NJ_G0022186
MGP_C57BL6NJ_G0022744
MGP_C57BL6NJ_G0016394
MGP_C57BL6NJ_G0022828
MGP_C57BL6NJ_G0007506
MGP_C57BL6NJ_G0034729
MGP_C57BL6NJ_G0034603
MGP_C57BL6NJ_G0003896
MGP_C57BL6NJ_G0031756
MGP_C57BL6NJ_G0030939
MGP_C57BL6NJ_G0030758
MGP_C57BL6NJ_G0027535
MGP_C57BL6NJ_G0021224
MGP_C57BL6NJ_G0031286
MGP_C57BL6NJ_G0017331
MGP_C57BL6NJ_G0036484
MGP_C57BL6NJ_G0016953
MGP_C57BL6NJ_G0026144
MGP_C57BL6NJ_G0004071
novel.581
MGP_C57BL6NJ_G0007298
MGP_C57BL6NJ_G0022079
novel.1294
MGP_C57BL6NJ_G0032783
MGP_C57BL6NJ_G0029201
MGP_C57BL6NJ_G0016591
MGP_C57BL6NJ_G0002318
MGP_C57BL6NJ_G0024399
MGP_C57BL6NJ_G0018920
MGP_C57BL6NJ_G0032931
MGP_C57BL6NJ_G0019168
MGP_C57BL6NJ_G0026982
MGP_C57BL6NJ_G0027419
MGP_C57BL6NJ_G0000994
MGP_C57BL6NJ_G0021185
MGP_C57BL6NJ_G0021299
MGP_C57BL6NJ_G0021539
MGP_C57BL6NJ_G0029230
MGP_C57BL6NJ_G0024264
MGP_C57BL6NJ_G0020042
MGP_C57BL6NJ_G0003713
MGP_C57BL6NJ_G0034669
MGP_C57BL6NJ_G0015638
MGP_C57BL6NJ_G0040292
MGP_C57BL6NJ_G0034343
MGP_C57BL6NJ_G0029962
MGP_C57BL6NJ_G0036634
MGP_C57BL6NJ_G0032444
MGP_C57BL6NJ_G0031617
MGP_C57BL6NJ_G0036053
MGP_C57BL6NJ_G0027349
MGP_C57BL6NJ_G0034431
MGP_C57BL6NJ_G0023677
MGP_C57BL6NJ_G0036552
MGP_C57BL6NJ_G0036257
MGP_C57BL6NJ_G0002170
MGP_C57BL6NJ_G0035933
MGP_C57BL6NJ_G0023846
MGP_C57BL6NJ_G0022973
novel.972
MGP_C57BL6NJ_G0028118
MGP_C57BL6NJ_G0026744
MGP_C57BL6NJ_G0031645
novel.1325
MGP_C57BL6NJ_G0026901
MGP_C57BL6NJ_G0029397
MGP_C57BL6NJ_G0029160
MGP_C57BL6NJ_G0015680
MGP_C57BL6NJ_G0024261
MGP_C57BL6NJ_G0040170
MGP_C57BL6NJ_G0019682
MGP_C57BL6NJ_G0019678
MGP_C57BL6NJ_G0036579
MGP_C57BL6NJ_G0018508
MGP_C57BL6NJ_G0024201
MGP_C57BL6NJ_G0006878
MGP_C57BL6NJ_G0005094
MGP_C57BL6NJ_G0025873
MGP_C57BL6NJ_G0033080
MGP_C57BL6NJ_G0030905
MGP_C57BL6NJ_G0016760
MGP_C57BL6NJ_G0017391
MGP_C57BL6NJ_G0025584
MGP_C57BL6NJ_G0025469
MGP_C57BL6NJ_G0028277
MGP_C57BL6NJ_G0022685
MGP_C57BL6NJ_G0030642
MGP_C57BL6NJ_G0031210
MGP_C57BL6NJ_G0029943
MGP_C57BL6NJ_G0019605
MGP_C57BL6NJ_G0021986
MGP_C57BL6NJ_G0026199
MGP_C57BL6NJ_G0036470
MGP_C57BL6NJ_G0033592
MGP_C57BL6NJ_G0027874
novel.824
MGP_C57BL6NJ_G0021479
novel.596
MGP_C57BL6NJ_G0026640
MGP_C57BL6NJ_G0019294
MGP_C57BL6NJ_G0020561
MGP_C57BL6NJ_G0017039
MGP_C57BL6NJ_G0015502
MGP_C57BL6NJ_G0021972
MGP_C57BL6NJ_G0019127
MGP_C57BL6NJ_G0035536
MGP_C57BL6NJ_G0025850
MGP_C57BL6NJ_G0035522
novel.252
novel.1263
MGP_C57BL6NJ_G0032699
MGP_C57BL6NJ_G0022645
MGP_C57BL6NJ_G0006988
MGP_C57BL6NJ_G0020550
MGP_C57BL6NJ_G0031328
MGP_C57BL6NJ_G0017064
MGP_C57BL6NJ_G0031208
MGP_C57BL6NJ_G0002376
MGP_C57BL6NJ_G0031485
MGP_C57BL6NJ_G0018224
MGP_C57BL6NJ_G0016477
MGP_C57BL6NJ_G0028588
novel.888
MGP_C57BL6NJ_G0022058
MGP_C57BL6NJ_G0028142
MGP_C57BL6NJ_G0028770
MGP_C57BL6NJ_G0016522
MGP_C57BL6NJ_G0002906
MGP_C57BL6NJ_G0029356
MGP_C57BL6NJ_G0034961
MGP_C57BL6NJ_G0021161
MGP_C57BL6NJ_G0015911
MGP_C57BL6NJ_G0019630
MGP_C57BL6NJ_G0032156
MGP_C57BL6NJ_G0029481
MGP_C57BL6NJ_G0023592
MGP_C57BL6NJ_G0028744
MGP_C57BL6NJ_G0035920
MGP_C57BL6NJ_G0027411
MGP_C57BL6NJ_G0019894
MGP_C57BL6NJ_G0036178
MGP_C57BL6NJ_G0027705
MGP_C57BL6NJ_G0027051
MGP_C57BL6NJ_G0028535
MGP_C57BL6NJ_G0024235
MGP_C57BL6NJ_G0029219
MGP_C57BL6NJ_G0032323
MGP_C57BL6NJ_G0027552
MGP_C57BL6NJ_G0029935
MGP_C57BL6NJ_G0018907
MGP_C57BL6NJ_G0037493
MGP_C57BL6NJ_G0021308
MGP_C57BL6NJ_G0020437
MGP_C57BL6NJ_G0036133
MGP_C57BL6NJ_G0023369
MGP_C57BL6NJ_G0029066
novel.707
MGP_C57BL6NJ_G0018843
MGP_C57BL6NJ_G0021272
MGP_C57BL6NJ_G0028546
MGP_C57BL6NJ_G0023220
MGP_C57BL6NJ_G0011723
MGP_C57BL6NJ_G0040256
novel.917
MGP_C57BL6NJ_G0017537
MGP_C57BL6NJ_G0035419
MGP_C57BL6NJ_G0029893
MGP_C57BL6NJ_G0031457
MGP_C57BL6NJ_G0015800
MGP_C57BL6NJ_G0020622
MGP_C57BL6NJ_G0031291
MGP_C57BL6NJ_G0035969
MGP_C57BL6NJ_G0003857
MGP_C57BL6NJ_G0018368
MGP_C57BL6NJ_G0032854
MGP_C57BL6NJ_G0030018
MGP_C57BL6NJ_G0034562
MGP_C57BL6NJ_G0024959
MGP_C57BL6NJ_G0024214
MGP_C57BL6NJ_G0002925
MGP_C57BL6NJ_G0001811
MGP_C57BL6NJ_G0004095
MGP_C57BL6NJ_G0023113
MGP_C57BL6NJ_G0015569
MGP_C57BL6NJ_G0004160
MGP_C57BL6NJ_G0023826
MGP_C57BL6NJ_G0022460
MGP_C57BL6NJ_G0029800
MGP_C57BL6NJ_G0033997
MGP_C57BL6NJ_G0024011
MGP_C57BL6NJ_G0019044
MGP_C57BL6NJ_G0029337
MGP_C57BL6NJ_G0016951
MGP_C57BL6NJ_G0029056
MGP_C57BL6NJ_G0029131
MGP_C57BL6NJ_G0025538
MGP_C57BL6NJ_G0031194
MGP_C57BL6NJ_G0005581
MGP_C57BL6NJ_G0038150
MGP_C57BL6NJ_G0029456
MGP_C57BL6NJ_G0031443
MGP_C57BL6NJ_G0022365
MGP_C57BL6NJ_G0016341
MGP_C57BL6NJ_G0026892
MGP_C57BL6NJ_G0029399
MGP_C57BL6NJ_G0017665
novel.1113
MGP_C57BL6NJ_G0003269
MGP_C57BL6NJ_G0000922
novel.322
MGP_C57BL6NJ_G0030925
MGP_C57BL6NJ_G0007668
MGP_C57BL6NJ_G0019197
MGP_C57BL6NJ_G0032869
MGP_C57BL6NJ_G0034136
MGP_C57BL6NJ_G0021796
MGP_C57BL6NJ_G0004729
MGP_C57BL6NJ_G0031452
MGP_C57BL6NJ_G0034451
MGP_C57BL6NJ_G0025838
MGP_C57BL6NJ_G0024013
novel.1128
MGP_C57BL6NJ_G0018265
MGP_C57BL6NJ_G0021827
MGP_C57BL6NJ_G0027439
MGP_C57BL6NJ_G0034955
MGP_C57BL6NJ_G0029799
MGP_C57BL6NJ_G0025411
MGP_C57BL6NJ_G0029232
novel.938
MGP_C57BL6NJ_G0001837
MGP_C57BL6NJ_G0030433
MGP_C57BL6NJ_G0025097
MGP_C57BL6NJ_G0015734
MGP_C57BL6NJ_G0000412

## Sheet: Cx.unique
MGP_C57BL6NJ_G0026953
MGP_C57BL6NJ_G0020499
MGP_C57BL6NJ_G0024569
MGP_C57BL6NJ_G0019114
MGP_C57BL6NJ_G0035921
MGP_C57BL6NJ_G0026977
MGP_C57BL6NJ_G0036655
MGP_C57BL6NJ_G0035569
MGP_C57BL6NJ_G0019331
MGP_C57BL6NJ_G0036762
MGP_C57BL6NJ_G0031554
MGP_C57BL6NJ_G0030227
MGP_C57BL6NJ_G0026717
MGP_C57BL6NJ_G0016474
MGP_C57BL6NJ_G0023177
MGP_C57BL6NJ_G0024540
MGP_C57BL6NJ_G0016586
MGP_C57BL6NJ_G0017692
MGP_C57BL6NJ_G0035470
MGP_C57BL6NJ_G0024568
MGP_C57BL6NJ_G0017424
MGP_C57BL6NJ_G0026637
MGP_C57BL6NJ_G0021240
novel.1203
MGP_C57BL6NJ_G0018216
MGP_C57BL6NJ_G0034615
MGP_C57BL6NJ_G0023085
MGP_C57BL6NJ_G0027747
MGP_C57BL6NJ_G0022029
MGP_C57BL6NJ_G0001032
MGP_C57BL6NJ_G0025508
MGP_C57BL6NJ_G0032988
MGP_C57BL6NJ_G0031735
MGP_C57BL6NJ_G0026978
MGP_C57BL6NJ_G0028336
MGP_C57BL6NJ_G0017132
MGP_C57BL6NJ_G0016554
MGP_C57BL6NJ_G0022170
MGP_C57BL6NJ_G0022301
MGP_C57BL6NJ_G0018176
MGP_C57BL6NJ_G0031844
MGP_C57BL6NJ_G0016618
MGP_C57BL6NJ_G0027728
MGP_C57BL6NJ_G0017990
MGP_C57BL6NJ_G0005613
MGP_C57BL6NJ_G0029129
MGP_C57BL6NJ_G0019367
MGP_C57BL6NJ_G0001030
MGP_C57BL6NJ_G0021008
MGP_C57BL6NJ_G0017012
MGP_C57BL6NJ_G0019664
MGP_C57BL6NJ_G0024971
MGP_C57BL6NJ_G0022445
MGP_C57BL6NJ_G0020631
MGP_C57BL6NJ_G0030420
MGP_C57BL6NJ_G0035298
MGP_C57BL6NJ_G0018423
MGP_C57BL6NJ_G0030469
MGP_C57BL6NJ_G0036431
MGP_C57BL6NJ_G0022127
MGP_C57BL6NJ_G0019987
MGP_C57BL6NJ_G0019991
MGP_C57BL6NJ_G0018071
MGP_C57BL6NJ_G0026207
MGP_C57BL6NJ_G0035000
MGP_C57BL6NJ_G0017788
MGP_C57BL6NJ_G0019535
MGP_C57BL6NJ_G0027754
MGP_C57BL6NJ_G0020905
MGP_C57BL6NJ_G0024090
MGP_C57BL6NJ_G0034714
MGP_C57BL6NJ_G0006204
MGP_C57BL6NJ_G0026840
MGP_C57BL6NJ_G0026650
MGP_C57BL6NJ_G0036239
MGP_C57BL6NJ_G0017135
MGP_C57BL6NJ_G0018690
MGP_C57BL6NJ_G0022017
MGP_C57BL6NJ_G0027332
MGP_C57BL6NJ_G0022750
MGP_C57BL6NJ_G0025470
novel.1179
MGP_C57BL6NJ_G0022916
MGP_C57BL6NJ_G0034184
MGP_C57BL6NJ_G0035387
MGP_C57BL6NJ_G0033050
MGP_C57BL6NJ_G0033014
MGP_C57BL6NJ_G0026980
MGP_C57BL6NJ_G0020876
MGP_C57BL6NJ_G0027255
MGP_C57BL6NJ_G0018455
MGP_C57BL6NJ_G0031587
MGP_C57BL6NJ_G0029573
MGP_C57BL6NJ_G0026193
MGP_C57BL6NJ_G0027401
MGP_C57BL6NJ_G0028088
MGP_C57BL6NJ_G0029991
MGP_C57BL6NJ_G0022227
MGP_C57BL6NJ_G0033420
MGP_C57BL6NJ_G0035373
MGP_C57BL6NJ_G0022503
MGP_C57BL6NJ_G0018927
MGP_C57BL6NJ_G0018174
MGP_C57BL6NJ_G0031504
MGP_C57BL6NJ_G0035012
MGP_C57BL6NJ_G0026115
MGP_C57BL6NJ_G0017953
MGP_C57BL6NJ_G0016011
MGP_C57BL6NJ_G0020940
MGP_C57BL6NJ_G0030230
MGP_C57BL6NJ_G0019716
MGP_C57BL6NJ_G0005644
MGP_C57BL6NJ_G0030255
MGP_C57BL6NJ_G0022996
MGP_C57BL6NJ_G0030776
MGP_C57BL6NJ_G0031242
MGP_C57BL6NJ_G0034458
MGP_C57BL6NJ_G0021288
MGP_C57BL6NJ_G0029624
MGP_C57BL6NJ_G0034037
novel.572
MGP_C57BL6NJ_G0016240
MGP_C57BL6NJ_G0020300
MGP_C57BL6NJ_G0028936
novel.389
MGP_C57BL6NJ_G0035944
MGP_C57BL6NJ_G0017784
MGP_C57BL6NJ_G0018184
MGP_C57BL6NJ_G0028244
MGP_C57BL6NJ_G0028516
MGP_C57BL6NJ_G0020296
MGP_C57BL6NJ_G0024371
MGP_C57BL6NJ_G0021160
MGP_C57BL6NJ_G0028165
MGP_C57BL6NJ_G0017364
MGP_C57BL6NJ_G0030831
MGP_C57BL6NJ_G0018561
MGP_C57BL6NJ_G0020004
MGP_C57BL6NJ_G0025258
MGP_C57BL6NJ_G0032692
MGP_C57BL6NJ_G0029928
novel.802
MGP_C57BL6NJ_G0035662
MGP_C57BL6NJ_G0028812
MGP_C57BL6NJ_G0034000
MGP_C57BL6NJ_G0021376
MGP_C57BL6NJ_G0028135
novel.1338
MGP_C57BL6NJ_G0030450
MGP_C57BL6NJ_G0020880
MGP_C57BL6NJ_G0022776
MGP_C57BL6NJ_G0017311
novel.1221
MGP_C57BL6NJ_G0016830
MGP_C57BL6NJ_G0034318
MGP_C57BL6NJ_G0030318
MGP_C57BL6NJ_G0018357
MGP_C57BL6NJ_G0028189
MGP_C57BL6NJ_G0019180
MGP_C57BL6NJ_G0035237
MGP_C57BL6NJ_G0020939
MGP_C57BL6NJ_G0022305
MGP_C57BL6NJ_G0022878
MGP_C57BL6NJ_G0023878
MGP_C57BL6NJ_G0030344
MGP_C57BL6NJ_G0030486
MGP_C57BL6NJ_G0021009
MGP_C57BL6NJ_G0031255
MGP_C57BL6NJ_G0025183
MGP_C57BL6NJ_G0017127
MGP_C57BL6NJ_G0031212
MGP_C57BL6NJ_G0001031
MGP_C57BL6NJ_G0023112
MGP_C57BL6NJ_G0029396
MGP_C57BL6NJ_G0024379
MGP_C57BL6NJ_G0032743
MGP_C57BL6NJ_G0022769
MGP_C57BL6NJ_G0019293
MGP_C57BL6NJ_G0020896
MGP_C57BL6NJ_G0026020
MGP_C57BL6NJ_G0021506
MGP_C57BL6NJ_G0037610
MGP_C57BL6NJ_G0030014
MGP_C57BL6NJ_G0026947
MGP_C57BL6NJ_G0026187
MGP_C57BL6NJ_G0027620
MGP_C57BL6NJ_G0031547
MGP_C57BL6NJ_G0023535
MGP_C57BL6NJ_G0019606
MGP_C57BL6NJ_G0027227
MGP_C57BL6NJ_G0028940
MGP_C57BL6NJ_G0022325
MGP_C57BL6NJ_G0025658
MGP_C57BL6NJ_G0036134
MGP_C57BL6NJ_G0020625
MGP_C57BL6NJ_G0018585
MGP_C57BL6NJ_G0035734
MGP_C57BL6NJ_G0026159
MGP_C57BL6NJ_G0035934
MGP_C57BL6NJ_G0030522
MGP_C57BL6NJ_G0019642
MGP_C57BL6NJ_G0021147
MGP_C57BL6NJ_G0023118
MGP_C57BL6NJ_G0024777
MGP_C57BL6NJ_G0028050
MGP_C57BL6NJ_G0023180
MGP_C57BL6NJ_G0035645
MGP_C57BL6NJ_G0017794
MGP_C57BL6NJ_G0033738
MGP_C57BL6NJ_G0028500
MGP_C57BL6NJ_G0025330
MGP_C57BL6NJ_G0028175
MGP_C57BL6NJ_G0032512
MGP_C57BL6NJ_G0034397
MGP_C57BL6NJ_G0026732
MGP_C57BL6NJ_G0020965
MGP_C57BL6NJ_G0031580
MGP_C57BL6NJ_G0036307
MGP_C57BL6NJ_G0030594
MGP_C57BL6NJ_G0026944
MGP_C57BL6NJ_G0029369
MGP_C57BL6NJ_G0024898
MGP_C57BL6NJ_G0027766
MGP_C57BL6NJ_G0035374
MGP_C57BL6NJ_G0026074
MGP_C57BL6NJ_G0029603
MGP_C57BL6NJ_G0035720
MGP_C57BL6NJ_G0017010
MGP_C57BL6NJ_G0018112
MGP_C57BL6NJ_G0031518
MGP_C57BL6NJ_G0032145
MGP_C57BL6NJ_G0026152
MGP_C57BL6NJ_G0024679
MGP_C57BL6NJ_G0019270
MGP_C57BL6NJ_G0030737
MGP_C57BL6NJ_G0026043
MGP_C57BL6NJ_G0018946
MGP_C57BL6NJ_G0016890
MGP_C57BL6NJ_G0020904
MGP_C57BL6NJ_G0016141
MGP_C57BL6NJ_G0016231
MGP_C57BL6NJ_G0035017
MGP_C57BL6NJ_G0027207
MGP_C57BL6NJ_G0016757
MGP_C57BL6NJ_G0019938
MGP_C57BL6NJ_G0023526
MGP_C57BL6NJ_G0029302
MGP_C57BL6NJ_G0022045
MGP_C57BL6NJ_G0032654
MGP_C57BL6NJ_G0022958
novel.321
MGP_C57BL6NJ_G0036719
MGP_C57BL6NJ_G0025184
MGP_C57BL6NJ_G0019450
MGP_C57BL6NJ_G0007389
MGP_C57BL6NJ_G0020416
MGP_C57BL6NJ_G0028991
MGP_C57BL6NJ_G0007584
MGP_C57BL6NJ_G0028610
MGP_C57BL6NJ_G0022037
MGP_C57BL6NJ_G0017943
MGP_C57BL6NJ_G0021282
MGP_C57BL6NJ_G0021453
MGP_C57BL6NJ_G0028207
MGP_C57BL6NJ_G0028950
MGP_C57BL6NJ_G0022970
MGP_C57BL6NJ_G0021021
MGP_C57BL6NJ_G0028801
MGP_C57BL6NJ_G0033495
MGP_C57BL6NJ_G0022014
MGP_C57BL6NJ_G0032722
MGP_C57BL6NJ_G0022151
MGP_C57BL6NJ_G0027321
MGP_C57BL6NJ_G0027162
MGP_C57BL6NJ_G0028415
MGP_C57BL6NJ_G0024381
MGP_C57BL6NJ_G0029746
MGP_C57BL6NJ_G0029241
MGP_C57BL6NJ_G0016905
MGP_C57BL6NJ_G0017632
MGP_C57BL6NJ_G0031449
MGP_C57BL6NJ_G0029367
MGP_C57BL6NJ_G0022260
novel.298
MGP_C57BL6NJ_G0028215
MGP_C57BL6NJ_G0028707
MGP_C57BL6NJ_G0019193
MGP_C57BL6NJ_G0024578
MGP_C57BL6NJ_G0028145
MGP_C57BL6NJ_G0021211
MGP_C57BL6NJ_G0026759
MGP_C57BL6NJ_G0017581
MGP_C57BL6NJ_G0029161
MGP_C57BL6NJ_G0018531
MGP_C57BL6NJ_G0017604
MGP_C57BL6NJ_G0034494
MGP_C57BL6NJ_G0036614
MGP_C57BL6NJ_G0019867
MGP_C57BL6NJ_G0027472
MGP_C57BL6NJ_G0028899
MGP_C57BL6NJ_G0023893
MGP_C57BL6NJ_G0026055
MGP_C57BL6NJ_G0022542
MGP_C57BL6NJ_G0023134
MGP_C57BL6NJ_G0018883
MGP_C57BL6NJ_G0028363
MGP_C57BL6NJ_G0017362
MGP_C57BL6NJ_G0030390
MGP_C57BL6NJ_G0015601
MGP_C57BL6NJ_G0021745
MGP_C57BL6NJ_G0022676
MGP_C57BL6NJ_G0035312
MGP_C57BL6NJ_G0024881
MGP_C57BL6NJ_G0036457
MGP_C57BL6NJ_G0028337
MGP_C57BL6NJ_G0031497
MGP_C57BL6NJ_G0030266
MGP_C57BL6NJ_G0024195
MGP_C57BL6NJ_G0028828
MGP_C57BL6NJ_G0033609
MGP_C57BL6NJ_G0023892
MGP_C57BL6NJ_G0001029
MGP_C57BL6NJ_G0031540
MGP_C57BL6NJ_G0025460
MGP_C57BL6NJ_G0036104
MGP_C57BL6NJ_G0021402
MGP_C57BL6NJ_G0036523
MGP_C57BL6NJ_G0023867
MGP_C57BL6NJ_G0005072
MGP_C57BL6NJ_G0022586
MGP_C57BL6NJ_G0029797
MGP_C57BL6NJ_G0020350
MGP_C57BL6NJ_G0026959
MGP_C57BL6NJ_G0019715
MGP_C57BL6NJ_G0026129
MGP_C57BL6NJ_G0025107
MGP_C57BL6NJ_G0033855
MGP_C57BL6NJ_G0001457
MGP_C57BL6NJ_G0030832
MGP_C57BL6NJ_G0029301
MGP_C57BL6NJ_G0027817
MGP_C57BL6NJ_G0023270
MGP_C57BL6NJ_G0029718
MGP_C57BL6NJ_G0019649
MGP_C57BL6NJ_G0025458
MGP_C57BL6NJ_G0037495
MGP_C57BL6NJ_G0028471
MGP_C57BL6NJ_G0035948
novel.1187
MGP_C57BL6NJ_G0033450
MGP_C57BL6NJ_G0018244
novel.444
MGP_C57BL6NJ_G0028241
MGP_C57BL6NJ_G0033368
MGP_C57BL6NJ_G0024929
MGP_C57BL6NJ_G0036380
MGP_C57BL6NJ_G0034015
MGP_C57BL6NJ_G0029035
MGP_C57BL6NJ_G0020331
MGP_C57BL6NJ_G0032742
novel.443
MGP_C57BL6NJ_G0020501
MGP_C57BL6NJ_G0009792
MGP_C57BL6NJ_G0017709
MGP_C57BL6NJ_G0021446
MGP_C57BL6NJ_G0027260
MGP_C57BL6NJ_G0036285
MGP_C57BL6NJ_G0025899
MGP_C57BL6NJ_G0028584
MGP_C57BL6NJ_G0026705
MGP_C57BL6NJ_G0027707
MGP_C57BL6NJ_G0026666
MGP_C57BL6NJ_G0028156
MGP_C57BL6NJ_G0034804
MGP_C57BL6NJ_G0036654
MGP_C57BL6NJ_G0006639
MGP_C57BL6NJ_G0033364
MGP_C57BL6NJ_G0032557
MGP_C57BL6NJ_G0034314
MGP_C57BL6NJ_G0018113
MGP_C57BL6NJ_G0031847
novel.986
MGP_C57BL6NJ_G0007713
MGP_C57BL6NJ_G0026580
MGP_C57BL6NJ_G0006996
MGP_C57BL6NJ_G0021062
MGP_C57BL6NJ_G0023365
MGP_C57BL6NJ_G0016692
MGP_C57BL6NJ_G0035517
MGP_C57BL6NJ_G0018730
MGP_C57BL6NJ_G0028274
MGP_C57BL6NJ_G0029764
MGP_C57BL6NJ_G0021351
MGP_C57BL6NJ_G0036560
MGP_C57BL6NJ_G0026592
MGP_C57BL6NJ_G0018454
MGP_C57BL6NJ_G0031577
MGP_C57BL6NJ_G0022351
MGP_C57BL6NJ_G0018709
MGP_C57BL6NJ_G0023581
MGP_C57BL6NJ_G0025012
MGP_C57BL6NJ_G0016414
MGP_C57BL6NJ_G0001763
MGP_C57BL6NJ_G0025015
MGP_C57BL6NJ_G0020013
MGP_C57BL6NJ_G0028348
MGP_C57BL6NJ_G0017606
MGP_C57BL6NJ_G0029092
MGP_C57BL6NJ_G0035873
MGP_C57BL6NJ_G0021433
MGP_C57BL6NJ_G0029287
MGP_C57BL6NJ_G0017664
MGP_C57BL6NJ_G0018787
MGP_C57BL6NJ_G0025686
novel.479
MGP_C57BL6NJ_G0024231
novel.647
MGP_C57BL6NJ_G0027842
MGP_C57BL6NJ_G0033053
MGP_C57BL6NJ_G0000524
MGP_C57BL6NJ_G0025581
MGP_C57BL6NJ_G0029739
MGP_C57BL6NJ_G0004930
MGP_C57BL6NJ_G0026262
MGP_C57BL6NJ_G0022314
novel.345
MGP_C57BL6NJ_G0027191
MGP_C57BL6NJ_G0023269
MGP_C57BL6NJ_G0022178
MGP_C57BL6NJ_G0017005
MGP_C57BL6NJ_G0031951
MGP_C57BL6NJ_G0025563
MGP_C57BL6NJ_G0022274
novel.969
MGP_C57BL6NJ_G0026929
MGP_C57BL6NJ_G0006135
MGP_C57BL6NJ_G0005010
MGP_C57BL6NJ_G0018559
MGP_C57BL6NJ_G0023691
MGP_C57BL6NJ_G0031455
MGP_C57BL6NJ_G0024715
MGP_C57BL6NJ_G0031019
MGP_C57BL6NJ_G0025260
MGP_C57BL6NJ_G0001099
novel.455
MGP_C57BL6NJ_G0025679
MGP_C57BL6NJ_G0017750
MGP_C57BL6NJ_G0020613
MGP_C57BL6NJ_G0020201
MGP_C57BL6NJ_G0031205
MGP_C57BL6NJ_G0028981
MGP_C57BL6NJ_G0031293
MGP_C57BL6NJ_G0016362
MGP_C57BL6NJ_G0026879
MGP_C57BL6NJ_G0035526
MGP_C57BL6NJ_G0028683
MGP_C57BL6NJ_G0019257
MGP_C57BL6NJ_G0018183
MGP_C57BL6NJ_G0023540
MGP_C57BL6NJ_G0016807
novel.5
MGP_C57BL6NJ_G0022242
MGP_C57BL6NJ_G0026963
MGP_C57BL6NJ_G0034967
MGP_C57BL6NJ_G0022461
MGP_C57BL6NJ_G0028837
MGP_C57BL6NJ_G0024866
MGP_C57BL6NJ_G0021293
MGP_C57BL6NJ_G0026920
MGP_C57BL6NJ_G0030656
MGP_C57BL6NJ_G0024775
MGP_C57BL6NJ_G0029043
MGP_C57BL6NJ_G0020855
novel.240
MGP_C57BL6NJ_G0026914
MGP_C57BL6NJ_G0023273
MGP_C57BL6NJ_G0006450
MGP_C57BL6NJ_G0003749
MGP_C57BL6NJ_G0019182
novel.493
MGP_C57BL6NJ_G0023131
MGP_C57BL6NJ_G0024793
MGP_C57BL6NJ_G0017035
MGP_C57BL6NJ_G0025253
MGP_C57BL6NJ_G0036122
novel.954
MGP_C57BL6NJ_G0023374
MGP_C57BL6NJ_G0019733
MGP_C57BL6NJ_G0025207
MGP_C57BL6NJ_G0017113
MGP_C57BL6NJ_G0035530
MGP_C57BL6NJ_G0023841
novel.1217
MGP_C57BL6NJ_G0029904
MGP_C57BL6NJ_G0035001
MGP_C57BL6NJ_G0030407
MGP_C57BL6NJ_G0030434
MGP_C57BL6NJ_G0024567
novel.1120
MGP_C57BL6NJ_G0030998
MGP_C57BL6NJ_G0029273
MGP_C57BL6NJ_G0021686
MGP_C57BL6NJ_G0018463
MGP_C57BL6NJ_G0022088
MGP_C57BL6NJ_G0018206
MGP_C57BL6NJ_G0033964
MGP_C57BL6NJ_G0001747
MGP_C57BL6NJ_G0026966
MGP_C57BL6NJ_G0031528
MGP_C57BL6NJ_G0024511
MGP_C57BL6NJ_G0027558
MGP_C57BL6NJ_G0023491
MGP_C57BL6NJ_G0035648
MGP_C57BL6NJ_G0016919
MGP_C57BL6NJ_G0035850
MGP_C57BL6NJ_G0031480
MGP_C57BL6NJ_G0030718
MGP_C57BL6NJ_G0020589
MGP_C57BL6NJ_G0034782
MGP_C57BL6NJ_G0031652
MGP_C57BL6NJ_G0019336
MGP_C57BL6NJ_G0017469
MGP_C57BL6NJ_G0030144
MGP_C57BL6NJ_G0016469
MGP_C57BL6NJ_G0025689
MGP_C57BL6NJ_G0020392
MGP_C57BL6NJ_G0035694
MGP_C57BL6NJ_G0018085
MGP_C57BL6NJ_G0022383
MGP_C57BL6NJ_G0028520
MGP_C57BL6NJ_G0031129
MGP_C57BL6NJ_G0021830
MGP_C57BL6NJ_G0025038
MGP_C57BL6NJ_G0034034
MGP_C57BL6NJ_G0035453
MGP_C57BL6NJ_G0027317
MGP_C57BL6NJ_G0021836
MGP_C57BL6NJ_G0035322
MGP_C57BL6NJ_G0020409
MGP_C57BL6NJ_G0024043
MGP_C57BL6NJ_G0018204
MGP_C57BL6NJ_G0020198
MGP_C57BL6NJ_G0006356
MGP_C57BL6NJ_G0003685
MGP_C57BL6NJ_G0030026
MGP_C57BL6NJ_G0016281
MGP_C57BL6NJ_G0017319
MGP_C57BL6NJ_G0020913
MGP_C57BL6NJ_G0032641
MGP_C57BL6NJ_G0023245
MGP_C57BL6NJ_G0015858
MGP_C57BL6NJ_G0019238
MGP_C57BL6NJ_G0034982
MGP_C57BL6NJ_G0028998
MGP_C57BL6NJ_G0018688
MGP_C57BL6NJ_G0017608
MGP_C57BL6NJ_G0022398
MGP_C57BL6NJ_G0005278
MGP_C57BL6NJ_G0019926
novel.273
MGP_C57BL6NJ_G0035327
MGP_C57BL6NJ_G0034510
MGP_C57BL6NJ_G0017567
MGP_C57BL6NJ_G0036242
MGP_C57BL6NJ_G0016371
MGP_C57BL6NJ_G0023014
MGP_C57BL6NJ_G0015568
MGP_C57BL6NJ_G0016631
MGP_C57BL6NJ_G0030482
MGP_C57BL6NJ_G0030878
MGP_C57BL6NJ_G0028507
MGP_C57BL6NJ_G0031890
MGP_C57BL6NJ_G0015695
MGP_C57BL6NJ_G0002941
MGP_C57BL6NJ_G0025706
MGP_C57BL6NJ_G0028216
MGP_C57BL6NJ_G0017187
MGP_C57BL6NJ_G0027602
MGP_C57BL6NJ_G0018888
MGP_C57BL6NJ_G0025576
MGP_C57BL6NJ_G0023368
MGP_C57BL6NJ_G0018993
MGP_C57BL6NJ_G0006326
MGP_C57BL6NJ_G0018556
MGP_C57BL6NJ_G0026550
MGP_C57BL6NJ_G0035189
MGP_C57BL6NJ_G0018555
MGP_C57BL6NJ_G0031687
MGP_C57BL6NJ_G0023139
MGP_C57BL6NJ_G0036127
MGP_C57BL6NJ_G0025197
MGP_C57BL6NJ_G0000755
MGP_C57BL6NJ_G0026629
MGP_C57BL6NJ_G0036640
MGP_C57BL6NJ_G0024814
MGP_C57BL6NJ_G0026284
MGP_C57BL6NJ_G0022342
MGP_C57BL6NJ_G0035542
MGP_C57BL6NJ_G0030710
MGP_C57BL6NJ_G0006618
MGP_C57BL6NJ_G0019310
MGP_C57BL6NJ_G0033621
MGP_C57BL6NJ_G0029390
MGP_C57BL6NJ_G0029934
MGP_C57BL6NJ_G0016351
MGP_C57BL6NJ_G0018077
MGP_C57BL6NJ_G0035011
MGP_C57BL6NJ_G0017979
MGP_C57BL6NJ_G0004245
MGP_C57BL6NJ_G0018586
MGP_C57BL6NJ_G0029640
MGP_C57BL6NJ_G0030368
MGP_C57BL6NJ_G0023351
MGP_C57BL6NJ_G0004344
MGP_C57BL6NJ_G0031173
MGP_C57BL6NJ_G0028257
MGP_C57BL6NJ_G0028628
MGP_C57BL6NJ_G0018129
MGP_C57BL6NJ_G0027027
MGP_C57BL6NJ_G0025378
MGP_C57BL6NJ_G0028252
MGP_C57BL6NJ_G0029154
MGP_C57BL6NJ_G0004472
MGP_C57BL6NJ_G0030949
MGP_C57BL6NJ_G0033963
MGP_C57BL6NJ_G0028264
MGP_C57BL6NJ_G0029477
MGP_C57BL6NJ_G0027811
MGP_C57BL6NJ_G0030952
MGP_C57BL6NJ_G0023549
MGP_C57BL6NJ_G0026135
MGP_C57BL6NJ_G0023237
MGP_C57BL6NJ_G0018081
MGP_C57BL6NJ_G0018410
novel.747
MGP_C57BL6NJ_G0020518
MGP_C57BL6NJ_G0001963
MGP_C57BL6NJ_G0031884
MGP_C57BL6NJ_G0018188
MGP_C57BL6NJ_G0019862
MGP_C57BL6NJ_G0017977
MGP_C57BL6NJ_G0031926
MGP_C57BL6NJ_G0024525
MGP_C57BL6NJ_G0027243
MGP_C57BL6NJ_G0017134
MGP_C57BL6NJ_G0035943
MGP_C57BL6NJ_G0032242
MGP_C57BL6NJ_G0036518
MGP_C57BL6NJ_G0033730
MGP_C57BL6NJ_G0031958
MGP_C57BL6NJ_G0029392
MGP_C57BL6NJ_G0020146
MGP_C57BL6NJ_G0033372
MGP_C57BL6NJ_G0026983
MGP_C57BL6NJ_G0024972
MGP_C57BL6NJ_G0031886
MGP_C57BL6NJ_G0025273
MGP_C57BL6NJ_G0021159
MGP_C57BL6NJ_G0036644
novel.233
MGP_C57BL6NJ_G0030907
MGP_C57BL6NJ_G0035062
MGP_C57BL6NJ_G0021007
MGP_C57BL6NJ_G0022756
MGP_C57BL6NJ_G0019471
MGP_C57BL6NJ_G0031920
MGP_C57BL6NJ_G0017006
MGP_C57BL6NJ_G0019115
MGP_C57BL6NJ_G0031523
MGP_C57BL6NJ_G0024930
novel.165
MGP_C57BL6NJ_G0017240
MGP_C57BL6NJ_G0023055
MGP_C57BL6NJ_G0036760
MGP_C57BL6NJ_G0034683
MGP_C57BL6NJ_G0028021
MGP_C57BL6NJ_G0035013
MGP_C57BL6NJ_G0035949
MGP_C57BL6NJ_G0034131
MGP_C57BL6NJ_G0031529
MGP_C57BL6NJ_G0023762
MGP_C57BL6NJ_G0022121
MGP_C57BL6NJ_G0028443
MGP_C57BL6NJ_G0034690
MGP_C57BL6NJ_G0040380
MGP_C57BL6NJ_G0017961
MGP_C57BL6NJ_G0023994
MGP_C57BL6NJ_G0024469
MGP_C57BL6NJ_G0034757
MGP_C57BL6NJ_G0022964
MGP_C57BL6NJ_G0026186
MGP_C57BL6NJ_G0021530
MGP_C57BL6NJ_G0025401
MGP_C57BL6NJ_G0032386
novel.31
MGP_C57BL6NJ_G0030877
MGP_C57BL6NJ_G0021264
MGP_C57BL6NJ_G0002800
novel.1025
MGP_C57BL6NJ_G0022652
MGP_C57BL6NJ_G0024299
MGP_C57BL6NJ_G0023217
MGP_C57BL6NJ_G0023250
MGP_C57BL6NJ_G0019040
MGP_C57BL6NJ_G0036575
MGP_C57BL6NJ_G0021247
MGP_C57BL6NJ_G0034496
MGP_C57BL6NJ_G0017746
MGP_C57BL6NJ_G0021347
MGP_C57BL6NJ_G0029348
MGP_C57BL6NJ_G0002921
MGP_C57BL6NJ_G0016390
MGP_C57BL6NJ_G0030967
MGP_C57BL6NJ_G0027216
MGP_C57BL6NJ_G0022249
MGP_C57BL6NJ_G0006949
MGP_C57BL6NJ_G0020585
MGP_C57BL6NJ_G0017449
MGP_C57BL6NJ_G0029591
MGP_C57BL6NJ_G0030196
MGP_C57BL6NJ_G0017594
MGP_C57BL6NJ_G0036066
MGP_C57BL6NJ_G0025427
MGP_C57BL6NJ_G0007216
MGP_C57BL6NJ_G0024199
MGP_C57BL6NJ_G0016473
novel.163
MGP_C57BL6NJ_G0001138
MGP_C57BL6NJ_G0016383
MGP_C57BL6NJ_G0026930
MGP_C57BL6NJ_G0003212
MGP_C57BL6NJ_G0018009
MGP_C57BL6NJ_G0024287
MGP_C57BL6NJ_G0021015
MGP_C57BL6NJ_G0024519
MGP_C57BL6NJ_G0017783
MGP_C57BL6NJ_G0017351
MGP_C57BL6NJ_G0022656
MGP_C57BL6NJ_G0021329
MGP_C57BL6NJ_G0014064
MGP_C57BL6NJ_G0020511
MGP_C57BL6NJ_G0022509
MGP_C57BL6NJ_G0028737
MGP_C57BL6NJ_G0031918
MGP_C57BL6NJ_G0017004
MGP_C57BL6NJ_G0005668
MGP_C57BL6NJ_G0036409
MGP_C57BL6NJ_G0025421
MGP_C57BL6NJ_G0020281
MGP_C57BL6NJ_G0021561
MGP_C57BL6NJ_G0018779
MGP_C57BL6NJ_G0017495
MGP_C57BL6NJ_G0018823
MGP_C57BL6NJ_G0018982
MGP_C57BL6NJ_G0020691
MGP_C57BL6NJ_G0027420
MGP_C57BL6NJ_G0016885
MGP_C57BL6NJ_G0020287
MGP_C57BL6NJ_G0017068
MGP_C57BL6NJ_G0019124
MGP_C57BL6NJ_G0001843
MGP_C57BL6NJ_G0021312
MGP_C57BL6NJ_G0029725
MGP_C57BL6NJ_G0027787
MGP_C57BL6NJ_G0017097
MGP_C57BL6NJ_G0026247
MGP_C57BL6NJ_G0005819
MGP_C57BL6NJ_G0034226
MGP_C57BL6NJ_G0023017
MGP_C57BL6NJ_G0028263
MGP_C57BL6NJ_G0026253
MGP_C57BL6NJ_G0021443
MGP_C57BL6NJ_G0008433
MGP_C57BL6NJ_G0025793
MGP_C57BL6NJ_G0029777
MGP_C57BL6NJ_G0020587
MGP_C57BL6NJ_G0034898
MGP_C57BL6NJ_G0017724
MGP_C57BL6NJ_G0018720
MGP_C57BL6NJ_G0001464
MGP_C57BL6NJ_G0022813
MGP_C57BL6NJ_G0028400
MGP_C57BL6NJ_G0030646
MGP_C57BL6NJ_G0019587
MGP_C57BL6NJ_G0030051
MGP_C57BL6NJ_G0018884
MGP_C57BL6NJ_G0033784
MGP_C57BL6NJ_G0032430
MGP_C57BL6NJ_G0022403
MGP_C57BL6NJ_G0021385
MGP_C57BL6NJ_G0036583
novel.899
MGP_C57BL6NJ_G0025670
MGP_C57BL6NJ_G0023852
MGP_C57BL6NJ_G0018213
novel.953
MGP_C57BL6NJ_G0033349
MGP_C57BL6NJ_G0029840
MGP_C57BL6NJ_G0029968
MGP_C57BL6NJ_G0015573
novel.1137
MGP_C57BL6NJ_G0029966
MGP_C57BL6NJ_G0022061
MGP_C57BL6NJ_G0027626
MGP_C57BL6NJ_G0003557
MGP_C57BL6NJ_G0005812
MGP_C57BL6NJ_G0016632
MGP_C57BL6NJ_G0032239
MGP_C57BL6NJ_G0010771
MGP_C57BL6NJ_G0001383
novel.327
MGP_C57BL6NJ_G0026602
MGP_C57BL6NJ_G0025083
MGP_C57BL6NJ_G0026581
MGP_C57BL6NJ_G0029068
MGP_C57BL6NJ_G0017280
MGP_C57BL6NJ_G0022109
MGP_C57BL6NJ_G0036526
MGP_C57BL6NJ_G0017527
MGP_C57BL6NJ_G0019686
MGP_C57BL6NJ_G0030587
MGP_C57BL6NJ_G0021775
MGP_C57BL6NJ_G0023902
MGP_C57BL6NJ_G0024404
MGP_C57BL6NJ_G0022725
MGP_C57BL6NJ_G0036554
MGP_C57BL6NJ_G0023443
MGP_C57BL6NJ_G0035711
MGP_C57BL6NJ_G0031269
MGP_C57BL6NJ_G0031407
novel.365
MGP_C57BL6NJ_G0004311
MGP_C57BL6NJ_G0032747
MGP_C57BL6NJ_G0019267
MGP_C57BL6NJ_G0017539
MGP_C57BL6NJ_G0021987
MGP_C57BL6NJ_G0035861
MGP_C57BL6NJ_G0027706
MGP_C57BL6NJ_G0028418
MGP_C57BL6NJ_G0035313
MGP_C57BL6NJ_G0032668
MGP_C57BL6NJ_G0020603
MGP_C57BL6NJ_G0019353
novel.1180
MGP_C57BL6NJ_G0033111
novel.1181
MGP_C57BL6NJ_G0029475
MGP_C57BL6NJ_G0016763
MGP_C57BL6NJ_G0017726
novel.330
MGP_C57BL6NJ_G0024391
MGP_C57BL6NJ_G0035484
MGP_C57BL6NJ_G0026064
MGP_C57BL6NJ_G0029986
MGP_C57BL6NJ_G0018895
MGP_C57BL6NJ_G0030370
MGP_C57BL6NJ_G0030422
novel.526
MGP_C57BL6NJ_G0015621
MGP_C57BL6NJ_G0022494
MGP_C57BL6NJ_G0016827
MGP_C57BL6NJ_G0019484
MGP_C57BL6NJ_G0030577
MGP_C57BL6NJ_G0025661
novel.151
MGP_C57BL6NJ_G0028037
MGP_C57BL6NJ_G0025428
MGP_C57BL6NJ_G0027363
MGP_C57BL6NJ_G0034073
MGP_C57BL6NJ_G0035510
MGP_C57BL6NJ_G0021014
MGP_C57BL6NJ_G0030851
MGP_C57BL6NJ_G0022642
MGP_C57BL6NJ_G0031021
MGP_C57BL6NJ_G0028223
MGP_C57BL6NJ_G0021231
MGP_C57BL6NJ_G0016703
MGP_C57BL6NJ_G0016786
MGP_C57BL6NJ_G0030231
MGP_C57BL6NJ_G0035518
MGP_C57BL6NJ_G0017446
MGP_C57BL6NJ_G0036121
MGP_C57BL6NJ_G0035923
MGP_C57BL6NJ_G0025137
MGP_C57BL6NJ_G0021529
MGP_C57BL6NJ_G0034164
novel.879
MGP_C57BL6NJ_G0019944
MGP_C57BL6NJ_G0016871
MGP_C57BL6NJ_G0019096
MGP_C57BL6NJ_G0022092
MGP_C57BL6NJ_G0002789
MGP_C57BL6NJ_G0020571
novel.1066
MGP_C57BL6NJ_G0020950
MGP_C57BL6NJ_G0035749
MGP_C57BL6NJ_G0026014
MGP_C57BL6NJ_G0018962
MGP_C57BL6NJ_G0018879
MGP_C57BL6NJ_G0020122
MGP_C57BL6NJ_G0031262
MGP_C57BL6NJ_G0021396
MGP_C57BL6NJ_G0001255
MGP_C57BL6NJ_G0001779
MGP_C57BL6NJ_G0029215
MGP_C57BL6NJ_G0027714
MGP_C57BL6NJ_G0030912
MGP_C57BL6NJ_G0024836
MGP_C57BL6NJ_G0030221
MGP_C57BL6NJ_G0013505
MGP_C57BL6NJ_G0003473
MGP_C57BL6NJ_G0003694
MGP_C57BL6NJ_G0026300
MGP_C57BL6NJ_G0034532
MGP_C57BL6NJ_G0025859
MGP_C57BL6NJ_G0033036
MGP_C57BL6NJ_G0022597
novel.639
MGP_C57BL6NJ_G0017440
MGP_C57BL6NJ_G0018141
MGP_C57BL6NJ_G0019640
MGP_C57BL6NJ_G0017588
MGP_C57BL6NJ_G0035163
MGP_C57BL6NJ_G0019456
MGP_C57BL6NJ_G0024409
MGP_C57BL6NJ_G0027330
MGP_C57BL6NJ_G0026238
MGP_C57BL6NJ_G0019680
MGP_C57BL6NJ_G0022078
MGP_C57BL6NJ_G0036060
MGP_C57BL6NJ_G0016602
MGP_C57BL6NJ_G0025663
MGP_C57BL6NJ_G0021165
MGP_C57BL6NJ_G0017748
MGP_C57BL6NJ_G0035379
MGP_C57BL6NJ_G0032025
novel.994
MGP_C57BL6NJ_G0017658
MGP_C57BL6NJ_G0036690
MGP_C57BL6NJ_G0025112
MGP_C57BL6NJ_G0019741
MGP_C57BL6NJ_G0011586
MGP_C57BL6NJ_G0024285
MGP_C57BL6NJ_G0018115
MGP_C57BL6NJ_G0018162
MGP_C57BL6NJ_G0035381
MGP_C57BL6NJ_G0017078
MGP_C57BL6NJ_G0025730
MGP_C57BL6NJ_G0019263
MGP_C57BL6NJ_G0015482
MGP_C57BL6NJ_G0022581
MGP_C57BL6NJ_G0034659
MGP_C57BL6NJ_G0002757
MGP_C57BL6NJ_G0034203
MGP_C57BL6NJ_G0033867
MGP_C57BL6NJ_G0016276
MGP_C57BL6NJ_G0020520
MGP_C57BL6NJ_G0032721
MGP_C57BL6NJ_G0029736
MGP_C57BL6NJ_G0016898
MGP_C57BL6NJ_G0035906
MGP_C57BL6NJ_G0005449
MGP_C57BL6NJ_G0033087
MGP_C57BL6NJ_G0019020
MGP_C57BL6NJ_G0023943
MGP_C57BL6NJ_G0021004
MGP_C57BL6NJ_G0016999
MGP_C57BL6NJ_G0016040
MGP_C57BL6NJ_G0023086
MGP_C57BL6NJ_G0027646
MGP_C57BL6NJ_G0025405
MGP_C57BL6NJ_G0026006
MGP_C57BL6NJ_G0033353
MGP_C57BL6NJ_G0034098
MGP_C57BL6NJ_G0028093
MGP_C57BL6NJ_G0017920
MGP_C57BL6NJ_G0000542
MGP_C57BL6NJ_G0029625
MGP_C57BL6NJ_G0015992
MGP_C57BL6NJ_G0030037
MGP_C57BL6NJ_G0033031
MGP_C57BL6NJ_G0026070
MGP_C57BL6NJ_G0035051
MGP_C57BL6NJ_G0021757
MGP_C57BL6NJ_G0015923
MGP_C57BL6NJ_G0027301
novel.911
MGP_C57BL6NJ_G0033819
MGP_C57BL6NJ_G0025437
MGP_C57BL6NJ_G0026345
MGP_C57BL6NJ_G0025041
MGP_C57BL6NJ_G0006469
MGP_C57BL6NJ_G0016576
MGP_C57BL6NJ_G0002138
MGP_C57BL6NJ_G0015580
MGP_C57BL6NJ_G0034845
MGP_C57BL6NJ_G0011144
MGP_C57BL6NJ_G0006896
MGP_C57BL6NJ_G0036929
MGP_C57BL6NJ_G0027976
MGP_C57BL6NJ_G0016382
novel.440
MGP_C57BL6NJ_G0034154
MGP_C57BL6NJ_G0031638
MGP_C57BL6NJ_G0015690
MGP_C57BL6NJ_G0018277
MGP_C57BL6NJ_G0035900
MGP_C57BL6NJ_G0022668
novel.126
MGP_C57BL6NJ_G0034792
MGP_C57BL6NJ_G0021401
novel.480
novel.975
MGP_C57BL6NJ_G0005354
MGP_C57BL6NJ_G0024598
MGP_C57BL6NJ_G0033661
MGP_C57BL6NJ_G0030554
MGP_C57BL6NJ_G0031710
MGP_C57BL6NJ_G0020295
MGP_C57BL6NJ_G0034656
MGP_C57BL6NJ_G0015737
MGP_C57BL6NJ_G0026003
MGP_C57BL6NJ_G0034860
MGP_C57BL6NJ_G0030411
MGP_C57BL6NJ_G0021232
MGP_C57BL6NJ_G0026731
MGP_C57BL6NJ_G0036124
MGP_C57BL6NJ_G0032645
MGP_C57BL6NJ_G0015727
MGP_C57BL6NJ_G0021876
MGP_C57BL6NJ_G0017306
MGP_C57BL6NJ_G0016821
MGP_C57BL6NJ_G0027084
MGP_C57BL6NJ_G0006421
novel.286
MGP_C57BL6NJ_G0031499
MGP_C57BL6NJ_G0022587
MGP_C57BL6NJ_G0028603
MGP_C57BL6NJ_G0022147
MGP_C57BL6NJ_G0024318
MGP_C57BL6NJ_G0021168
MGP_C57BL6NJ_G0025078
MGP_C57BL6NJ_G0018473
MGP_C57BL6NJ_G0032835
MGP_C57BL6NJ_G0035599
MGP_C57BL6NJ_G0004437
MGP_C57BL6NJ_G0035973
MGP_C57BL6NJ_G0018041
novel.251
MGP_C57BL6NJ_G0026782
MGP_C57BL6NJ_G0023100
MGP_C57BL6NJ_G0027788
MGP_C57BL6NJ_G0030667
MGP_C57BL6NJ_G0027588
MGP_C57BL6NJ_G0024932
MGP_C57BL6NJ_G0015689
novel.149
MGP_C57BL6NJ_G0007519
MGP_C57BL6NJ_G0005353
MGP_C57BL6NJ_G0016489
novel.421
MGP_C57BL6NJ_G0021222
MGP_C57BL6NJ_G0032712
MGP_C57BL6NJ_G0018391
MGP_C57BL6NJ_G0035314
MGP_C57BL6NJ_G0029034
novel.27
MGP_C57BL6NJ_G0026308
MGP_C57BL6NJ_G0019149
MGP_C57BL6NJ_G0022364
MGP_C57BL6NJ_G0003115
MGP_C57BL6NJ_G0021900
MGP_C57BL6NJ_G0027528
MGP_C57BL6NJ_G0007018
novel.776
MGP_C57BL6NJ_G0017348
MGP_C57BL6NJ_G0022293
MGP_C57BL6NJ_G0017890
MGP_C57BL6NJ_G0027852
MGP_C57BL6NJ_G0032535
MGP_C57BL6NJ_G0032353
MGP_C57BL6NJ_G0028224
MGP_C57BL6NJ_G0035266
MGP_C57BL6NJ_G0026124
novel.228
MGP_C57BL6NJ_G0019931
MGP_C57BL6NJ_G0034090
MGP_C57BL6NJ_G0015750
MGP_C57BL6NJ_G0003297
MGP_C57BL6NJ_G0019645
MGP_C57BL6NJ_G0018797
MGP_C57BL6NJ_G0032232
MGP_C57BL6NJ_G0028426
MGP_C57BL6NJ_G0021099
MGP_C57BL6NJ_G0035490
MGP_C57BL6NJ_G0004301
MGP_C57BL6NJ_G0021214
MGP_C57BL6NJ_G0006549
MGP_C57BL6NJ_G0030844
MGP_C57BL6NJ_G0022313
MGP_C57BL6NJ_G0006474
MGP_C57BL6NJ_G0003778
MGP_C57BL6NJ_G0031781
MGP_C57BL6NJ_G0008282
MGP_C57BL6NJ_G0017523
MGP_C57BL6NJ_G0019151
MGP_C57BL6NJ_G0027645
MGP_C57BL6NJ_G0028317
MGP_C57BL6NJ_G0024559
MGP_C57BL6NJ_G0032494
MGP_C57BL6NJ_G0020105
MGP_C57BL6NJ_G0032696
MGP_C57BL6NJ_G0033608
MGP_C57BL6NJ_G0001275
MGP_C57BL6NJ_G0030924
novel.721
MGP_C57BL6NJ_G0024840
MGP_C57BL6NJ_G0025598
MGP_C57BL6NJ_G0007208
MGP_C57BL6NJ_G0022909
MGP_C57BL6NJ_G0019262
MGP_C57BL6NJ_G0026202
MGP_C57BL6NJ_G0018878
MGP_C57BL6NJ_G0028416
MGP_C57BL6NJ_G0028511
MGP_C57BL6NJ_G0027778
MGP_C57BL6NJ_G0029697
novel.891
MGP_C57BL6NJ_G0020528
MGP_C57BL6NJ_G0034829
MGP_C57BL6NJ_G0022229
novel.173
MGP_C57BL6NJ_G0030856
MGP_C57BL6NJ_G0018580
MGP_C57BL6NJ_G0022717
MGP_C57BL6NJ_G0030242
MGP_C57BL6NJ_G0020565
MGP_C57BL6NJ_G0008441
MGP_C57BL6NJ_G0032506
MGP_C57BL6NJ_G0022480
MGP_C57BL6NJ_G0016767
MGP_C57BL6NJ_G0024015
MGP_C57BL6NJ_G0017436
MGP_C57BL6NJ_G0006251
MGP_C57BL6NJ_G0016701
MGP_C57BL6NJ_G0017995
MGP_C57BL6NJ_G0032868
MGP_C57BL6NJ_G0023349
MGP_C57BL6NJ_G0032238
MGP_C57BL6NJ_G0033256
MGP_C57BL6NJ_G0027375
MGP_C57BL6NJ_G0035444
MGP_C57BL6NJ_G0028625
MGP_C57BL6NJ_G0035265
MGP_C57BL6NJ_G0026594
MGP_C57BL6NJ_G0033807
MGP_C57BL6NJ_G0022256
MGP_C57BL6NJ_G0024419
MGP_C57BL6NJ_G0003502
MGP_C57BL6NJ_G0024681
novel.1183
MGP_C57BL6NJ_G0034075
MGP_C57BL6NJ_G0018419
MGP_C57BL6NJ_G0028267
MGP_C57BL6NJ_G0032685
MGP_C57BL6NJ_G0029065
novel.579
MGP_C57BL6NJ_G0007105
MGP_C57BL6NJ_G0006026
novel.875
MGP_C57BL6NJ_G0035572
MGP_C57BL6NJ_G0027107
MGP_C57BL6NJ_G0023968
MGP_C57BL6NJ_G0016298
MGP_C57BL6NJ_G0016822
MGP_C57BL6NJ_G0029476
MGP_C57BL6NJ_G0017625
novel.457
MGP_C57BL6NJ_G0025754
MGP_C57BL6NJ_G0018826
MGP_C57BL6NJ_G0034616
MGP_C57BL6NJ_G0002590
MGP_C57BL6NJ_G0036682
MGP_C57BL6NJ_G0019174
MGP_C57BL6NJ_G0020342
MGP_C57BL6NJ_G0006958
MGP_C57BL6NJ_G0032101
novel.184
MGP_C57BL6NJ_G0021587
MGP_C57BL6NJ_G0025525
MGP_C57BL6NJ_G0007378
MGP_C57BL6NJ_G0036259
MGP_C57BL6NJ_G0035574
MGP_C57BL6NJ_G0024541
MGP_C57BL6NJ_G0026244
MGP_C57BL6NJ_G0019239
MGP_C57BL6NJ_G0003313
MGP_C57BL6NJ_G0033334
MGP_C57BL6NJ_G0016685
MGP_C57BL6NJ_G0029312
MGP_C57BL6NJ_G0016157
MGP_C57BL6NJ_G0035880
MGP_C57BL6NJ_G0018936
MGP_C57BL6NJ_G0018882
MGP_C57BL6NJ_G0035414
MGP_C57BL6NJ_G0027364
MGP_C57BL6NJ_G0034074
MGP_C57BL6NJ_G0026870
MGP_C57BL6NJ_G0006040
MGP_C57BL6NJ_G0029061
MGP_C57BL6NJ_G0003837
MGP_C57BL6NJ_G0023593
MGP_C57BL6NJ_G0035288

## Sheet: Hi.unique
MGP_C57BL6NJ_G0016916
MGP_C57BL6NJ_G0020963
MGP_C57BL6NJ_G0005938
MGP_C57BL6NJ_G0029448
MGP_C57BL6NJ_G0016733
novel.535
MGP_C57BL6NJ_G0033427
MGP_C57BL6NJ_G0029977
MGP_C57BL6NJ_G0017116
MGP_C57BL6NJ_G0029407
MGP_C57BL6NJ_G0028065
MGP_C57BL6NJ_G0029626
MGP_C57BL6NJ_G0017715
MGP_C57BL6NJ_G0024581
MGP_C57BL6NJ_G0025418
MGP_C57BL6NJ_G0026039
MGP_C57BL6NJ_G0017131
MGP_C57BL6NJ_G0023205
MGP_C57BL6NJ_G0019352
MGP_C57BL6NJ_G0032543
MGP_C57BL6NJ_G0033929
MGP_C57BL6NJ_G0028784
MGP_C57BL6NJ_G0021470
MGP_C57BL6NJ_G0019392
MGP_C57BL6NJ_G0019874
MGP_C57BL6NJ_G0030647
novel.355
novel.591
MGP_C57BL6NJ_G0030533
MGP_C57BL6NJ_G0016899
MGP_C57BL6NJ_G0021937
MGP_C57BL6NJ_G0033416
MGP_C57BL6NJ_G0026585
MGP_C57BL6NJ_G0025648
MGP_C57BL6NJ_G0021911
MGP_C57BL6NJ_G0035759
MGP_C57BL6NJ_G0015893
MGP_C57BL6NJ_G0028733
MGP_C57BL6NJ_G0031266
MGP_C57BL6NJ_G0021346
MGP_C57BL6NJ_G0022999
MGP_C57BL6NJ_G0016558
MGP_C57BL6NJ_G0021420
MGP_C57BL6NJ_G0034916
MGP_C57BL6NJ_G0022901
MGP_C57BL6NJ_G0036315
MGP_C57BL6NJ_G0016974
MGP_C57BL6NJ_G0023975
MGP_C57BL6NJ_G0034657
MGP_C57BL6NJ_G0033016
MGP_C57BL6NJ_G0024672
MGP_C57BL6NJ_G0035847
MGP_C57BL6NJ_G0032471
MGP_C57BL6NJ_G0034953
MGP_C57BL6NJ_G0033834
MGP_C57BL6NJ_G0019028
MGP_C57BL6NJ_G0022302
MGP_C57BL6NJ_G0031028
novel.835
MGP_C57BL6NJ_G0018280
MGP_C57BL6NJ_G0005862
MGP_C57BL6NJ_G0031325
MGP_C57BL6NJ_G0017942
MGP_C57BL6NJ_G0019026
MGP_C57BL6NJ_G0033054
MGP_C57BL6NJ_G0034248
MGP_C57BL6NJ_G0018889
MGP_C57BL6NJ_G0029336
MGP_C57BL6NJ_G0021006
MGP_C57BL6NJ_G0029705
MGP_C57BL6NJ_G0030087
MGP_C57BL6NJ_G0020468
MGP_C57BL6NJ_G0016093
MGP_C57BL6NJ_G0028552
novel.403
MGP_C57BL6NJ_G0021333
MGP_C57BL6NJ_G0016530
MGP_C57BL6NJ_G0010498
MGP_C57BL6NJ_G0020364
MGP_C57BL6NJ_G0034723
MGP_C57BL6NJ_G0027303
novel.957
MGP_C57BL6NJ_G0022022
MGP_C57BL6NJ_G0034408
MGP_C57BL6NJ_G0032204
MGP_C57BL6NJ_G0017580
MGP_C57BL6NJ_G0016187
MGP_C57BL6NJ_G0016593
MGP_C57BL6NJ_G0032508
MGP_C57BL6NJ_G0022855
MGP_C57BL6NJ_G0017015
MGP_C57BL6NJ_G0021485
MGP_C57BL6NJ_G0035506
MGP_C57BL6NJ_G0026579
MGP_C57BL6NJ_G0002341
MGP_C57BL6NJ_G0018956
MGP_C57BL6NJ_G0032739
MGP_C57BL6NJ_G0033936
MGP_C57BL6NJ_G0028574
MGP_C57BL6NJ_G0029546
MGP_C57BL6NJ_G0032547
MGP_C57BL6NJ_G0034648
novel.829
MGP_C57BL6NJ_G0028559
MGP_C57BL6NJ_G0029402
MGP_C57BL6NJ_G0004347
MGP_C57BL6NJ_G0035695
novel.1164
MGP_C57BL6NJ_G0035743
MGP_C57BL6NJ_G0036448
MGP_C57BL6NJ_G0030653
MGP_C57BL6NJ_G0020819
MGP_C57BL6NJ_G0034737
MGP_C57BL6NJ_G0030440
MGP_C57BL6NJ_G0016863
MGP_C57BL6NJ_G0016615
MGP_C57BL6NJ_G0025757
MGP_C57BL6NJ_G0024468
MGP_C57BL6NJ_G0026333
MGP_C57BL6NJ_G0020064
MGP_C57BL6NJ_G0036358
MGP_C57BL6NJ_G0023499
MGP_C57BL6NJ_G0017165
MGP_C57BL6NJ_G0017013
MGP_C57BL6NJ_G0025697
MGP_C57BL6NJ_G0016092
MGP_C57BL6NJ_G0002409
MGP_C57BL6NJ_G0034554
MGP_C57BL6NJ_G0033693
MGP_C57BL6NJ_G0031113
MGP_C57BL6NJ_G0031544
MGP_C57BL6NJ_G0040504
MGP_C57BL6NJ_G0028669
novel.844
MGP_C57BL6NJ_G0030722
MGP_C57BL6NJ_G0017573
MGP_C57BL6NJ_G0027437
MGP_C57BL6NJ_G0031903
MGP_C57BL6NJ_G0032925
MGP_C57BL6NJ_G0028576
MGP_C57BL6NJ_G0034609
MGP_C57BL6NJ_G0021607
MGP_C57BL6NJ_G0034564
MGP_C57BL6NJ_G0023188
MGP_C57BL6NJ_G0004595
MGP_C57BL6NJ_G0007089
MGP_C57BL6NJ_G0003475
MGP_C57BL6NJ_G0030491
MGP_C57BL6NJ_G0025019
MGP_C57BL6NJ_G0028926
MGP_C57BL6NJ_G0029745
MGP_C57BL6NJ_G0029096
MGP_C57BL6NJ_G0024970
novel.1065
MGP_C57BL6NJ_G0017379
MGP_C57BL6NJ_G0023912
MGP_C57BL6NJ_G0017215
MGP_C57BL6NJ_G0028541
MGP_C57BL6NJ_G0031991
MGP_C57BL6NJ_G0019825
MGP_C57BL6NJ_G0024923
MGP_C57BL6NJ_G0023570
MGP_C57BL6NJ_G0004866
MGP_C57BL6NJ_G0031424
MGP_C57BL6NJ_G0024358
MGP_C57BL6NJ_G0004638
MGP_C57BL6NJ_G0016173
MGP_C57BL6NJ_G0029059
MGP_C57BL6NJ_G0036498
MGP_C57BL6NJ_G0021019
MGP_C57BL6NJ_G0018283
MGP_C57BL6NJ_G0015678
MGP_C57BL6NJ_G0031921
MGP_C57BL6NJ_G0034990
MGP_C57BL6NJ_G0022567
MGP_C57BL6NJ_G0020681
MGP_C57BL6NJ_G0019798
MGP_C57BL6NJ_G0021409
MGP_C57BL6NJ_G0028082
MGP_C57BL6NJ_G0023974
MGP_C57BL6NJ_G0028788
MGP_C57BL6NJ_G0001908
MGP_C57BL6NJ_G0032413
MGP_C57BL6NJ_G0028635
MGP_C57BL6NJ_G0033073
MGP_C57BL6NJ_G0032978
novel.179
MGP_C57BL6NJ_G0031766
MGP_C57BL6NJ_G0029091
MGP_C57BL6NJ_G0001136
MGP_C57BL6NJ_G0019325
novel.585
novel.141
MGP_C57BL6NJ_G0027785
MGP_C57BL6NJ_G0023451
MGP_C57BL6NJ_G0016265
MGP_C57BL6NJ_G0030437
MGP_C57BL6NJ_G0030459
MGP_C57BL6NJ_G0022102
MGP_C57BL6NJ_G0019156
MGP_C57BL6NJ_G0033713
MGP_C57BL6NJ_G0022810
novel.1334
MGP_C57BL6NJ_G0034652
MGP_C57BL6NJ_G0034021
MGP_C57BL6NJ_G0026231
MGP_C57BL6NJ_G0018634
MGP_C57BL6NJ_G0035741
MGP_C57BL6NJ_G0025839
MGP_C57BL6NJ_G0019962
MGP_C57BL6NJ_G0004812
MGP_C57BL6NJ_G0022077
MGP_C57BL6NJ_G0028235
MGP_C57BL6NJ_G0031314
MGP_C57BL6NJ_G0021887
MGP_C57BL6NJ_G0004451
MGP_C57BL6NJ_G0025123
MGP_C57BL6NJ_G0024284
MGP_C57BL6NJ_G0017598
MGP_C57BL6NJ_G0001101
MGP_C57BL6NJ_G0028825
MGP_C57BL6NJ_G0016513
MGP_C57BL6NJ_G0037582
MGP_C57BL6NJ_G0030410
MGP_C57BL6NJ_G0003763
MGP_C57BL6NJ_G0024841
MGP_C57BL6NJ_G0001184
MGP_C57BL6NJ_G0036250
MGP_C57BL6NJ_G0004965
MGP_C57BL6NJ_G0034474
MGP_C57BL6NJ_G0017569
MGP_C57BL6NJ_G0028439
MGP_C57BL6NJ_G0005165
MGP_C57BL6NJ_G0035980
MGP_C57BL6NJ_G0018623
MGP_C57BL6NJ_G0022621
MGP_C57BL6NJ_G0034434
MGP_C57BL6NJ_G0003812
MGP_C57BL6NJ_G0027650
MGP_C57BL6NJ_G0034539
MGP_C57BL6NJ_G0037854
MGP_C57BL6NJ_G0026050
MGP_C57BL6NJ_G0018977
MGP_C57BL6NJ_G0004158
MGP_C57BL6NJ_G0030183
MGP_C57BL6NJ_G0001806
MGP_C57BL6NJ_G0023819
MGP_C57BL6NJ_G0005806
MGP_C57BL6NJ_G0003570
MGP_C57BL6NJ_G0028571
MGP_C57BL6NJ_G0022416
MGP_C57BL6NJ_G0021541
MGP_C57BL6NJ_G0003575
MGP_C57BL6NJ_G0017143
MGP_C57BL6NJ_G0018737
MGP_C57BL6NJ_G0023190
MGP_C57BL6NJ_G0016266
MGP_C57BL6NJ_G0030904
MGP_C57BL6NJ_G0024673
MGP_C57BL6NJ_G0028045
MGP_C57BL6NJ_G0018477
MGP_C57BL6NJ_G0025029
MGP_C57BL6NJ_G0037374
MGP_C57BL6NJ_G0026644
MGP_C57BL6NJ_G0027883
MGP_C57BL6NJ_G0034805
MGP_C57BL6NJ_G0002484
MGP_C57BL6NJ_G0025745
MGP_C57BL6NJ_G0023108
MGP_C57BL6NJ_G0036377
MGP_C57BL6NJ_G0001309
MGP_C57BL6NJ_G0017209
MGP_C57BL6NJ_G0021141
MGP_C57BL6NJ_G0036621
MGP_C57BL6NJ_G0025796
MGP_C57BL6NJ_G0019106
novel.171
MGP_C57BL6NJ_G0022475
MGP_C57BL6NJ_G0007004
MGP_C57BL6NJ_G0026737
MGP_C57BL6NJ_G0023510
MGP_C57BL6NJ_G0016892
MGP_C57BL6NJ_G0017575
MGP_C57BL6NJ_G0020693
MGP_C57BL6NJ_G0012132
MGP_C57BL6NJ_G0027625
MGP_C57BL6NJ_G0029136
MGP_C57BL6NJ_G0030032
MGP_C57BL6NJ_G0030371
MGP_C57BL6NJ_G0034432
MGP_C57BL6NJ_G0029662
MGP_C57BL6NJ_G0035329
MGP_C57BL6NJ_G0020006
MGP_C57BL6NJ_G0027974
MGP_C57BL6NJ_G0033724
MGP_C57BL6NJ_G0018663
MGP_C57BL6NJ_G0029487
MGP_C57BL6NJ_G0016957
MGP_C57BL6NJ_G0027530
MGP_C57BL6NJ_G0018012
MGP_C57BL6NJ_G0029706
MGP_C57BL6NJ_G0007350

## Sheet: St.unique
MGP_C57BL6NJ_G0032368
MGP_C57BL6NJ_G0001926
MGP_C57BL6NJ_G0018802
MGP_C57BL6NJ_G0025767
MGP_C57BL6NJ_G0029351
MGP_C57BL6NJ_G0016965
MGP_C57BL6NJ_G0016643
MGP_C57BL6NJ_G0028969
MGP_C57BL6NJ_G0029164
novel.901
MGP_C57BL6NJ_G0029460
MGP_C57BL6NJ_G0030441
MGP_C57BL6NJ_G0025936
MGP_C57BL6NJ_G0025768
MGP_C57BL6NJ_G0034987
MGP_C57BL6NJ_G0026886
MGP_C57BL6NJ_G0035378
MGP_C57BL6NJ_G0031622
MGP_C57BL6NJ_G0031853
MGP_C57BL6NJ_G0018388
MGP_C57BL6NJ_G0034110
novel.1296
MGP_C57BL6NJ_G0027550
MGP_C57BL6NJ_G0023069
MGP_C57BL6NJ_G0032688
MGP_C57BL6NJ_G0034950
MGP_C57BL6NJ_G0005527
MGP_C57BL6NJ_G0034390
MGP_C57BL6NJ_G0036187
MGP_C57BL6NJ_G0005892
MGP_C57BL6NJ_G0030649
MGP_C57BL6NJ_G0031592
MGP_C57BL6NJ_G0035745
MGP_C57BL6NJ_G0026133
MGP_C57BL6NJ_G0026069
MGP_C57BL6NJ_G0027681
MGP_C57BL6NJ_G0019876
MGP_C57BL6NJ_G0030630
MGP_C57BL6NJ_G0035230
MGP_C57BL6NJ_G0022213
novel.853
MGP_C57BL6NJ_G0022152
MGP_C57BL6NJ_G0028164
MGP_C57BL6NJ_G0021123
MGP_C57BL6NJ_G0035685
MGP_C57BL6NJ_G0017671
MGP_C57BL6NJ_G0035592
MGP_C57BL6NJ_G0024973
MGP_C57BL6NJ_G0015879
MGP_C57BL6NJ_G0017023
MGP_C57BL6NJ_G0002287
MGP_C57BL6NJ_G0019784
MGP_C57BL6NJ_G0023121
novel.950
MGP_C57BL6NJ_G0028098
MGP_C57BL6NJ_G0024097
MGP_C57BL6NJ_G0020659
MGP_C57BL6NJ_G0019468
MGP_C57BL6NJ_G0028797
MGP_C57BL6NJ_G0027462
MGP_C57BL6NJ_G0021883
MGP_C57BL6NJ_G0026303
MGP_C57BL6NJ_G0017345
MGP_C57BL6NJ_G0031493
MGP_C57BL6NJ_G0033474
MGP_C57BL6NJ_G0002508
MGP_C57BL6NJ_G0029281
MGP_C57BL6NJ_G0016785
MGP_C57BL6NJ_G0032979
novel.510
MGP_C57BL6NJ_G0013322
MGP_C57BL6NJ_G0026849
MGP_C57BL6NJ_G0020962
MGP_C57BL6NJ_G0035447
MGP_C57BL6NJ_G0004516
MGP_C57BL6NJ_G0005379
MGP_C57BL6NJ_G0027594
MGP_C57BL6NJ_G0026142
MGP_C57BL6NJ_G0004640
MGP_C57BL6NJ_G0029681
MGP_C57BL6NJ_G0033958
MGP_C57BL6NJ_G0017513
MGP_C57BL6NJ_G0026793
MGP_C57BL6NJ_G0018154
MGP_C57BL6NJ_G0031560
MGP_C57BL6NJ_G0021614
MGP_C57BL6NJ_G0017563
MGP_C57BL6NJ_G0004048
novel.155
MGP_C57BL6NJ_G0028191
MGP_C57BL6NJ_G0028840
MGP_C57BL6NJ_G0004274
MGP_C57BL6NJ_G0016976
MGP_C57BL6NJ_G0023900
MGP_C57BL6NJ_G0028736
MGP_C57BL6NJ_G0029863
MGP_C57BL6NJ_G0018281

## Sheet: common.all
MGP_C57BL6NJ_G0019377
MGP_C57BL6NJ_G0036765
MGP_C57BL6NJ_G0036107
MGP_C57BL6NJ_G0034597
MGP_C57BL6NJ_G0021564
MGP_C57BL6NJ_G0034915
MGP_C57BL6NJ_G0025026
MGP_C57BL6NJ_G0031162
MGP_C57BL6NJ_G0029961
MGP_C57BL6NJ_G0025897
MGP_C57BL6NJ_G0035586

## Sheet: three.common.exclude Cb
MGP_C57BL6NJ_G0028266
novel.1115
MGP_C57BL6NJ_G0021383
MGP_C57BL6NJ_G0015748
MGP_C57BL6NJ_G0029564
MGP_C57BL6NJ_G0032561
MGP_C57BL6NJ_G0021711
MGP_C57BL6NJ_G0030187
MGP_C57BL6NJ_G0036249
MGP_C57BL6NJ_G0017637
MGP_C57BL6NJ_G0022815
MGP_C57BL6NJ_G0016429
MGP_C57BL6NJ_G0017374
MGP_C57BL6NJ_G0018468
MGP_C57BL6NJ_G0017419
MGP_C57BL6NJ_G0029139

## Sheet: three.common.exclude Cx
MGP_C57BL6NJ_G0030761
MGP_C57BL6NJ_G0026157
MGP_C57BL6NJ_G0017384
MGP_C57BL6NJ_G0021227
MGP_C57BL6NJ_G0030207
MGP_C57BL6NJ_G0021967
MGP_C57BL6NJ_G0026141
MGP_C57BL6NJ_G0025400
MGP_C57BL6NJ_G0036106
MGP_C57BL6NJ_G0029643
novel.231
MGP_C57BL6NJ_G0032789

## Sheet: three.common.exclude Hi
MGP_C57BL6NJ_G0027735
MGP_C57BL6NJ_G0033243
MGP_C57BL6NJ_G0016370
MGP_C57BL6NJ_G0005709
MGP_C57BL6NJ_G0029486
MGP_C57BL6NJ_G0022580
MGP_C57BL6NJ_G0022240
MGP_C57BL6NJ_G0021180
MGP_C57BL6NJ_G0030019
MGP_C57BL6NJ_G0027708
MGP_C57BL6NJ_G0022318
MGP_C57BL6NJ_G0036202
MGP_C57BL6NJ_G0016230
MGP_C57BL6NJ_G0016273
MGP_C57BL6NJ_G0022254
MGP_C57BL6NJ_G0016706
MGP_C57BL6NJ_G0027463
MGP_C57BL6NJ_G0031578
MGP_C57BL6NJ_G0031067
MGP_C57BL6NJ_G0034765
MGP_C57BL6NJ_G0018220
MGP_C57BL6NJ_G0029271
MGP_C57BL6NJ_G0026192
novel.1041
MGP_C57BL6NJ_G0032507
novel.567
MGP_C57BL6NJ_G0032058
MGP_C57BL6NJ_G0036123
MGP_C57BL6NJ_G0019447
MGP_C57BL6NJ_G0035060
MGP_C57BL6NJ_G0016952
MGP_C57BL6NJ_G0036445
MGP_C57BL6NJ_G0018850
MGP_C57BL6NJ_G0029609
MGP_C57BL6NJ_G0033362
MGP_C57BL6NJ_G0023800
MGP_C57BL6NJ_G0036004
MGP_C57BL6NJ_G0031068
MGP_C57BL6NJ_G0036295
MGP_C57BL6NJ_G0021342
MGP_C57BL6NJ_G0016963
MGP_C57BL6NJ_G0018405
MGP_C57BL6NJ_G0035343
novel.439
MGP_C57BL6NJ_G0035617

## Sheet: three.common.exclude St
MGP_C57BL6NJ_G0033959
MGP_C57BL6NJ_G0028450
MGP_C57BL6NJ_G0028482
MGP_C57BL6NJ_G0020089
MGP_C57BL6NJ_G0033497
MGP_C57BL6NJ_G0030880
MGP_C57BL6NJ_G0020515
MGP_C57BL6NJ_G0023239
MGP_C57BL6NJ_G0026189
MGP_C57BL6NJ_G0029000
MGP_C57BL6NJ_G0027355
MGP_C57BL6NJ_G0016870
MGP_C57BL6NJ_G0018442
MGP_C57BL6NJ_G0035376
MGP_C57BL6NJ_G0022377
MGP_C57BL6NJ_G0019164
MGP_C57BL6NJ_G0016574
MGP_C57BL6NJ_G0029621
MGP_C57BL6NJ_G0015599
MGP_C57BL6NJ_G0029769
MGP_C57BL6NJ_G0027362
MGP_C57BL6NJ_G0017245
