# Supplementary material for: Deletion of Glutamate Delta 1 Receptor Leads to Heterogeneous Transcription and Synaptic Gene Alterations Across Brain Regions
Source: Int J Mol Sci. 2025 Dec 20;27(1):67. doi: 10.3390/ijms27010067 (PMC12785485; doi:10.3390/ijms27010067)
Supplement: Supplementary file 1 [file ijms-27-00067-s001.zip › Supplementary Data/Supplementary Data 3.xlsx]

## Sheet: KEGG.Cb
GO_map	GO_level_1	Description	DiffRatio	BgRatio	P-value
mmu04080	MF	Neuroactive ligand-receptor interaction	78/579	333/8751	4.37021402134258e-24
mmu05032	MF	Morphine addiction	24/579	97/8751	1.10232659428599e-08
mmu04360	MF	Axon guidance	36/579	198/8751	2.03408058655161e-08

## Sheet: KEGG.Cx
GO_map	GO_level_1	Description	DiffRatio	BgRatio	P-value
mmu04080	MF	Neuroactive ligand-receptor interaction	98/708	336/8711	3.21170128799609e-31
mmu04020	MF	Calcium signaling pathway	65/708	274/8711	8.09396206542531e-16
mmu04024	MF	cAMP signaling pathway	57/708	238/8711	3.45432938185783e-14

## Sheet: KEGG.Hi
GO_map	GO_level_1	Description	DiffRatio	BgRatio	P-value
mmu04080	MF	Neuroactive ligand-receptor interaction	21/172	338/8825	2.34418388792965e-06
mmu04512	MF	ECM-receptor interaction	9/172	96/8825	9.97065601660999e-05
mmu04974	MF	Protein digestion and absorption	9/172	96/8825	9.97065601660999e-05

## Sheet: KEGG.St
GO_map	GO_level_1	Description	DiffRatio	BgRatio	P-value
mmu04080	MF	Neuroactive ligand-receptor interaction	18/115	335/8682	3.56603083595522e-07
mmu04721	MF	Synaptic vesicle cycle	7/115	83/8682	0.000107797851061907
mmu04380	MF	Osteoclast differentiation	7/115	130/8682	0.00164706425181353
