# Supplementary material for: Deletion of Glutamate Delta 1 Receptor Leads to Heterogeneous Transcription and Synaptic Gene Alterations Across Brain Regions
Source: Int J Mol Sci. 2025 Dec 20;27(1):67. doi: 10.3390/ijms27010067 (PMC12785485; doi:10.3390/ijms27010067)
Supplement: Supplementary file 1 [file ijms-27-00067-s001.zip › Supplementary Data/Supplementary Data 4.xlsx]

## Sheet: Sheet1
gene_id	WT_CA1_1_fpkm	WT_CA1_2_fpkm	WT_CA1_3_fpkm	WT_DG_1_fpkm	WT_DG_2_fpkm	WT_DG_3_fpkm	WT_CA3_1_fpkm	WT_CA3_2_fpkm	WT_CA3_3_fpkm	KO_CA1_1_fpkm	KO_CA1_2_fpkm	KO_CA1_3_fpkm	KO_DG_1_fpkm	KO_DG_2_fpkm	KO_DG_3_fpkm	KO_CA3_1_fpkm	KO_CA3_2_fpkm	KO_CA3_3_fpkm	kovswt_ko	kovswt_wt	kovswt_log2FoldChange	kovswt_pvalue	kovswt_padj	gene_name	gene_chr	gene_start	gene_end	gene_strand	gene_length	gene_biotype	gene_description	tf_family
ENSMUSG00000028180	30.6689	29.9908	29.8598	34.6971	33.0113	33.0424	36.7988	35.7879	33.9783	32.2342	32.0122	31.2951	42.8975	42.0019	40.7812	40.3768	42.0414	39.6958	3696	3567.1	0.0513125	0.155148	0.302518	Zranb2	3	157534160	157548410	+	6759	protein_coding	zinc finger, RAN-binding domain containing 2 [Source:MGI Symbol;Acc:MGI:1858211]	-
ENSMUSG00000028182	0.165388	0.195816	0.142015	0.149057	0.0753718	0.092558	0.115974	0.124441	0.184941	0.19304	0.0955929	0.0707673	0.033001	0.116074	0.0555726	0.130048	0.0798544	0.177592	10.2085	14.5547	-0.514214	0.384158	0.576383	Lrriq3	3	155093434	155194280	+	4961	protein_coding	leucine-rich repeats and IQ motif containing 3 [Source:MGI Symbol;Acc:MGI:1921685]	-
ENSMUSG00000028185	0	0	0	0	0.0191459	0.0411452	0.0412436	0.0201158	0.0205531	0	0	0	0	0.0206396	0	0	0	0	NA	NA	NA	NA	NA	Dnase2b	3	146580985	146615596	-	2790	protein_coding	deoxyribonuclease II beta [Source:MGI Symbol;Acc:MGI:1913283]	-
ENSMUSG00000028184	6.18344	6.11988	6.31347	1.33927	1.22651	1.26131	2.10316	2.30058	2.50003	6.41209	6.17513	6.21065	0.907109	0.945003	0.82332	2.6397	2.80618	2.37457	1527.55	1541.11	-0.0128713	0.807456	0.897414	Adgrl2	3	148815583	148990555	-	14198	protein_coding	adhesion G protein-coupled receptor L2 [Source:MGI Symbol;Acc:MGI:2139714]	-
ENSMUSG00000028187	2.4496	2.26881	2.19975	2.65437	2.91671	2.88444	2.1129	1.96614	2.29982	3.65866	3.10792	3.01117	2.92706	3.45033	2.7443	2.77742	2.35181	2.41243	231.643	166.939	0.473033	0.00130571	0.00490539	Rpf1	3	146505956	146521429	-	4139	protein_coding	ribosome production factor 1 homolog [Source:MGI Symbol;Acc:MGI:1917535]	-
ENSMUSG00000028186	0.105344	0.140123	0.0649432	0	0.0106685	0	0.160872	0.190551	0.103073	0.119542	0.189429	0.140234	0.0217985	0.0460031	0	0.011714	0.0452118	0.0469227	12.8719	9.06035	0.50667	0.408896	0.600335	Uox	3	146570426	146632305	+	5007	protein_coding	urate oxidase [Source:MGI Symbol;Acc:MGI:98907]	-
ENSMUSG00000028189	1.75277	1.40897	1.65666	1.53606	1.55344	1.50797	1.36897	1.33538	1.03278	1.65164	1.82188	1.7403	1.5149	1.45578	1.20264	1.444	1.41204	1.27137	180.592	170.011	0.0883584	0.568918	0.738313	Ctbs	3	146449795	146465849	+	6052	protein_coding	chitobiase [Source:MGI Symbol;Acc:MGI:1921495]	-
ENSMUSG00000028188	0.653868	0.52359	0.604651	0.409949	0.492324	0.529009	0.530275	0.544487	0.584141	0.783931	0.833911	0.922467	1.01918	0.656431	0.682051	0.682825	0.768678	0.769274	59.9417	42.8368	0.486508	0.0815326	0.183766	Spata1	3	146457196	146499753	-	4123	protein_coding	spermatogenesis associated 1 [Source:MGI Symbol;Acc:MGI:1918201]	-
ENSMUSG00000035429	0.0979807	0.167566	0.129437	0.0504603	0.0510314	0.0685425	0.123672	0.120637	0.0958688	0.243021	0.127422	0.181673	0.0391015	0.0825188	0.0526765	0.0840484	0.0946161	0.294589	13.2327	9.644	0.452139	0.450669	0.639546	Ptprh	7	4548612	4604041	-	4187	protein_coding	protein tyrosine phosphatase, receptor type, H [Source:MGI Symbol;Acc:MGI:3026877]	-
ENSMUSG00000035427	0	0	0	0	0	0	0	0	0	0	0	0	0	0	0	0	0	0	NA	NA	NA	NA	NA	Mageb4	X	86250254	86305093	-	2495	protein_coding	melanoma antigen, family B, 4 [Source:MGI Symbol;Acc:MGI:2148568]	-
ENSMUSG00000035420	0	0	0	0	0	0	0	0	0	0	0	0	0	0	0	0	0	0	NA	NA	NA	NA	NA	Fam170a	18	50278369	50283019	+	1342	protein_coding	family with sequence similarity 170, member A [Source:MGI Symbol;Acc:MGI:2684939]	-
ENSMUSG00000070074	0	0	0	0	0	0	0	0	0	0	0	0	0	0	0	0	0	0	NA	NA	NA	NA	NA	Mir484	16	14159626	14159692	+	67	miRNA	microRNA 484 [Source:MGI Symbol;Acc:MGI:3619421]	-
ENSMUSG00000020755	13.482	13.3758	14.4842	13.3758	13.7288	13.7457	15.1285	14.2881	12.9131	12.5585	14.3882	13.1606	13.3046	12.7655	12.8033	12.2745	12.5306	14.0503	851.152	893.809	-0.0707037	0.34187	0.533422	Sap30bp	11	115933282	115966725	+	3708	protein_coding	SAP30 binding protein [Source:MGI Symbol;Acc:MGI:1927479]	-
ENSMUSG00000070076	0	0	0	0	0	0	0	0	0	0	0	0	0	0	0	0	0	0	NA	NA	NA	NA	NA	Mir127	12	109592846	109592915	+	70	miRNA	microRNA 127 [Source:MGI Symbol;Acc:MGI:2676812]	-
ENSMUSG00000070077	0	3.76528	0	3.07089	3.72677	2.66965	4.01406	8.48371	4.66747	6.95984	0	3.40191	2.53826	6.69586	2.56461	4.77398	8.5549	8.87862	5.10245	1.88862	1.42988	0.604745	0.765572	Mir491	4	88122040	88122125	+	86	miRNA	microRNA 491 [Source:MGI Symbol;Acc:MGI:3629651]	-
ENSMUSG00000070071	0	0	0	0	0	0	0	0	0	0	0	0	0	0	0	0	0	0	NA	NA	NA	NA	NA	Mir465	X	66839052	66839125	-	74	miRNA	microRNA 465 [Source:MGI Symbol;Acc:MGI:3619453]	-
ENSMUSG00000020752	2.82714	2.79656	2.80828	6.24517	6.33114	6.54	3.68961	3.84008	3.88253	3.87264	4.11546	3.76907	7.35082	7.08883	7.18245	4.03829	3.68598	3.9852	470.096	343.442	0.452882	6.02646e-06	3.27581e-05	Recql5	11	115892595	115933477	-	6986	protein_coding	RecQ protein-like 5 [Source:MGI Symbol;Acc:MGI:2156841]	-
ENSMUSG00000070073	0	0	0	0	0	0	0	0	0	0	0	0	0	0	0	0	0	0	NA	NA	NA	NA	NA	Mir470	X	66813951	66814025	-	75	miRNA	microRNA 470 [Source:MGI Symbol;Acc:MGI:3619418]	-
ENSMUSG00000020758	2.31418	2.13876	2.82757	0.685183	0.525414	0.793665	1.39429	1.40007	1.54496	2.69623	2.76328	2.67749	0.474544	0.623865	0.510911	1.04511	1.12946	1.03823	326.697	297.803	0.133155	0.284694	0.469793	Itgb4	11	115974709	116008412	+	7015	protein_coding	integrin beta 4 [Source:MGI Symbol;Acc:MGI:96613]	-
ENSMUSG00000069833	1.7636	1.6677	1.78575	1.72618	1.90127	1.64983	1.52347	1.45581	1.45036	2.62427	2.47757	2.79894	1.92474	2.01854	1.90012	1.87567	1.59316	1.78332	838.486	564.032	0.572319	1.07164e-12	1.02219e-11	Ahnak	19	8989284	9076919	+	18543	protein_coding	AHNAK nucleoprotein (desmoyokin) [Source:MGI Symbol;Acc:MGI:1316648]	-
ENSMUSG00000069830	0.070339	0.103637	0.0260178	0	0.0384665	0.0551104	0.0276212	0.0269434	0.0688229	0.244246	0.22767	0.0983172	0.0654976	0.0691123	0.079413	0	0.0135847	0.0845927	13.5997	4.85642	1.48474	0.0411471	0.104873	Nlrp1a	11	71092236	71144704	-	4166	protein_coding	NLR family, pyrin domain containing 1A [Source:MGI Symbol;Acc:MGI:2684861]	-
ENSMUSG00000028238	0	0	0.039908	0	0	0.0211331	0	0	0	0	0	0.0215437	0	0	0	0	0.0416745	0.0648772	0.334579	0.632897	-0.804772	0.794636	1	Atp6v0d2	4	19876841	19922605	-	2716	protein_coding	ATPase, H+ transporting, lysosomal V0 subunit D2 [Source:MGI Symbol;Acc:MGI:1924415]	-
ENSMUSG00000033862	11.0432	10.533	10.2623	9.02003	8.72496	9.36177	11.1755	10.9143	11.498	11.2645	11.0461	11.6101	10.1056	10.2485	10.377	13.0822	13.5173	12.7187	835.575	798.922	0.0652417	0.362775	0.555252	Cdk10	8	123224842	123232250	+	4304	protein_coding	cyclin-dependent kinase 10 [Source:MGI Symbol;Acc:MGI:2448549]	-
ENSMUSG00000033863	54.9604	56.2845	53.2816	71.1596	66.399	67.5296	52.8446	52.0466	52.405	47.5462	48.5246	47.9866	54.79	54.4078	52.8071	40.2276	41.8514	39.061	2690.32	3130.01	-0.218395	6.47075e-08	4.31884e-07	Klf9	19	23141226	23166911	+	3263	protein_coding	Kruppel-like factor 9 [Source:MGI Symbol;Acc:MGI:1333856]	zf-C2H2
ENSMUSG00000033860	0.72803	0.464138	0.388402	0.176653	0.153131	0.0822707	0	0	0	0.200183	0.169937	0.195695	0.286813	0.495231	0.131723	0.0280228	0.0811189	0	6.77803	19.2805	-1.50471	0.0107917	0.0328306	Fgg	3	83007724	83015049	+	2093	protein_coding	fibrinogen gamma chain [Source:MGI Symbol;Acc:MGI:95526]	-
ENSMUSG00000069835	8.06662	6.93562	7.42138	6.86207	7.35235	7.7793	7.51509	7.13361	7.0471	7.1876	7.78461	7.35519	8.96769	8.69427	9.13822	10.2558	8.86267	7.91939	181.968	186.161	-0.0318362	0.830157	0.910941	Sat2	11	69622024	69623870	+	1424	protein_coding	spermidine/spermine N1-acetyl transferase 2 [Source:MGI Symbol;Acc:MGI:1916465]	-
ENSMUSG00000028233	5.27171	5.56549	5.91516	6.4409	6.66457	6.16748	6.46374	6.10446	5.73001	4.89965	5.20955	5.95698	6.66496	6.54515	5.55127	5.22061	5.81488	5.31648	488.606	519.067	-0.0874692	0.373302	0.565799	Tgs1	4	3574875	3616619	+	5314	protein_coding	trimethylguanosine synthase 1 [Source:MGI Symbol;Acc:MGI:2151797]	-
ENSMUSG00000028232	13.4243	12.3776	13.5096	13.5176	14.1952	12.2853	13.2619	11.7693	12.638	9.57812	9.9313	10.5465	12.9259	13.5561	12.6141	12.486	12.9797	12.3341	595.519	793.493	-0.4136	2.35934e-07	1.4984e-06	Tmem68	4	3549041	3574853	-	3462	protein_coding	transmembrane protein 68 [Source:MGI Symbol;Acc:MGI:1919348]	-
ENSMUSG00000028236	0	0	0	0	0	0	0	0	0	0	0	0	0	0	0	0	0	0	NA	NA	NA	NA	NA	Sdr16c5	4	3995936	4019663	-	1568	protein_coding	short chain dehydrogenase/reductase family 16C, member 5 [Source:MGI Symbol;Acc:MGI:2668443]	-
ENSMUSG00000028234	18.1996	20.6087	20.4294	21.1277	20.2933	20.0188	14.7786	15.5851	15.2494	24.8514	24.9323	24.9683	17.8431	18.602	17.8391	19.3062	19.9188	17.4623	1745.56	1409.25	0.307915	8.16663e-08	5.40566e-07	Rps20	4	3831334	3835665	-	4080	protein_coding	ribosomal protein S20 [Source:MGI Symbol;Acc:MGI:1914677]	-
ENSMUSG00000114974	0	0	0	0	0	0	0	0	0	0	0	0	0	0	0	0	0	0	NA	NA	NA	NA	NA	Gm21010	14	45090615	45091900	+	1286	processed_pseudogene	predicted gene, 21010 [Source:MGI Symbol;Acc:MGI:5434365]	-
ENSMUSG00000114975	0	0	0	0	0	0	0	0	0	0	0	0	0	0	0	0	0	0	NA	NA	NA	NA	NA	Gm49090	15	38574719	38574824	-	106	processed_pseudogene	predicted gene, 49090 [Source:MGI Symbol;Acc:MGI:6118481]	-
ENSMUSG00000114976	0	0	0	0	0	0	0	0	0	0	0	0	0	0	0	0	0	0	NA	NA	NA	NA	NA	Gm2333	15	49130623	49130964	-	342	processed_pseudogene	predicted gene 2333 [Source:MGI Symbol;Acc:MGI:3780503]	-
ENSMUSG00000114977	0	0	0	0.0510332	0.103221	0.0554565	0	0.0542251	0	0.115661	0.11455	0	0	0.111274	0	0	0	0.0567493	1.36434	0	2.93083	0.267989	1	Gm9502	14	47297508	47298542	-	1035	TEC	predicted gene 9502 [Source:MGI Symbol;Acc:MGI:3779912]	-
ENSMUSG00000114970	0.0146114	0.0134552	0.0810697	0.0658431	0.0532706	0.0429301	0.186476	0.0559691	0.057186	0.104458	0.0738962	0.145881	0.0408172	0.0861397	0.0962288	0.146227	0.155206	0.0292872	7.44255	2.55453	1.53404	0.117292	0.243336	Gm49069	14	124608482	124612492	-	4011	TEC	predicted gene, 49069 [Source:MGI Symbol;Acc:MGI:6118452]	-
ENSMUSG00000114971	0	0	0	0	0	0	0	0	0	0	0	0	0	0	0	0	0	0	NA	NA	NA	NA	NA	Gm49162	15	19302948	19395422	-	1144	lincRNA	predicted gene, 49162 [Source:MGI Symbol;Acc:MGI:6118586]	-
ENSMUSG00000114972	0	0	0	0	0	0	0	0	0	0	0	0	0	0	0	0	0	0	NA	NA	NA	NA	NA	Gm49119	15	15324779	15325195	-	417	processed_pseudogene	predicted gene, 49119 [Source:MGI Symbol;Acc:MGI:6118521]	-
ENSMUSG00000114973	0	0	0	0	0	0	0	0	0	0	0	0	0	0	0	0	0	0	NA	NA	NA	NA	NA	Gm19156	14	51579731	51580195	+	465	processed_pseudogene	predicted gene, 19156 [Source:MGI Symbol;Acc:MGI:5011341]	-
ENSMUSG00000114978	0	0	0	0	0	0	0	0	0	0	0	0	0	0	0	0	0	0	NA	NA	NA	NA	NA	Gm48925	14	55935606	55937595	-	397	lincRNA	predicted gene, 48925 [Source:MGI Symbol;Acc:MGI:6118238]	-
ENSMUSG00000114979	0	0	0	0	0	0	0	0	0	0	0	0	0	0	0	0	0	0	NA	NA	NA	NA	NA	Gm31072	14	114945999	114947584	+	314	lincRNA	predicted gene, 31072 [Source:MGI Symbol;Acc:MGI:5590231]	-
ENSMUSG00000044537	0	0	0	0	0	0	0	0	0	0	0	0	0	0	0	0	0	0	NA	NA	NA	NA	NA	Olfr779	10	129311180	129312108	+	929	polymorphic_pseudogene	olfactory receptor 779 [Source:MGI Symbol;Acc:MGI:3030613]	-
ENSMUSG00000044534	0.487294	0.448735	0.502609	0.152022	0.119578	0.128488	0.110396	0.25127	0.146705	0.344542	0.417061	0.26197	0	0.092076	0.0352665	0.0562697	0.0361969	0.0751334	18.32	26.2289	-0.518163	0.223336	0.395266	Ackr2	9	121898355	121911074	+	3127	protein_coding	atypical chemokine receptor 2 [Source:MGI Symbol;Acc:MGI:1891697]	-
ENSMUSG00000068122	0.0528621	0.0324528	0.0162944	0.0476422	0.0321209	0.120801	0.242179	0.134992	0.103445	0.0899799	0.0534692	0.228703	0.147671	0.155821	0.215517	0.335052	0.323297	0.070638	7.08195	1.96921	1.85854	0.0768213	0.175031	Agtr2	X	21484544	21489164	+	3326	protein_coding	angiotensin II receptor, type 2 [Source:MGI Symbol;Acc:MGI:87966]	-
ENSMUSG00000068120	0	0.367136	0.86024	0.119772	0.484509	0.390459	0.260929	0	0.13003	0.135725	0.537683	0.796092	0.123747	0.130577	0.500128	0.132997	0	0.133187	3.70729	3.15945	0.22226	0.851552	0.921154	Gm10231	17	5816200	5816640	-	441	processed_pseudogene	predicted pseudogene 10231 [Source:MGI Symbol;Acc:MGI:3704468]	-
ENSMUSG00000046020	2.83217	2.66251	2.81036	2.27008	2.93708	2.96484	2.89648	3.22741	3.28023	2.57848	2.62548	2.7391	3.19331	3.03259	3.18752	3.23674	3.03753	3.15247	450.602	479.951	-0.0906238	0.331806	0.522523	Pofut1	2	153241533	153270247	+	9912	protein_coding	protein O-fucosyltransferase 1 [Source:MGI Symbol;Acc:MGI:2153207]	-
ENSMUSG00000068129	0.178316	0.328412	0.274823	0.160708	0.379229	0.174637	0.175055	0.22768	0.116315	0.242818	0.601213	0.415405	0.44278	0.350412	0.615142	0.178454	0.0573975	0.119139	7.10603	4.49408	0.656871	0.433517	0.624085	Cst7	2	150570415	150578944	+	986	protein_coding	cystatin F (leukocystatin) [Source:MGI Symbol;Acc:MGI:1298217]	-
ENSMUSG00000083763	0	0	0	0	0	0.128119	0	0	0.127998	0.133604	0.13232	0	0	0	0	0.261838	0	0	0.68217	0	1.93075	0.578058	1	Gm9050	X	103227705	103228152	+	448	processed_pseudogene	predicted gene 9050 [Source:MGI Symbol;Acc:MGI:3644215]	-
ENSMUSG00000027405	19.1161	19.4204	20.3347	23.0658	21.5936	21.3823	21.3773	21.1403	21.7398	22.8963	22.2859	22.2831	27.1465	26.5374	25.1011	24.1962	23.8581	25.1908	1582.76	1407	0.16946	0.00181064	0.0065977	Nop56	2	130274430	130279313	+	4099	protein_coding	NOP56 ribonucleoprotein [Source:MGI Symbol;Acc:MGI:1914384]	-
ENSMUSG00000027404	19.1895	21.4128	20.8443	26.1424	28.6009	27.3335	19.1007	21.7562	19.6755	23.8389	22.4698	22.2088	26.4854	28.5299	27.8486	19.1153	20.7645	19.6776	774.912	707.954	0.129475	0.0955269	0.208167	Snrpb	2	130171414	130179403	-	1976	protein_coding	small nuclear ribonucleoprotein B [Source:MGI Symbol;Acc:MGI:98342]	-
ENSMUSG00000075167	0	0	0	0	0	0	0	0	0	0	0	0	0	0	0	0	0	0	NA	NA	NA	NA	NA	Olfr1101	2	86986291	86991221	-	3235	protein_coding	olfactory receptor 1101 [Source:MGI Symbol;Acc:MGI:3030935]	-
ENSMUSG00000027406	50.4714	51.1933	53.5774	52.0476	53.7137	53.0868	58.7454	57.1562	58.4324	44.9872	44.1046	45.4491	49.9956	52.4856	55.5097	55.4638	54.4936	55.9034	2635.03	3097.43	-0.233474	1.94e-08	1.35709e-07	Idh3b	2	130279309	130284547	-	3422	protein_coding	isocitrate dehydrogenase 3 (NAD+) beta [Source:MGI Symbol;Acc:MGI:2158650]	-
ENSMUSG00000027401	0.297639	0.339346	0.484938	0.0638686	0.0516731	0.0832854	0.208712	0.298599	0.208017	0.130276	0.0860163	0	0.145175	0.0835565	0.0400042	0.170211	0.260045	0.113636	5.12189	27.0551	-2.40838	0.000125763	0.000564358	Tgm3	2	130012349	130050399	+	4135	protein_coding	transglutaminase 3, E polypeptide [Source:MGI Symbol;Acc:MGI:98732]	-
ENSMUSG00000027400	0.466903	0.486039	0.450531	10.4468	11.3606	12.744	0.95659	0.816476	0.595877	0.995158	0.554398	0.628298	7.06968	7.26038	6.97117	0.670422	0.607694	0.569655	35.9926	23.6234	0.606574	0.112225	0.23564	Pdyn	2	129686565	129699844	-	2887	protein_coding	prodynorphin [Source:MGI Symbol;Acc:MGI:97535]	-
ENSMUSG00000027403	0.0344541	0.0158639	0.0159304	0	0.0157017	0	0.0845604	0.0494912	0.11799	0	0	0	0.048124	0.0677065	0.0486236	0.0517212	0.0998129	0.10359	0	1.31336	-2.80807	0.26389	1	Tgm6	2	130112416	130154232	+	3402	protein_coding	transglutaminase 6 [Source:MGI Symbol;Acc:MGI:3044321]	-
ENSMUSG00000075162	0	0	0	0	0	0	0	0	0	0	0	0	0	0	0	0	0	0	NA	NA	NA	NA	NA	Gm10812	10	44004154	44004701	+	546	pseudogene	predicted gene 10812 [Source:MGI Symbol;Acc:MGI:3708535]	-
ENSMUSG00000027409	0	0.365149	0.440014	0.214422	0.505981	0.310677	0.0778551	0.455667	0.387979	0.566958	0.160432	0	0.960005	0.77922	0.522292	0.476199	0.306327	0.715317	3.07911	3.47254	-0.185841	0.886059	0.939609	1700020A23Rik	2	130405259	130406074	+	739	protein_coding	RIKEN cDNA 1700020A23 gene [Source:MGI Symbol;Acc:MGI:1922906]	-
ENSMUSG00000027408	3.01226	3.10677	2.65182	2.67137	2.7675	2.17129	2.08185	2.26154	2.40502	2.4119	2.63248	1.80446	2.60297	2.46249	2.40327	2.36344	2.69938	2.1736	95.3383	124.359	-0.383727	0.057961	0.139601	Cpxm1	2	130390775	130397574	-	2432	protein_coding	carboxypeptidase X 1 (M14 family) [Source:MGI Symbol;Acc:MGI:1934569]	-
ENSMUSG00000078350	1.28179	1.6394	1.74034	0.623454	0.862314	0.876754	0.709074	0.701416	0.786342	2.64935	2.2226	2.46808	0.530475	0.779653	0.861399	1.18098	0.815361	1.05012	242.027	156.603	0.625738	5.25742e-05	0.000250687	Smim1	4	154020470	154026230	-	5761	protein_coding	small integral membrane protein 1 [Source:MGI Symbol;Acc:MGI:1916109]	-
ENSMUSG00000018209	9.91109	9.42155	9.05409	8.44569	9.31609	8.92306	10.4564	9.99871	10.3825	8.56963	8.63904	9.11641	9.21029	7.881	8.13914	9.56845	9.4452	9.26137	882.9	969.815	-0.134842	0.0504641	0.124513	Stk4	2	164070322	164155524	+	5860	protein_coding	serine/threonine kinase 4 [Source:MGI Symbol;Acc:MGI:1929004]	-
ENSMUSG00000097008	0.0393596	0.108735	0.036397	0	0.071749	0	0	0	0	0	0.0796233	0	0.0366505	0.0386732	0.037031	0.0787801	0	0.118339	0.678431	1.60183	-1.2438	0.53296	1	Gm26860	10	42761596	42763635	-	1489	lincRNA	predicted gene, 26860 [Source:MGI Symbol;Acc:MGI:5477354]	-
ENSMUSG00000044288	27.3933	28.559	28.1572	14.5491	13.031	12.6481	43.9904	41.622	42.4735	10.691	11.0022	10.3605	17.1746	16.8714	17.8577	27.0869	27.1992	26.5057	1182.2	3160.14	-1.41882	1.5107e-190	3.71963e-188	Cnr1	4	33924593	33948831	+	6444	protein_coding	cannabinoid receptor 1 (brain) [Source:MGI Symbol;Acc:MGI:104615]	-
ENSMUSG00000053137	6.88174	7.36536	6.23234	7.94028	7.78961	8.25077	11.0406	11.0613	13.1093	7.69174	6.38585	6.42485	8.67642	9.93315	8.84288	13.4694	14.7023	15.3603	338.794	344.704	-0.0252577	0.830866	0.911362	Mapk11	15	89142486	89149628	-	2887	protein_coding	mitogen-activated protein kinase 11 [Source:MGI Symbol;Acc:MGI:1338024]	-
ENSMUSG00000108434	1.07988	1.07871	1.08322	1.51761	1.33459	1.11138	1.18592	1.41973	0.984971	1.98145	1.77728	2.08322	1.7725	1.79839	1.13653	1.00745	1.06047	1.30238	107.06	60.5212	0.822975	0.000184112	0.000806495	Gm45768	7	37317899	37321100	-	3202	lincRNA	predicted gene 45768 [Source:MGI Symbol;Acc:MGI:5804883]	-
ENSMUSG00000083761	0	0	0	0	0.0713179	0	0	0	0	0	0	0	0	0	0	0	0	0	NA	NA	NA	NA	NA	Pgam1-ps1	11	21683308	21684056	-	749	processed_pseudogene	phosphoglycerate mutase 1, pseudogene 1 [Source:MGI Symbol;Acc:MGI:1933119]	-
ENSMUSG00000044285	9.63724	10.9269	9.19033	9.98845	9.55249	11.0902	11.8854	12.2282	11.4333	8.05853	9.80885	8.71979	7.79609	8.40388	7.65034	8.61994	6.80523	10.6847	148.055	168.795	-0.189431	0.247899	0.425936	Gm1821	14	46084028	46085000	+	973	transcribed_processed_pseudogene	predicted gene 1821 [Source:MGI Symbol;Acc:MGI:3037679]	-
ENSMUSG00000044286	0	0	0	0	0	0.0182562	0	0	0	0	0.0188548	0	0.0347154	0.0183156	0.0175379	0.0186551	0.0900031	0	NA	NA	NA	NA	NA	Olfr221	14	52033962	52042459	-	3144	protein_coding	olfactory receptor 221 [Source:MGI Symbol;Acc:MGI:3030055]	-
ENSMUSG00000044287	0	0	0	0	0.0865755	0	0	0	0	0	0	0	0	0.186659	0	0	0	0	NA	NA	NA	NA	NA	Nrn1l	8	105893567	105895023	+	617	protein_coding	neuritin 1-like [Source:MGI Symbol;Acc:MGI:2443642]	-
ENSMUSG00000026201	8.9116	9.13818	9.50034	8.79153	8.80827	9.88386	8.78687	8.84453	8.50375	10.6117	9.8012	10.5939	8.91425	9.69936	10.1052	8.71079	9.03148	9.89325	801.787	725.743	0.143397	0.0565466	0.13678	Stk16	1	75210838	75215606	+	4518	protein_coding	serine/threonine kinase 16 [Source:MGI Symbol;Acc:MGI:1313271]	-
ENSMUSG00000006958	17.0912	17.0065	17.1038	10.3309	10.0979	10.9512	14.8572	16.5463	16.2188	16.8048	17.7801	17.2135	13.1504	13.2229	13.9478	21.575	21.5596	22.5162	1855.24	1868.17	-0.00998677	0.836947	0.91445	Chrd	16	20733127	20742384	+	6258	protein_coding	chordin [Source:MGI Symbol;Acc:MGI:1313268]	-
ENSMUSG00000087577	0	0	0	0	0	0	0	0	0	0	0	0	0	0	0	0	0	0	NA	NA	NA	NA	NA	Gm13299	4	42121613	42153435	-	425	antisense	predicted gene 13299 [Source:MGI Symbol;Acc:MGI:3701133]	-
ENSMUSG00000087575	0.772408	0.622377	0.446418	0.348068	0.0880018	0.567356	0.379143	1.01706	0.472349	0.295822	0.29298	0	0.269716	0.474336	0.272516	0.67638	0.652648	0.580582	2.04651	6.51421	-1.67296	0.113639	0.237806	Gm12976	4	129261965	129265010	+	607	lincRNA	predicted gene 12976 [Source:MGI Symbol;Acc:MGI:3650499]	-
ENSMUSG00000087574	1.9261	1.73513	1.75531	1.78622	1.88277	1.95471	1.72646	1.20292	1.24273	2.63708	2.24469	2.27139	1.57259	1.72794	1.77275	1.52252	1.63083	1.46874	171.918	132.599	0.375262	0.0227271	0.0628052	C030037D09Rik	11	88718645	88728893	+	4199	lincRNA	RIKEN cDNA C030037D09 gene [Source:MGI Symbol;Acc:MGI:1924865]	-
ENSMUSG00000087571	0	0	0	0.268801	0.135921	0.438149	0.292798	0	0.437735	0	0.150839	0	0	0	0.140303	0.298482	0.28801	0	NA	NA	NA	NA	NA	Gm15202	X	161908223	161908777	+	393	antisense	predicted gene 15202 [Source:MGI Symbol;Acc:MGI:3705278]	-
ENSMUSG00000087570	0.37689	0.954435	0.435652	0.169837	0.257639	0.092279	1.0175	0.721839	2.39698	0.481146	1.04835	0.752576	0.0877373	0.277738	0.265944	0.942955	1.45579	1.13316	8.12278	6.409	0.337319	0.657731	0.800807	Gm13647	2	71737815	71745397	+	622	lincRNA	predicted gene 13647 [Source:MGI Symbol;Acc:MGI:3652030]	-
ENSMUSG00000087579	0.412618	0.271406	0.272543	0.305468	0.295493	0.115459	0.245937	0.282238	0.259537	0.240803	0.223584	0.10299	0.329329	0.188231	0.194103	0.280207	0.284606	0.162457	12.9176	22.1744	-0.778406	0.122561	0.252029	Hectd2os	19	36614052	36705641	-	3977	processed_transcript	Hectd2, opposite strand [Source:MGI Symbol;Acc:MGI:1919243]	-
ENSMUSG00000087578	0.270575	0.548161	0.250208	0.634027	0.493233	0.37099	0.690631	1.08826	0.476536	0.663209	0.273682	0.324171	0.403122	1.75465	0.61096	0.758195	1.14965	0.542341	7.81901	6.75007	0.207229	0.785913	0.884128	Ccdc142os	6	83106608	83109054	-	1083	antisense	coiled-coil domain containing 142, opposite strand [Source:MGI Symbol;Acc:MGI:3783052]	-
ENSMUSG00000058568	0	0	0	0	0	0	0	0	0	0	0	0	0	0	0	0	0	0	NA	NA	NA	NA	NA	Defb50	8	21823539	21831296	+	373	protein_coding	defensin beta 50 [Source:MGI Symbol;Acc:MGI:3055870]	-
ENSMUSG00000058569	21.5578	22.6453	21.6528	25.2194	28.1453	27.1382	29.8131	27.7433	29.547	19.3888	18.9095	17.8992	25.6915	27.1428	26.327	24.9343	24.224	26.5241	1106.15	1320.47	-0.255897	2.61685e-05	0.000130819	Tmed9	13	55573732	55597697	+	3439	protein_coding	transmembrane p24 trafficking protein 9 [Source:MGI Symbol;Acc:MGI:1914761]	-
ENSMUSG00000058567	0.114466	0	0	0	0.208661	0	0	0	0.111998	0	0.11578	0.457131	0	0.449878	0	0.229109	0	0	1.67753	0.341073	2.27171	0.312504	1	Gm2531	18	10145453	10145965	-	512	pseudogene	predicted gene 2531 [Source:MGI Symbol;Acc:MGI:3780699]	-
ENSMUSG00000073862	0	0	0	0.113298	0	0	0	0	0	0	0	0	0.210705	0	0	0	0	0	NA	NA	NA	NA	NA	Gm5600	7	113700890	113708442	-	2331	lincRNA	predicted gene 5600 [Source:MGI Symbol;Acc:MGI:3645703]	-
ENSMUSG00000021583	2.00453	2.04608	1.78665	1.60344	1.75367	1.49801	1.41466	1.41849	1.22878	3.33805	3.35483	2.90153	1.97151	2.13568	2.06772	2.16722	2.15337	1.7185	399.78	247.751	0.690407	4.88026e-09	3.58868e-08	Erap1	13	74639568	74693201	+	7280	protein_coding	endoplasmic reticulum aminopeptidase 1 [Source:MGI Symbol;Acc:MGI:1933403]	-
ENSMUSG00000073860	0	0	0.0555278	0	0	0	0	0	0	0	0	0	0.111829	0	0	0.060094	0	0	NA	NA	NA	NA	NA	Gm829	4	45683589	45723338	+	976	lincRNA	predicted gene 829 [Source:MGI Symbol;Acc:MGI:2685675]	-
ENSMUSG00000021587	4.93616	4.49742	4.57428	2.28092	2.49737	2.36596	9.79448	9.0634	8.94325	1.271	1.52324	1.56619	1.90868	2.09622	1.77106	5.15977	5.37259	4.81078	139.846	457.664	-1.70938	1.21651e-40	3.36506e-39	Pcsk1	13	75089826	75134861	+	5604	protein_coding	proprotein convertase subtilisin/kexin type 1 [Source:MGI Symbol;Acc:MGI:97511]	-
ENSMUSG00000116538	0	0	0	0	0.195667	0	0	0	0	0	0.217141	0	0	0	0	0.214842	0	0	NA	NA	NA	NA	NA	AC087898.1	16	20571410	20571682	+	273	processed_pseudogene	ribosomal protein S6 (Rps6) pseudogene	-
ENSMUSG00000021585	0.878841	0.776363	0.755991	0.66312	0.731167	0.590489	0.722321	0.58227	0.654923	0.871466	1.09566	0.984566	0.785046	0.632574	0.644171	0.756797	0.730244	0.783482	193.761	161.233	0.266447	0.0885928	0.195992	Cast	13	74692368	74808810	-	11470	protein_coding	calpastatin [Source:MGI Symbol;Acc:MGI:1098236]	-
ENSMUSG00000116536	0	0	0.105438	0.102761	0	0	0	0.109189	0	0	0	0	0.106172	0.224064	0	0	0	0	NA	NA	NA	NA	NA	AC132099.1	16	90089983	90090496	+	514	processed_pseudogene	myosin, light chain 12B, regulatory (Myl12b) pseudogene	-
ENSMUSG00000116537	0	0	0	0	0	0	0	0	0	0	0.0802159	0	0	0	0	0	0	0	NA	NA	NA	NA	NA	AC163633.1	12	20451675	20459211	+	739	lincRNA	novel transcript	-
ENSMUSG00000116534	0.168992	0.186744	0.437561	0.152305	0.0616114	0.297911	0.331804	0.129465	0.231489	0.172591	0.10256	0.269955	0.125888	0.166045	0.572378	0.304421	0.261102	0.23711	5.40906	8.02426	-0.571153	0.477324	0.662753	AC124681.1	16	31933647	31935380	+	1734	TEC	TEC	-
ENSMUSG00000021589	6.61996	6.83364	6.35604	5.78354	5.1375	4.88489	5.03592	5.07738	5.03898	8.6039	9.00319	9.35233	5.10704	4.47247	4.97883	5.79315	5.62904	5.26293	891.978	667.684	0.417963	2.02711e-08	1.41361e-07	Rhobtb3	13	75869537	75943925	-	5781	protein_coding	Rho-related BTB domain containing 3 [Source:MGI Symbol;Acc:MGI:1920546]	-
ENSMUSG00000116532	0	0	0	0	0	0	0	0	0	0	0	0	0	0	0	0	0	0	NA	NA	NA	NA	NA	AC121795.1	17	17500343	17500944	+	602	processed_pseudogene	proteasome (prosome, macropain) subunit, beta type 3 (Psmb3) pseudogene	-
ENSMUSG00000116533	0	0	0	0	0	0	0	0	0	0	0	0	0	0	0	0	0	0	NA	NA	NA	NA	NA	AC125105.1	16	83565527	83565903	+	377	processed_pseudogene	H2A histone family, member Z (H2afz) pseudogene	-
ENSMUSG00000116530	0	0	0	0	0	0	0	0	0	0	0	0.0535096	0	0	0	0	0.0258774	0	0.669159	0	1.90735	0.61645	1	AC154512.1	16	27317944	27326641	-	2187	antisense	novel transcript, antisense to Ostn	-
ENSMUSG00000116531	0	0	0	0	0	0	0	0	0	0	0	0	0	0	0	0	0	0	NA	NA	NA	NA	NA	CT025522.1	16	70143165	70144272	-	1108	processed_pseudogene	proteasome (prosome, macropain) 26S subunit, ATPase 3 (Psmc3) pseudogene	-
ENSMUSG00000026203	20.7447	21.3895	22.1168	12.5553	12.5591	13.4139	16.6417	16.3257	17.5039	28.1312	28.5585	27.776	10.3905	10.9097	11.6274	16.1779	15.4504	17.0857	2054.1	1591.77	0.367454	1.62314e-13	1.63452e-12	Dnajb2	1	75236406	75245692	+	4249	protein_coding	DnaJ heat shock protein family (Hsp40) member B2 [Source:MGI Symbol;Acc:MGI:1928739]	-
ENSMUSG00000097309	0.133958	0.0616788	0.201296	0.301825	0.305241	0.163993	0.279455	0.224492	0.13107	0.324925	0.372614	0.267487	0.498949	0.510033	0.393851	0.351911	0.291054	0.31885	19.3322	8.10149	1.2552	0.029623	0.079048	Gm17249	10	84618341	84622578	-	3500	bidirectional_promoter_lncRNA	predicted gene, 17249 [Source:MGI Symbol;Acc:MGI:4936883]	-
ENSMUSG00000026204	99.1716	107.735	105.112	88.2975	87.3607	93.0464	151.048	150.498	154.202	67.0811	67.6365	68.2626	81.9552	83.3205	84.7006	113.397	115.679	118.591	4936.18	7730.04	-0.647355	1.86051e-81	1.1421e-79	Ptprn	1	75247027	75264502	-	4249	protein_coding	protein tyrosine phosphatase, receptor type, N [Source:MGI Symbol;Acc:MGI:102765]	-
ENSMUSG00000097264	0.154634	0	0	0	0	0	0	0	0	0	0	0	0	0	0.145486	0.154754	0.149324	0	NA	NA	NA	NA	NA	Rpl31-ps24	1	64934402	64934780	+	379	processed_pseudogene	ribosomal protein L31, pseudogene 24 [Source:MGI Symbol;Acc:MGI:3648658]	-
ENSMUSG00000106512	0	0	0	0.314401	0	0	0	0	0	0	0	0	0.324837	0	0.656418	0	0	0	NA	NA	NA	NA	NA	Gm43078	3	35413833	35414000	+	168	TEC	predicted gene 43078 [Source:MGI Symbol;Acc:MGI:5663215]	-
ENSMUSG00000070075	0	0	0	0	0	0	0	0	0	0	0	0	0	0	0	0	0	0	NA	NA	NA	NA	NA	Mir490	6	36421742	36421825	+	84	miRNA	microRNA 490 [Source:MGI Symbol;Acc:MGI:3629662]	-
ENSMUSG00000030889	0.870352	0.951292	0.782275	2.82974	3.29918	2.85195	1.32558	1.15284	1.25749	0.922118	0.847439	0.828356	3.40085	3.44467	3.35197	0.895447	0.510563	0.586948	107.134	109.381	-0.0302378	0.875752	0.932159	Vwa3a	7	120739318	120805742	+	7205	protein_coding	von Willebrand factor A domain containing 3A [Source:MGI Symbol;Acc:MGI:3041229]	-
ENSMUSG00000030888	3.1461	2.88199	2.8179	3.05812	2.76244	2.40366	2.37707	2.66576	2.70761	2.64114	2.8157	1.97345	2.43874	2.41149	2.38657	1.78032	2.29048	2.11303	151.321	183.494	-0.278014	0.0967562	0.210288	Rrp8	7	105731730	105737385	-	3558	protein_coding	ribosomal RNA processing 8, methyltransferase, homolog (yeast) [Source:MGI Symbol;Acc:MGI:1914251]	-
ENSMUSG00000086190	0	0	0	0	0	0	0	0	0	0	0.0635365	0	0	0	0	0	0	0	NA	NA	NA	NA	NA	4930579M01Rik	8	47026805	47038177	-	933	antisense	RIKEN cDNA 4930579M01 gene [Source:MGI Symbol;Acc:MGI:1923153]	-
ENSMUSG00000086191	2.61928	4.32154	4.1378	2.459	2.08894	2.67214	2.89282	3.23988	3.84424	3.34383	4.41561	4.14057	1.52437	1.07233	2.567	5.1334	4.95329	4.92197	36.5713	34.6952	0.0727684	0.833337	0.912375	Zfp652os	11	95700106	95712754	-	537	antisense	zinc finger protein 652, opposite strand [Source:MGI Symbol;Acc:MGI:3044900]	-
ENSMUSG00000086196	0.0377862	0.0521944	0	0	0	0	0	0.0723701	0	0.038591	0	0.0188629	0	0	0	0	0.0182443	0	1.02049	1.62645	-0.672535	0.714351	1	Gm13571	2	60338188	60371234	+	3102	antisense	predicted gene 13571 [Source:MGI Symbol;Acc:MGI:3652223]	-
ENSMUSG00000086197	0	0	0	0	0	0	0	0	0	0	0	0	0	0	0	0	0	0	NA	NA	NA	NA	NA	Gm13976	2	115344385	115346968	+	479	lincRNA	predicted gene 13976 [Source:MGI Symbol;Acc:MGI:3651280]	-
ENSMUSG00000086194	0	0	0	0	0	0	0	0	0	0	0	0	0	0	0	0	0	0	NA	NA	NA	NA	NA	Gm16329	1	21354005	21355116	+	371	unprocessed_pseudogene	predicted gene 16329 [Source:MGI Symbol;Acc:MGI:3840126]	-
ENSMUSG00000086195	0	0	0	0	0	0	0	0	0	0	0	0	0	0	0	0	0	0	NA	NA	NA	NA	NA	Gm6152	1	8855928	8856267	-	340	processed_pseudogene	predicted gene 6152 [Source:MGI Symbol;Acc:MGI:3648859]	-
ENSMUSG00000030881	17.1683	16.9217	18.4299	17.4017	17.5442	18.1255	19.5069	18.8107	19.2197	16.4716	15.6966	16.3411	17.6454	18.8894	19.1671	20.6155	19.8229	20.5371	1360.99	1501.1	-0.141571	0.0136445	0.0402897	Arfip2	7	105634203	105640416	-	4902	protein_coding	ADP-ribosylation factor interacting protein 2 [Source:MGI Symbol;Acc:MGI:1924182]	-
ENSMUSG00000026753	12.4097	11.4763	12.5854	10.7326	11.0584	10.7071	11.406	12.1364	10.6196	9.87251	10.9782	10.428	9.73809	9.51101	9.29325	11.0863	10.9902	10.7453	795.547	944.982	-0.248023	0.000683997	0.0027098	Ppp6c	2	39194354	39226451	-	4444	protein_coding	protein phosphatase 6, catalytic subunit [Source:MGI Symbol;Acc:MGI:1915107]	-
ENSMUSG00000026750	18.5019	20.0668	20.7529	19.5004	17.8317	18.0196	21.4263	22.4755	21.774	17.2513	18.7837	17.925	16.1915	16.3781	16.2307	17.4875	19.2727	18.3881	1056.5	1183.29	-0.164104	0.0132488	0.0392766	Psmb7	2	38588036	38644087	-	3421	protein_coding	proteasome (prosome, macropain) subunit, beta type 7 [Source:MGI Symbol;Acc:MGI:107637]	-
ENSMUSG00000030882	0.244825	0.350704	0.237178	0.595404	0.425042	0.525221	0.415841	0.360979	0.403049	0.456421	0.381282	0.496627	0.712871	0.614752	0.654459	0.633926	0.529126	0.545254	115.17	73.2206	0.651881	0.00366371	0.012527	Dnhd1	7	105650827	105721799	+	15081	protein_coding	dynein heavy chain domain 1 [Source:MGI Symbol;Acc:MGI:1924755]	-
ENSMUSG00000030884	56.6315	55.1321	57.2531	58.2006	57.6034	59.9615	62.6526	65.1616	65.7245	44.9848	49.3842	50.4191	51.0014	52.2817	54.2965	57.5486	54.7089	56.9403	2114.7	2514.83	-0.249797	3.4338e-07	2.14431e-06	Uqcrc2	7	120635176	120659524	+	2552	protein_coding	ubiquinol cytochrome c reductase core protein 2 [Source:MGI Symbol;Acc:MGI:1914253]	-
ENSMUSG00000026754	6.88807	6.01377	6.61272	7.96129	7.13123	7.10646	7.55707	7.03929	7.17176	6.80923	6.914	7.70651	8.16679	7.5429	8.29115	7.81954	7.64673	6.81893	683.505	634.06	0.109203	0.201151	0.366779	Golga1	2	39016155	39065541	-	5573	protein_coding	golgi autoantigen, golgin subfamily a, 1 [Source:MGI Symbol;Acc:MGI:1924149]	-
ENSMUSG00000026755	14.5799	14.3141	13.9283	14.7138	13.8827	13.5391	15.1064	14.037	15.2346	12.8279	13.7458	12.8915	14.1709	14.2233	14.1709	14.852	16.5579	16.2574	1015.98	1122.99	-0.144273	0.0232583	0.0640439	Arpc5l	2	39005348	39015877	+	4498	protein_coding	actin related protein 2/3 complex, subunit 5-like [Source:MGI Symbol;Acc:MGI:1921442]	-
ENSMUSG00000007338	17.2552	15.6704	15.5158	17.3304	16.2547	17.3992	16.6724	18.7403	18.0821	12.965	9.50125	12.5724	14.2294	15.8173	14.9855	14.4075	16.3012	15.9289	345.34	486.318	-0.49337	2.22711e-05	0.000112516	Mrpl49	19	6053630	6057751	-	1722	protein_coding	mitochondrial ribosomal protein L49 [Source:MGI Symbol;Acc:MGI:108180]	-
ENSMUSG00000070072	0	0	0	0	0	0	0	0	0	0	0	0	0	0	0	0	0	0	NA	NA	NA	NA	NA	Mir433	12	109591715	109591838	+	124	miRNA	microRNA 433 [Source:MGI Symbol;Acc:MGI:3619404]	-
ENSMUSG00000043003	0.0101995	0.0187849	0.0188636	0.128693	0.092964	0.0998913	0	0.0390693	0.029939	0.0208335	0	0.0305497	0.123467	0.340736	0.22071	0.0102074	0.0196985	0.010222	1.68965	1.60351	0.0722511	0.963291	0.9787	Rasef	4	73714579	73790994	-	5746	protein_coding	RAS and EF hand domain containing [Source:MGI Symbol;Acc:MGI:2448565]	-
ENSMUSG00000093363	0	0	0	0	0	0	0	0	0	0	0	0	0	0	0	0	0	0	NA	NA	NA	NA	NA	Gm22002	2	105992757	105992881	+	125	miRNA	predicted gene, 22002 [Source:MGI Symbol;Acc:MGI:5451779]	-
ENSMUSG00000059213	948.011	998.747	956.821	729.776	738.035	756.354	366.239	370.18	384.962	976.116	922.4	937.706	558.745	568.823	572.201	469.106	468.797	499.912	61377.2	64009.3	-0.0606216	0.0114675	0.0346608	Ddn	15	98803777	98809490	-	3781	protein_coding	dendrin [Source:MGI Symbol;Acc:MGI:108101]	-
ENSMUSG00000093362	0	0	0	0	0	0	0	0	0	0	0	0	0	0	0	0	0	0	NA	NA	NA	NA	NA	Gm22802	14	111282046	111282134	+	89	miRNA	predicted gene, 22802 [Source:MGI Symbol;Acc:MGI:5452579]	-
ENSMUSG00000075833	0.547724	0	0.506496	0	2.99535	0.536425	0	0.524514	2.67959	0	0	4.37479	3.57017	0	2.57659	1.64444	1.05783	1.09786	2.67664	0.657521	2.03878	0.29532	0.482355	Gm22003	12	4758547	4758653	+	107	snRNA	predicted gene, 22003 [Source:MGI Symbol;Acc:MGI:5451780]	-
ENSMUSG00000075832	0	0	0	0	0	0	0	0	0	0	0	0	0	0	0	0	0	0	NA	NA	NA	NA	NA	Gm22004	12	86655125	86655231	+	107	snRNA	predicted gene, 22004 [Source:MGI Symbol;Acc:MGI:5451781]	-
ENSMUSG00000106514	0	0	3.44096	2.51521	0	0.911072	0.913252	8.90841	3.64084	7.60058	0.940946	1.85755	2.5987	2.74211	6.12657	0.930981	1.79663	0.93231	3.75201	1.26579	1.55205	0.299179	0.486318	Mir6976	17	46553827	46553889	-	63	miRNA	microRNA 6976 [Source:MGI Symbol;Acc:MGI:5562751]	-
ENSMUSG00000075837	0.831297	0.765518	0.768725	0	1.51538	0.407075	0.408049	1.19411	0.813379	0	0.420422	0.414984	0.774079	1.2252	0.391058	0	4.01375	0	0.673795	1.94458	-1.52404	0.397856	1	Gm22005	2	3291378	3291518	-	141	snRNA	predicted gene, 22005 [Source:MGI Symbol;Acc:MGI:5451782]	-
ENSMUSG00000070078	0	0	0	0	0	0	0	0	0	0	0	0	0	0	0	0	0	0	NA	NA	NA	NA	NA	Mir463	X	66799223	66799297	-	75	miRNA	microRNA 463 [Source:MGI Symbol;Acc:MGI:3619451]	-
ENSMUSG00000086224	0.514995	0.42682	0.666723	0.139243	0.187758	0.151312	0.0505579	0.0986345	0	0.631156	0.573001	0.308503	0.0959097	0.0506014	0.0484526	0.0515394	0	0	9.8543	10.6739	-0.116972	0.852457	0.92126	2700069I18Rik	3	5177586	5220841	-	1138	antisense	RIKEN cDNA 2700069I18 gene [Source:MGI Symbol;Acc:MGI:1919858]	-
ENSMUSG00000086225	0	0	0	0	0	0	0	0	0	0	0	0	0	0	0	0	0	0	NA	NA	NA	NA	NA	Gm8661	9	100624974	100625965	-	992	processed_pseudogene	predicted gene 8661 [Source:MGI Symbol;Acc:MGI:3645695]	-
ENSMUSG00000086226	0	0	0	0	0	0	0	0	0	0	0	0	0.0821877	0	0	0	0	0	NA	NA	NA	NA	NA	Gm12660	11	50851332	50852582	-	664	antisense	predicted gene 12660 [Source:MGI Symbol;Acc:MGI:3650844]	-
ENSMUSG00000086227	0.441314	0.325114	0.244857	0.0795472	0	0	0.0866489	0.0845226	0.259081	0.180285	0.0892765	0.176243	0	0	0	0.176662	0	0.265371	1.69428	3.91379	-1.20465	0.318751	0.508033	Gm11820	4	13076140	13096806	+	664	lincRNA	predicted gene 11820 [Source:MGI Symbol;Acc:MGI:3650049]	-
ENSMUSG00000086220	0	0	0	0	0	0	0	0	0	0	0	0	0	0	0	0	0	0	NA	NA	NA	NA	NA	Gm16599	5	136274996	136417894	+	1182	antisense	predicted gene, 16599 [Source:MGI Symbol;Acc:MGI:4439523]	-
ENSMUSG00000086221	0.0459298	0	0	0	0	0	0	0	0	0	0	0.0458564	0	0.0451288	0	0	0	0	0.334579	0.341073	0.0654159	0.985214	1	4930412B13Rik	2	117821928	117909136	+	1276	lincRNA	RIKEN cDNA 4930412B13 gene [Source:MGI Symbol;Acc:MGI:1921188]	-
ENSMUSG00000086222	0	0	0	0	0	0	0	0	0	0	0	0	0	0	0	0	0	0	NA	NA	NA	NA	NA	Gm11665	11	104556789	104557777	-	285	antisense	predicted gene 11665 [Source:MGI Symbol;Acc:MGI:3650128]	-
ENSMUSG00000083954	0	0	0	0	0	0.0451238	0	0	0	0	0	0	0	0	0	0	0	0.0461757	NA	NA	NA	NA	NA	Gm12179	11	48551253	48552524	-	1272	processed_pseudogene	predicted gene 12179 [Source:MGI Symbol;Acc:MGI:3651494]	-
ENSMUSG00000086228	0.471432	0.731163	0.619504	0.42488	0.723686	0.340205	1.291	1.3306	1.26242	0.810901	1.48073	1.16431	0.508297	0.560728	0.793704	1.46505	1.43761	1.19361	46.7135	25.0971	0.893447	0.0130124	0.0386834	Ubap1l	9	65361041	65380377	+	2362	protein_coding	ubiquitin-associated protein 1-like [Source:MGI Symbol;Acc:MGI:2685360]	-
ENSMUSG00000003824	3.06731	3.94895	3.16689	2.12029	1.84571	1.92492	4.61916	4.67692	4.74946	3.07181	4.30741	4.48955	2.19067	2.48713	1.68107	3.69554	4.4861	4.35741	133.668	116.849	0.193415	0.328219	0.518367	Syce2	8	84872111	84888221	+	1968	protein_coding	synaptonemal complex central element protein 2 [Source:MGI Symbol;Acc:MGI:1919096]	-
ENSMUSG00000081643	0.362888	0	0.0838933	0	0.165378	0.0888506	0.356253	0.347511	0	0.0926542	0.091764	0.0905771	0	0.0891399	0	0.272377	0	0.272766	1.01675	1.68074	-0.709749	0.690134	1	Gm11605	1	63364720	63365365	-	646	processed_pseudogene	predicted gene 11605 [Source:MGI Symbol;Acc:MGI:3651339]	-
ENSMUSG00000081642	0	0	0	0	0	0	0	0	0	0	0	0	0	0	0	0	0	0	NA	NA	NA	NA	NA	Gm13532	2	57628989	57629228	-	240	processed_pseudogene	predicted gene 13532 [Source:MGI Symbol;Acc:MGI:3651645]	-
ENSMUSG00000081641	0	0	0	0	0	0	0	0	0	0	0	0.0601365	0	0.177547	0	0	0.116329	0	NA	NA	NA	NA	NA	Gm9439	X	21504054	21505466	+	973	processed_pseudogene	predicted gene 9439 [Source:MGI Symbol;Acc:MGI:3645164]	-
ENSMUSG00000081640	0	0	0	0	0	0	0	0	0.0614611	0.192459	0	0	0.0584915	0	0	0	0	0.0629534	1.02886	0	2.52278	0.432129	1	Rplp0-ps1	3	93278141	93279073	+	933	processed_pseudogene	ribosomal protein, large, P0, pseudogene 1 [Source:MGI Symbol;Acc:MGI:3648599]	-
ENSMUSG00000081647	0	0	0	0	0	0	0	0	0	0	0	0	0	0	0	0	0	0	NA	NA	NA	NA	NA	Gm13022	4	132801970	132802254	-	285	processed_pseudogene	predicted gene 13022 [Source:MGI Symbol;Acc:MGI:3651775]	-
ENSMUSG00000081646	0	0	0	0	0	0	0	0	0	0	0	0	0	0	0	0	0	0	NA	NA	NA	NA	NA	Gm15060	X	145646506	145647453	+	948	processed_pseudogene	predicted gene 15060 [Source:MGI Symbol;Acc:MGI:3705758]	-
ENSMUSG00000081649	0	0	0	0	0	0	0	0	0	0	0	0	0	0	0	0	0	0	NA	NA	NA	NA	NA	Olfr213	6	116538456	116544292	+	4020	protein_coding	olfactory receptor 213 [Source:MGI Symbol;Acc:MGI:3030047]	-
ENSMUSG00000081648	0.263993	0.243104	0.0610305	0.832738	0.421081	0.517095	0.323958	0.37921	0.129151	0.674038	1.26837	0.856606	0.430189	0.518778	1.17978	0.528395	0.637319	0.661436	14.2242	2.93982	2.28252	0.00359791	0.0123283	Gm13423	2	23202033	23203683	+	888	processed_pseudogene	predicted gene 13423 [Source:MGI Symbol;Acc:MGI:3650165]	-
ENSMUSG00000094678	0	0	0	0	0	0	0	0	0	0.0519121	0.0514133	0	0	0.0249715	0	0	0	0	1.36434	0	2.93083	0.267989	1	Olfr857	9	19709433	19714930	+	2306	protein_coding	olfactory receptor 857 [Source:MGI Symbol;Acc:MGI:3030691]	-
ENSMUSG00000098558	0	0	1.8065	0	0.890285	0	2.87674	0.935383	0	0.997577	0	0	0	0.959739	2.75696	0	0	2.93678	0.342955	0.632897	-0.80482	0.794026	1	Mir7049	7	28560925	28560984	-	60	miRNA	microRNA 7049 [Source:MGI Symbol;Acc:MGI:5530659]	-
ENSMUSG00000085551	0	0	0	0	0	0	0	0	0	0	0	0	0	0	0	0	0	0	NA	NA	NA	NA	NA	1810063I02Rik	11	59921499	59921889	+	274	lincRNA	RIKEN cDNA 1810063I02 gene [Source:MGI Symbol;Acc:MGI:1917104]	-
ENSMUSG00000085556	0	0	0	0	0	0	0	0	0	0	0	0	0	0	0	0	0	0	NA	NA	NA	NA	NA	Gm15020	X	135122878	135152596	-	636	processed_transcript	predicted gene 15020 [Source:MGI Symbol;Acc:MGI:3708106]	-
ENSMUSG00000085555	0.498354	0.80311	0.437801	1.05549	1.18099	1.17138	0.684939	0.906749	0.658277	1.11973	1.38621	1.54243	1.18333	1.29761	1.31284	0.49874	0.745923	1.19868	54.4908	23.8509	1.18987	0.000576079	0.00232235	2610035F20Rik	14	122470284	122475199	-	2352	processed_transcript	RIKEN cDNA 2610035F20 gene [Source:MGI Symbol;Acc:MGI:1916498]	-
ENSMUSG00000004446	1.84899	1.91552	1.96934	2.36571	1.92603	2.19889	2.91726	3.11443	3.2306	0.961046	1.1188	1.07136	2.38275	2.61157	2.29876	2.70955	2.64636	2.56451	64.0235	118.683	-0.89055	2.55517e-05	0.000127936	Bid	6	120891930	120916853	-	3550	protein_coding	BH3 interacting domain death agonist [Source:MGI Symbol;Acc:MGI:108093]	-
ENSMUSG00000098550	0	0	0	0	0	0	0	0	0	0	0	0	0	0	0	0	0	0	NA	NA	NA	NA	NA	Mir7079	8	123104975	123105043	+	69	miRNA	microRNA 7079 [Source:MGI Symbol;Acc:MGI:5530660]	-
ENSMUSG00000098553	1.01046	0	0	1.82136	0.920985	0	0	0	2.96603	0	0	1.00884	0.940907	1.98567	0.950674	2.02248	0.975757	3.03804	0.334579	0.341073	0.0654159	0.985214	1	Mir3569	7	30589380	30589437	+	58	miRNA	microRNA 3569 [Source:MGI Symbol;Acc:MGI:5530661]	-
ENSMUSG00000085558	0.390837	0.307241	0.449569	0.420974	0.41705	0.345431	0.243316	0.282988	0.289141	0.593873	0.607452	0.532973	0.488206	0.421486	0.430494	0.352979	0.506289	0.37259	61.0273	41.1398	0.569178	0.0459352	0.114947	4930412C18Rik	4	9770585	9823411	+	6148	processed_transcript	RIKEN cDNA 4930412C18 gene [Source:MGI Symbol;Acc:MGI:2443490]	-
ENSMUSG00000098555	0	0	0	0	0	0	0	0	0	0	0	0	0	0	0	0	0	0	NA	NA	NA	NA	NA	Mir6341	1	12425986	12426106	+	121	miRNA	microRNA 6341 [Source:MGI Symbol;Acc:MGI:5530644]	-
ENSMUSG00000094675	0	0	0	0	0	0	0	0	0	0	0	0	0	0	0	0	0	0	NA	NA	NA	NA	NA	Astx4b	X	124659500	124662385	+	1149	lincRNA	amplified spermatogenic transcripts X encoded 4B [Source:MGI Symbol;Acc:MGI:3705312]	-
ENSMUSG00000094676	0	0	0	0	0	0	0	0	0	0	0	0	0	0	0	0	0	0	NA	NA	NA	NA	NA	Gm10105	9	35589081	35589350	-	270	processed_pseudogene	predicted pseudogene 10105 [Source:MGI Symbol;Acc:MGI:3641746]	-
ENSMUSG00000094677	0	0	0	0	0	0	0	0	0	0	0	0	0	0	0	0	0	0	NA	NA	NA	NA	NA	Gm22008	9	117999336	117999430	+	95	miRNA	predicted gene, 22008 [Source:MGI Symbol;Acc:MGI:5451785]	-
ENSMUSG00000047168	0	0	0	0.0771085	0.233944	0	0.0839925	0	0	0	0.0865395	0	0	0	0	0	0.165238	0	NA	NA	NA	NA	NA	Gm6684	19	20586073	20586757	-	685	processed_pseudogene	predicted pseudogene 6684 [Source:MGI Symbol;Acc:MGI:3643522]	-
ENSMUSG00000089417	0.341729	0.472032	0.158003	2.15589	1.24588	0.669359	1.50966	0.327248	0.668726	0.872516	1.55544	1.19414	2.22745	1.34308	2.25058	1.88096	0.659988	0.171241	7.10977	1.9429	1.87235	0.0637241	0.150628	Gm22009	3	69085105	69085447	-	343	scaRNA	predicted gene, 22009 [Source:MGI Symbol;Acc:MGI:5451786]	-
ENSMUSG00000089414	0	0	0	0	0	0	0	0	0	0	0	0	0	0	0	0	0	0	NA	NA	NA	NA	NA	Gm22010	4	34006306	34006392	+	87	snoRNA	predicted gene, 22010 [Source:MGI Symbol;Acc:MGI:5451787]	-
ENSMUSG00000089415	0	0	0	0	0	0	0	0	0	0	0	0	0	0	0	0	0	0	NA	NA	NA	NA	NA	Gm22011	5	77669724	77669846	-	123	snoRNA	predicted gene, 22011 [Source:MGI Symbol;Acc:MGI:5451788]	-
ENSMUSG00000089413	0	0	0	0	0	0	0	0	0	0	0	0	0	0	0	0	0	0	NA	NA	NA	NA	NA	Gm22013	13	24486662	24486764	-	103	snRNA	predicted gene, 22013 [Source:MGI Symbol;Acc:MGI:5451790]	-
ENSMUSG00000089410	0.202091	0	0	0.182136	0	0	0	0	0	0	0	0	0.188181	0	0.38027	0.404495	0	0	NA	NA	NA	NA	NA	Gm22014	18	84737102	84737391	-	290	misc_RNA	predicted gene, 22014 [Source:MGI Symbol;Acc:MGI:5451791]	-
ENSMUSG00000047161	0.9394	1.22784	0.924735	3.96009	3.50774	4.15494	1.13047	1.50899	1.4232	0.464229	0.582374	0.484077	3.44253	3.63252	3.90592	2.36548	1.93133	1.70072	16.9427	34.8659	-1.04214	0.00968196	0.0298684	Chst9	18	15451924	15760157	-	1934	protein_coding	carbohydrate (N-acetylgalactosamine 4-0) sulfotransferase 9 [Source:MGI Symbol;Acc:MGI:1918617]	-
ENSMUSG00000077090	0	0	0	0	0	0	0	0	0	0	0	0	0	0	0	0	0	0	NA	NA	NA	NA	NA	Gm22117	10	60211185	60211251	-	67	miRNA	predicted gene, 22117 [Source:MGI Symbol;Acc:MGI:5451894]	-
ENSMUSG00000077096	0	0	0	0	0	0	0	0	0	0	0	0	0	0	0	0	0	0	NA	NA	NA	NA	NA	Gm22015	12	91791610	91791674	-	65	miRNA	predicted gene, 22015 [Source:MGI Symbol;Acc:MGI:5451792]	-
ENSMUSG00000089418	0	0	0	0	0	0	0	0	0	0	0	0	0	0	0	0	0	0	NA	NA	NA	NA	NA	Gm22016	1	141314355	141314468	+	114	misc_RNA	predicted gene, 22016 [Source:MGI Symbol;Acc:MGI:5451793]	-
ENSMUSG00000085885	0	0.476197	0	0.155351	0	0.0844081	0	0	0.421641	0	0	0.258145	0	0.0846829	0	0.172505	0.0832264	0.345503	1.00374	1.88862	-0.912263	0.813381	1	Gm11906	4	24966517	25271099	+	680	processed_transcript	predicted gene 11906 [Source:MGI Symbol;Acc:MGI:3705114]	-
ENSMUSG00000085884	0.0837235	0	0.0258072	0.100608	0.101747	0.0273321	0.0821927	0.0267252	0.109225	0.0570044	0.0846851	0.0278632	0.025987	0.137106	0.341337	0.0279294	0.107798	0.167816	2.03814	1.33967	0.623293	0.693801	0.824117	Gm15342	16	96036090	96038743	+	2100	processed_transcript	predicted gene 15342 [Source:MGI Symbol;Acc:MGI:3705188]	-
ENSMUSG00000085887	0.0429509	0.197761	0.0794358	0.135484	0.0195739	0.147227	0.0421655	0.0822616	0.0420251	0.197395	0.0868883	0.0857644	0.139981	0.126605	0.101024	0.193428	0.228118	0.0860909	5.78177	5.09563	0.172993	0.847289	0.919832	Arhgap27os3	11	103344753	103350124	+	2729	antisense	Rho GTPase activating protein 27, opposite strand 3 [Source:MGI Symbol;Acc:MGI:3650159]	-
ENSMUSG00000085886	3.44336	3.25602	2.79951	3.76984	3.98101	4.02869	3.22159	2.76632	3.05258	4.41357	3.57641	3.53015	3.44307	3.97368	4.34851	3.44602	3.28048	2.94141	167.223	140.434	0.252468	0.13771	0.276011	D030047H15Rik	7	4126340	4136926	-	2536	antisense	RIKEN cDNA D030047H15 gene [Source:MGI Symbol;Acc:MGI:3698136]	-
ENSMUSG00000085881	3.47933	4.20267	4.97241	2.03621	2.38874	1.77016	3.23828	3.98097	2.91801	5.90701	6.99289	6.22572	2.39833	2.2643	2.29569	3.70813	4.53799	4.03042	141.97	95.7117	0.56663	0.00357178	0.0122444	Gm15912	13	74008009	74009354	-	1297	processed_transcript	predicted gene 15912 [Source:MGI Symbol;Acc:MGI:3801895]	-
ENSMUSG00000085880	0	0.0386044	0	0	0	0	0	0	0	0	0	0.0418546	0	0	0	0	0	0	0.334579	0.314769	0.0654161	0.985426	1	Gm15229	X	166482220	166483617	-	1398	processed_pseudogene	predicted gene 15229 [Source:MGI Symbol;Acc:MGI:3644786]	-
ENSMUSG00000085883	0	0	0	0	0	0	0	0	0.506342	0	0.13086	0.129167	0	0	0	0	0.124931	0	0.673795	0	1.91608	0.582697	1	Gm3848	14	11965446	11981223	-	453	antisense	predicted gene 3848 [Source:MGI Symbol;Acc:MGI:3782020]	-
ENSMUSG00000085882	6.50704	6.74612	5.8977	4.66053	5.10605	4.76906	5.75349	5.9837	6.24029	7.96594	5.71002	6.92688	7.10246	5.97014	5.83826	5.7358	5.20165	5.48486	160.379	151.847	0.0787747	0.644643	0.792182	2610507I01Rik	11	59199836	59202385	-	1360	processed_transcript	RIKEN cDNA 2610507I01 gene [Source:MGI Symbol;Acc:MGI:1919453]	-
ENSMUSG00000085889	0	0	0	0	0	0	0.129292	0	0.128861	0.134505	0.53285	0.131489	0.122635	0.129403	0.123908	0	0.127177	0	2.0344	0	3.50866	0.10883	1	1700054M17Rik	2	118304914	118308166	+	445	antisense	RIKEN cDNA 1700054M17 gene [Source:MGI Symbol;Acc:MGI:1920608]	-
ENSMUSG00000085888	0.376027	0.544142	0.794795	0.290482	1.273	0.47349	0.369151	0.668743	1.15633	0.932656	1.19537	1.34081	0.800331	1.16119	1.71836	1.61279	1.5562	0.861382	21.6575	10.9132	0.984218	0.0555626	0.134792	Gm12224	11	54340369	54353479	-	1091	antisense	predicted gene 12224 [Source:MGI Symbol;Acc:MGI:3651369]	-
ENSMUSG00000029919	2.18007	2.15036	2.49677	1.93191	1.77087	2.12616	1.29845	1.31026	1.74038	3.09288	3.2846	3.26943	2.20839	2.37507	2.23989	1.83487	1.93785	1.72778	354.736	255.766	0.471486	6.43638e-05	0.000302208	Hpgds	6	65117293	65144908	-	6425	protein_coding	hematopoietic prostaglandin D synthase [Source:MGI Symbol;Acc:MGI:1859384]	-
ENSMUSG00000029918	22.5004	19.3278	21.587	19.0745	17.3998	18.5586	21.3987	20.6042	23.1506	18.9941	19.5583	18.498	15.681	16.8919	18.1923	26.5288	23.7986	25.8267	544.315	616.326	-0.178595	0.0429217	0.108667	Mrps33	6	39801804	39810988	-	1667	protein_coding	mitochondrial ribosomal protein S33 [Source:MGI Symbol;Acc:MGI:1338046]	-
ENSMUSG00000029915	1.19044	0.927592	0.691552	0.577712	0.542517	0.567996	0.404542	0.482307	0.447994	1.13786	0.895368	1.18854	0.696369	0.854768	0.588725	0.763695	0.44214	0.764785	70.8074	62.8844	0.174269	0.510611	0.690825	Clec5a	6	40574894	40585821	-	3840	protein_coding	C-type lectin domain family 5, member a [Source:MGI Symbol;Acc:MGI:1345151]	-
ENSMUSG00000029917	0	0	0	0.0322955	0	0.0526422	0.0175894	0.0171578	0.0701232	0	0	0	0.0333675	0	0.016857	0	0	0.0359129	NA	NA	NA	NA	NA	C130060K24Rik	6	65381105	65458150	+	3271	protein_coding	RIKEN cDNA C130060K24 gene [Source:MGI Symbol;Acc:MGI:2441881]	-
ENSMUSG00000029916	2.63914	2.75719	2.65933	2.27654	2.44297	2.4537	3.22725	3.36975	3.00005	2.01232	1.82647	2.18807	2.03114	2.15335	2.38136	2.59485	2.64787	2.98524	392.947	535.061	-0.445377	5.57853e-06	3.04711e-05	Agk	6	40325172	40396762	+	11392	protein_coding	acylglycerol kinase [Source:MGI Symbol;Acc:MGI:1917173]	-
ENSMUSG00000029911	2.06805	2.16909	2.16521	2.04707	2.0894	1.94987	2.25735	2.1751	2.25669	2.52735	2.2478	2.75066	2.58502	2.27307	3.03397	2.82735	2.6063	2.85949	360.084	312.073	0.20623	0.0721303	0.166476	Ssbp1	6	40471352	40484700	+	8360	protein_coding	single-stranded DNA binding protein 1 [Source:MGI Symbol;Acc:MGI:1920040]	-
ENSMUSG00000029910	0.998894	0.958448	0.904328	0.944327	0.776745	0.86883	0.87091	0.755888	0.929521	0.791879	1.04569	0.66254	0.741511	0.789297	0.85436	0.810919	0.701522	0.728068	120.057	139.977	-0.221373	0.25043	0.428944	Mad2l1	6	66535390	66547220	+	8390	protein_coding	MAD2 mitotic arrest deficient-like 1 [Source:MGI Symbol;Acc:MGI:1860374]	-
ENSMUSG00000029913	0.422446	0.435468	0.303189	1.7275	1.72981	1.7599	0.575658	0.543418	0.475033	0.540913	0.567604	0.478426	2.05491	2.08778	1.9576	0.498493	0.547978	0.454971	84.4264	62.9149	0.425098	0.0785269	0.178138	Prdm5	6	65778988	65937010	+	9295	protein_coding	PR domain containing 5 [Source:MGI Symbol;Acc:MGI:1918029]	zf-C2H2
ENSMUSG00000077549	2.75795	3.17465	4.46313	2.48562	5.02749	2.02579	8.12257	3.96162	6.07164	0.704172	2.78963	1.37677	3.21015	6.09717	2.59478	6.90021	3.99487	4.14604	2.36898	5.15328	-1.1223	0.288476	0.474219	Snord71	8	109839295	109839379	+	85	snoRNA	small nucleolar RNA, C/D box 71 [Source:MGI Symbol;Acc:MGI:3819554]	-
ENSMUSG00000027215	13.028	13.6853	14.5001	3.99001	3.85741	4.62236	6.3566	7.05973	6.20185	19.9183	18.8195	17.6804	3.46867	3.89006	4.91756	6.61662	6.89297	6.76289	970.364	722.116	0.425497	1.72068e-08	1.20896e-07	Cd82	2	93419111	93463140	-	3005	protein_coding	CD82 antigen [Source:MGI Symbol;Acc:MGI:104651]	-
ENSMUSG00000077545	0	0	0	0	0	0	0	0	0	0	0	0	0	0	0	0	0	0	NA	NA	NA	NA	NA	Gm22018	8	68010340	68010470	+	131	snoRNA	predicted gene, 22018 [Source:MGI Symbol;Acc:MGI:5451795]	-
ENSMUSG00000077547	0	0	0	0	0	0	0	0	0	0	0	0	0	0	0	0	0	0	NA	NA	NA	NA	NA	Gm22019	7	141181216	141181311	-	96	snRNA	predicted gene, 22019 [Source:MGI Symbol;Acc:MGI:5451796]	-
ENSMUSG00000077546	0	0	0	0	0	0	0	0	0	0	0	0	0	0	0	0	0	0	NA	NA	NA	NA	NA	Gm22020	2	62802489	62802624	-	136	snoRNA	predicted gene, 22020 [Source:MGI Symbol;Acc:MGI:5451797]	-
ENSMUSG00000077541	0	0	2.53248	0	0	0	0.537709	0	0	0	0	0	0	0	0	0	0	0	0	1.58224	-3.08512	0.261256	1	Gm22021	14	104591094	104591200	+	107	snRNA	predicted gene, 22021 [Source:MGI Symbol;Acc:MGI:5451798]	-
ENSMUSG00000077543	0	0	0	0	0	0	0	0	0	0	0	0	0	0	0	0	0	0	NA	NA	NA	NA	NA	Gm22022	11	34842228	34842354	-	127	snoRNA	predicted gene, 22022 [Source:MGI Symbol;Acc:MGI:5451799]	-
ENSMUSG00000077542	0	0	0	0	0	0	0	0	0	0	0	0	0	0	0	0	0	0	NA	NA	NA	NA	NA	Gm22023	X	164283096	164283225	+	130	snoRNA	predicted gene, 22023 [Source:MGI Symbol;Acc:MGI:5451800]	-
ENSMUSG00000095108	0	0	0	0	0	0	0	0	0	0	0	0	0	0	0	0	0	0	NA	NA	NA	NA	NA	Gm17467	X	123704324	123704791	-	468	protein_coding	predicted gene, 17467 [Source:MGI Symbol;Acc:MGI:4937101]	-
ENSMUSG00000084682	0	0	0	0	0	0	0	0	0	0	0	0	0	0	0	0	0	0	NA	NA	NA	NA	NA	Gm22024	8	83752918	83753204	+	287	misc_RNA	predicted gene, 22024 [Source:MGI Symbol;Acc:MGI:5451801]	-
ENSMUSG00000084683	0	0	0	0	0	0	0	0	0	0	0	0	0	0	0	0	0	0	NA	NA	NA	NA	NA	Gm22025	X	140641960	140642261	-	302	misc_RNA	predicted gene, 22025 [Source:MGI Symbol;Acc:MGI:5451802]	-
ENSMUSG00000084684	0	0	0	0	0	0	0	0	0	0	0	0	0	0	0	0	0	0	NA	NA	NA	NA	NA	Gm22026	3	14029482	14029762	-	281	misc_RNA	predicted gene, 22026 [Source:MGI Symbol;Acc:MGI:5451803]	-
ENSMUSG00000084686	0.461468	0	1.70693	1.2477	0.841214	0.903898	1.81212	3.09339	1.80609	1.41389	1.4003	1.38219	3.00794	1.81368	3.9075	5.08008	2.67373	1.38745	3.05025	1.60687	0.920338	0.500937	0.681806	Gm22027	3	96176361	96176487	+	127	snoRNA	predicted gene, 22027 [Source:MGI Symbol;Acc:MGI:5451804]	-
ENSMUSG00000084688	0	0	0	0	0	0	0	0	1.0426	0	0	0	0.992229	0	1.00253	1.59959	0	1.60188	NA	NA	NA	NA	NA	n-R5s43	15	100449684	100449793	+	110	rRNA	nuclear encoded rRNA 5S 43 [Source:MGI Symbol;Acc:MGI:4421888]	-
ENSMUSG00000006179	0.0280212	0.025804	0.0388681	0.126271	0.0638502	0.150938	0.178808	0.214671	0.137086	0.171708	0.0992008	0.0139882	0.156555	0.206494	0.144999	0.196301	0.243531	0.365078	6.82455	2.26103	1.59014	0.131548	0.266424	Prss16	13	22002173	22009742	-	4183	protein_coding	protease, serine 16 (thymus) [Source:MGI Symbol;Acc:MGI:1859181]	-
ENSMUSG00000095103	0	0	0	0	0	0	0	0	0	0	0	0	0	0	0	0	0	0	NA	NA	NA	NA	NA	Gm21171	Y	65043717	65068377	-	673	unprocessed_pseudogene	predicted gene, 21171 [Source:MGI Symbol;Acc:MGI:5434526]	-
ENSMUSG00000095102	0	0	0	0	0	0	0	0	0	0	0	0	0	0	0	0	0	0	NA	NA	NA	NA	NA	n-R5s167	6	132591058	132591178	+	121	rRNA	nuclear encoded rRNA 5S 167 [Source:MGI Symbol;Acc:MGI:4422031]	-
ENSMUSG00000095105	0.0615245	0.0647498	0.0325106	0.0712919	0.112153	0.0688632	0.138056	0.202002	0.120397	0.0359056	0.0444508	0.0614261	0.0572898	0.129539	0.0909613	0.0879601	0.0509244	0.0264257	5.40995	6.17146	-0.18706	0.820799	0.905729	Edaradd	13	12472632	12520438	-	6668	protein_coding	EDAR (ectodysplasin-A receptor)-associated death domain [Source:MGI Symbol;Acc:MGI:1931001]	-
ENSMUSG00000095104	0	0	0	0	0	0	0	0	0	0	0	0	0	0	0	0	0	0	NA	NA	NA	NA	NA	Esp15	17	39640954	39645666	+	1171	protein_coding	exocrine gland secreted peptide 15 [Source:MGI Symbol;Acc:MGI:3647149]	-
ENSMUSG00000095107	0	0	0	0	0	0	0	0	0	0	0	0	0	0	0	0	0	0	NA	NA	NA	NA	NA	Vmn2r-ps10	3	64621694	64623995	+	898	unprocessed_pseudogene	vomeronasal 2, receptor, pseudogene 10 [Source:MGI Symbol;Acc:MGI:3757943]	-
ENSMUSG00000070520	5.69703	5.13731	6.47133	6.02279	5.83941	5.83049	8.45703	7.62654	8.12025	4.52986	4.48634	5.0778	7.939	7.45711	6.86225	8.44365	8.54715	7.87289	479.62	599.978	-0.322874	0.00125765	0.00473597	Nsmce3	7	64867052	64872997	-	5946	protein_coding	NSE3 homolog, SMC5-SMC6 complex component [Source:MGI Symbol;Acc:MGI:1913897]	-
ENSMUSG00000098083	0	0	0	0	0	0	0	0	0	0	0	0	0	0	0	0	0	0	NA	NA	NA	NA	NA	Gm8957	3	14511084	14512095	-	1012	processed_pseudogene	predicted gene 8957 [Source:MGI Symbol;Acc:MGI:3779827]	-
ENSMUSG00000098082	0	0	0	0	0	0	0	0.0612028	0	0.0652722	0	0	0	0	0	0	0	0	NA	NA	NA	NA	NA	Gm20574	17	40854036	40868141	+	917	unitary_pseudogene	predicted gene, 20574 [Source:MGI Symbol;Acc:MGI:5295681]	-
ENSMUSG00000098081	0	0	0	0	0	0	0	0	0	0	0	0	0	0	0	0	0	0	NA	NA	NA	NA	NA	Gm26913	13	84690210	84690941	-	732	processed_pseudogene	predicted gene, 26913 [Source:MGI Symbol;Acc:MGI:5504028]	-
ENSMUSG00000098080	0	0	0	0	0	0	0	0	0	0	0	0	0	0	0	0	0	0	NA	NA	NA	NA	NA	Gm5732	7	33402819	33403825	+	1007	processed_pseudogene	predicted gene 5732 [Source:MGI Symbol;Acc:MGI:3644172]	-
ENSMUSG00000098087	6.20408	9.48793	5.942	15.3765	12.5212	12.9117	5.76436	5.30463	3.90237	12.5593	11.318	8.62759	10.213	12.0829	11.6741	4.98928	5.45613	5.55156	98.4259	66.7276	0.558365	0.0244355	0.0669563	Gm17750	13	84025297	84064772	-	529	lincRNA	predicted gene, 17750 [Source:MGI Symbol;Acc:MGI:5009828]	-
ENSMUSG00000098086	0.0594989	0	0	0	0	0	0	0	0	0	0.180547	0	0	0	0	0.059545	0	0	1.01765	0.341073	1.54737	0.571379	1	1700120C18Rik	8	87500049	87501231	-	985	lincRNA	RIKEN cDNA 1700120C18 gene [Source:MGI Symbol;Acc:MGI:1923912]	-
ENSMUSG00000098085	0	0	0	0	0	0	0	0	0	0	0	0	0	0	0	0	0	0	NA	NA	NA	NA	NA	Gm8919	3	11658497	11659510	-	1014	processed_pseudogene	predicted gene 8919 [Source:MGI Symbol;Acc:MGI:3643562]	-
ENSMUSG00000098084	0	0	0	0	0	0	0	0	0	0	0	0	0	0	0	0	0	0	NA	NA	NA	NA	NA	Gm26914	6	130617488	130617710	+	223	processed_pseudogene	predicted gene, 26914 [Source:MGI Symbol;Acc:MGI:5504029]	-
ENSMUSG00000043263	0.0991369	0.319523	0.0458374	0.0297826	0.075299	0.032364	0.0324414	0.0316453	0.0323334	1.48497	1.55427	1.3692	0.538495	0.763029	0.497449	0.446461	0.73395	0.463658	89.4971	9.60594	3.21557	1.991e-06	1.15362e-05	Ifi209	1	173630917	173647928	+	3547	protein_coding	interferon activated gene 209 [Source:MGI Symbol;Acc:MGI:2138243]	-
ENSMUSG00000043262	2.15048	2.19479	2.10348	2.13404	2.76674	2.24298	2.09592	2.14857	2.34721	1.80777	2.26156	1.86801	2.50127	2.63169	2.38116	1.77921	1.81424	1.85178	256.521	283.831	-0.145959	0.254771	0.434264	Uevld	7	46923216	46958527	-	7549	protein_coding	UEV and lactate/malate dehyrogenase domains [Source:MGI Symbol;Acc:MGI:1860490]	-
ENSMUSG00000098089	0	0	0	0	0	0	0	0	0	0	0	0	0	0	0	0	0	0	NA	NA	NA	NA	NA	Gm26915	16	76144985	76145732	+	748	processed_pseudogene	predicted gene, 26915 [Source:MGI Symbol;Acc:MGI:5504030]	-
ENSMUSG00000098088	0	0	0	0	0	0	0	0	0	0	0	0	0	0	0	0	0	0	NA	NA	NA	NA	NA	Gm26916	14	61629484	61630414	+	352	lincRNA	predicted gene, 26916 [Source:MGI Symbol;Acc:MGI:5504031]	-
ENSMUSG00000043267	0	0	0	0	0	0	0	0	0	0	0	0	0	0	0	0	0	0	NA	NA	NA	NA	NA	Olfr1031	2	85990304	85993704	+	1946	protein_coding	olfactory receptor 1031 [Source:MGI Symbol;Acc:MGI:3030865]	-
ENSMUSG00000080590	0	0	0.447893	0	0	0	0	0	0	0	1.46974	0.483577	0.902026	0	0.455695	0	0.935437	0	1.35223	0.316449	1.95852	0.41083	1	Gm22029	3	55162314	55162434	-	121	miRNA	predicted gene, 22029 [Source:MGI Symbol;Acc:MGI:5451806]	-
ENSMUSG00000080592	0	0	0	0	0	0	0	0	0	0	0	0	0	0	0	0	0	0	NA	NA	NA	NA	NA	Gm22030	8	35977516	35977578	-	63	miRNA	predicted gene, 22030 [Source:MGI Symbol;Acc:MGI:5451807]	-
ENSMUSG00000080594	0	0	0	0	0	0	0	0	0	0	0	0	0	0	0	0	0	0	NA	NA	NA	NA	NA	Mir669h	2	10518155	10518279	+	125	miRNA	microRNA 669h [Source:MGI Symbol;Acc:MGI:3783386]	-
ENSMUSG00000080595	0	0	0	0	0	0	0	0	0	0	0	0	0	0	0	0	0	0	NA	NA	NA	NA	NA	Gm22031	15	3603272	3603397	-	126	snRNA	predicted gene, 22031 [Source:MGI Symbol;Acc:MGI:5451808]	-
ENSMUSG00000080596	0	0	0	0	0	0	0	0	0	0	0	0	0	0	0	0	0	0	NA	NA	NA	NA	NA	Gm22032	15	17591566	17591681	-	116	miRNA	predicted gene, 22032 [Source:MGI Symbol;Acc:MGI:5451809]	-
ENSMUSG00000080597	0	0	0	0	0	0	0	0	0	0	0	0	0	0	0	0	0	0	NA	NA	NA	NA	NA	Gm22033	4	132218439	132218528	-	90	miRNA	predicted gene, 22033 [Source:MGI Symbol;Acc:MGI:5451810]	-
ENSMUSG00000026047	2.41827	1.85576	2.52425	2.39413	2.6049	2.81695	2.57189	2.26317	2.07934	3.31174	3.66907	3.25579	3.01949	2.84412	2.75782	3.13518	2.75982	2.69901	187.423	126.797	0.56472	0.000872113	0.00338423	Kdelc1	1	44106546	44118808	-	3199	protein_coding	KDEL (Lys-Asp-Glu-Leu) containing 1 [Source:MGI Symbol;Acc:MGI:1919300]	-
ENSMUSG00000108627	0	0	0	0	0	0	0	0.121742	0	0	0	0	0	0	0	0	0	0	NA	NA	NA	NA	NA	Gm45079	7	121257359	121295852	+	461	lincRNA	predicted gene 45079 [Source:MGI Symbol;Acc:MGI:5753655]	-
ENSMUSG00000026842	7.00993	7.98644	7.39364	5.78936	5.96083	6.06842	5.79517	6.05466	6.25059	10.5608	10.035	10.9547	5.38855	5.78029	5.62042	5.59913	5.35876	5.94142	2093.94	1513.83	0.467411	1.9784e-16	2.36416e-15	Abl1	2	31688376	31804227	+	11596	protein_coding	c-abl oncogene 1, non-receptor tyrosine kinase [Source:MGI Symbol;Acc:MGI:87859]	-
ENSMUSG00000035278	11.9591	10.7938	11.7187	12.0949	13.7181	13.6756	10.5064	10.1835	10.837	12.6302	11.9246	13.8056	12.9076	12.8855	11.9868	10.6423	10.9907	10.7597	378.717	346.688	0.12817	0.240147	0.415886	Plekhj1	10	80796099	80798626	-	1725	protein_coding	pleckstrin homology domain containing, family J member 1 [Source:MGI Symbol;Acc:MGI:1925920]	-
ENSMUSG00000000125	1.02885	1.29834	1.19807	0.652515	0.711997	0.634433	0.785587	0.583854	0.633833	2.45178	2.04279	2.26366	0.514501	0.449293	0.555693	0.762702	0.846333	0.515559	118.984	63.2294	0.909977	2.52013e-05	0.000126322	Wnt3	11	103774150	103817957	+	3076	protein_coding	wingless-type MMTV integration site family, member 3 [Source:MGI Symbol;Acc:MGI:98955]	-
ENSMUSG00000044533	208.645	213.989	203.868	221.639	221.725	229.966	157.168	154.17	150.189	261.496	272.589	263.531	193.718	210.041	204.376	191.852	196.347	197.775	8354.02	6684.49	0.321621	1.00858e-27	1.88319e-26	Rps2	17	24718116	24721929	+	1830	protein_coding	ribosomal protein S2 [Source:MGI Symbol;Acc:MGI:105110]	-
ENSMUSG00000102890	0	0	0	0	0	0	0	0.158989	0	0	0	0	0.154597	0	0	0	0	0	NA	NA	NA	NA	NA	Gm7626	1	166043339	166043691	-	353	processed_pseudogene	predicted gene 7626 [Source:MGI Symbol;Acc:MGI:3647116]	-
ENSMUSG00000034435	0	0.108263	0.163075	0	0	0.0383801	0	0	0	0	0	0	0.0182456	0	0.03687	0.0588283	0.0378428	0	0	4.73665	-4.66354	0.185384	0.345051	Tmem30b	12	73543402	73546392	-	2991	protein_coding	transmembrane protein 30B [Source:MGI Symbol;Acc:MGI:2442082]	-
ENSMUSG00000034437	5.95594	8.55606	6.93962	5.68989	7.70857	7.11636	5.49622	6.95834	5.36136	5.47451	4.69899	4.51928	5.10232	4.56461	4.03457	5.4837	4.37108	3.8202	41.3764	61.5419	-0.575101	0.0450277	0.113016	Gm9761	3	116560935	116561426	-	492	processed_pseudogene	predicted gene 9761 [Source:MGI Symbol;Acc:MGI:3708640]	-
ENSMUSG00000034430	2.71944	2.7331	2.69203	2.94365	2.99638	3.67166	3.33889	2.89658	2.76504	2.0522	2.06121	2.24722	2.98186	2.92317	2.45835	2.43021	2.68091	2.23443	300.473	391.948	-0.383226	0.000393685	0.00163653	Zxdc	6	90369492	90403490	+	8254	protein_coding	ZXD family zinc finger C [Source:MGI Symbol;Acc:MGI:1933108]	zf-C2H2
ENSMUSG00000034432	15.1655	15.6641	14.8647	14.9504	14.6873	14.1945	16.4275	16.4659	16.1536	11.4919	12.9541	11.4184	12.9438	14.6032	14.2063	14.6498	13.296	13.469	913.016	1185.01	-0.376296	3.299e-08	2.26255e-07	Cops8	1	90602981	90613341	+	4448	protein_coding	COP9 signalosome subunit 8 [Source:MGI Symbol;Acc:MGI:1915363]	-
ENSMUSG00000083488	0	0	0	0	0	0	0	0	0	0	0	0	0	0	0	0	0	0	NA	NA	NA	NA	NA	Gm8534	X	153656606	153657371	+	766	processed_pseudogene	predicted gene 8534 [Source:MGI Symbol;Acc:MGI:3648661]	-
ENSMUSG00000083487	0	0	0	0	0	0	0	0	0	0	0	0	0	0	0	0	0	0	NA	NA	NA	NA	NA	Gm13888	2	105031866	105032287	-	422	processed_pseudogene	predicted gene 13888 [Source:MGI Symbol;Acc:MGI:3651975]	-
ENSMUSG00000083486	0	0	0	0	0	0	0	0	0	0	0	0	0	0	0	0	0	0	NA	NA	NA	NA	NA	Gm14521	X	12179718	12180067	-	350	processed_pseudogene	predicted gene 14521 [Source:MGI Symbol;Acc:MGI:3705887]	-
ENSMUSG00000083485	0.150659	0.416213	0.139319	0	0.137319	0.295103	0	0	0	0	0.304779	0	0.420868	0.148032	0.708729	0	0.581943	0	0.678431	1.60183	-1.2438	0.53296	1	Gm12308	11	69630924	69631312	-	389	processed_pseudogene	predicted gene 12308 [Source:MGI Symbol;Acc:MGI:3650268]	-
ENSMUSG00000083484	0	0	0	0	0	0	0	0	0	0	0	0	0	0	0	0	0	0	NA	NA	NA	NA	NA	Gm14574	X	40691785	40692063	+	279	processed_pseudogene	predicted gene 14574 [Source:MGI Symbol;Acc:MGI:3705688]	-
ENSMUSG00000034438	0.0340438	0	0.0157407	0.153411	0.0775735	0.0166708	0	0	0.03331	0.0695377	0.0344348	0.0339894	0.0792515	0.0334501	0.128119	0.0851754	0.0493122	0.0170594	2.71941	0.998594	1.46401	0.342106	0.533678	Gbp8	5	105014150	105139540	-	3443	protein_coding	guanylate-binding protein 8 [Source:MGI Symbol;Acc:MGI:1923324]	-
ENSMUSG00000083482	0	0	0	0	0	0	0	0	0	0	0	0	0	0	0	0	0	0	NA	NA	NA	NA	NA	Gm14706	X	76919856	76920110	-	255	processed_pseudogene	predicted gene 14706 [Source:MGI Symbol;Acc:MGI:3646357]	-
ENSMUSG00000083481	0	0	0.0868511	0	0	0	0	0	0.0918962	0	0.0949993	0	0.0874561	0.0922826	0	0	0	0	0.339215	0.316449	0.0654161	0.985374	1	Rps8-ps2	2	175804983	175805606	-	624	processed_pseudogene	ribosomal protein S8, pseudogene 2 [Source:MGI Symbol;Acc:MGI:3649696]	-
ENSMUSG00000074011	0	0	0	0	0	0	0	0	0	0	0	0	0	0	0	0	0	0	NA	NA	NA	NA	NA	Gm7682	5	94445784	94448653	+	1582	protein_coding	predicted gene 7682 [Source:MGI Symbol;Acc:MGI:3779756]	-
ENSMUSG00000095427	2.262	2.39862	2.34528	2.10042	2.43657	3.55797	1.41314	1.57538	1.54257	2.38018	3.05064	3.76398	1.46803	1.8858	1.87022	2.33235	2.05194	1.16784	44.9878	34.9252	0.365644	0.256863	0.436733	Rps2-ps6	14	76236691	76237545	-	855	processed_pseudogene	ribosomal protein S2, pseudogene 6 [Source:MGI Symbol;Acc:MGI:3644876]	-
ENSMUSG00000108621	2.97939	2.70448	2.69944	2.15837	2.228	1.94297	1.92676	1.73359	1.66383	4.42858	4.69062	4.36821	2.92936	2.76731	2.60647	2.52079	2.44945	2.33266	1277.02	808.54	0.66019	9.98274e-23	1.56415e-21	Gm37494	7	39544402	39580589	+	16543	lincRNA	predicted gene, 37494 [Source:MGI Symbol;Acc:MGI:5610722]	-
ENSMUSG00000067835	0	0	0	0	0.0781333	0	0	0	0	0	0	0	0	0	0	0	0.0275933	0	NA	NA	NA	NA	NA	Gm14661	X	60557728	60807993	+	2051	antisense	predicted gene 14661 [Source:MGI Symbol;Acc:MGI:3641636]	-
ENSMUSG00000044538	0	0	0	0	0	0	0	0	0	0	0	0	0	0	0	0	0	0	NA	NA	NA	NA	NA	Obox3-ps8	17	36452294	36453253	-	960	processed_pseudogene	oocyte specific homeobox 3, pseudogene 8 [Source:MGI Symbol;Acc:MGI:3647349]	-
ENSMUSG00000087908	0	0	0	0	0	0	0	0	0	0	0	0	0	0	0	0	0	0	NA	NA	NA	NA	NA	Gm22034	1	102953415	102953548	-	134	snoRNA	predicted gene, 22034 [Source:MGI Symbol;Acc:MGI:5451811]	-
ENSMUSG00000087909	0	0	0	0	0	0	0	0	0	0	0	0	0	0	0	0	0	0	NA	NA	NA	NA	NA	Gm22035	13	38898360	38898587	-	228	misc_RNA	predicted gene, 22035 [Source:MGI Symbol;Acc:MGI:5451812]	-
ENSMUSG00000087904	0	0	0	0	0	0	0	0	0	0	0	0	0	0	0	0	0	0	NA	NA	NA	NA	NA	Gm22036	6	141915078	141915292	-	215	misc_RNA	predicted gene, 22036 [Source:MGI Symbol;Acc:MGI:5451813]	-
ENSMUSG00000087905	0	0	0	0	0	0.193911	0	0	0	0	0	0	0	0	0	0	0	0	NA	NA	NA	NA	NA	Gm22037	15	43224625	43224920	-	296	misc_RNA	predicted gene, 22037 [Source:MGI Symbol;Acc:MGI:5451814]	-
ENSMUSG00000087902	0	0	0	0	0	0	0	0	0	0	0	0	0	0	0	0	0	0	NA	NA	NA	NA	NA	Gm22038	3	82793656	82793897	-	242	misc_RNA	predicted gene, 22038 [Source:MGI Symbol;Acc:MGI:5451815]	-
ENSMUSG00000087903	0	0	0	0	0	0.869659	0	0	0	0	0	0	0	0	0	0.444332	0	0	NA	NA	NA	NA	NA	Gm22039	4	143204065	143204196	+	132	snoRNA	predicted gene, 22039 [Source:MGI Symbol;Acc:MGI:5451816]	-
ENSMUSG00000053914	0.286784	0.35841	0.246255	0.221542	0.0933539	0.0401241	0.201101	0.431565	0.220474	0.0627626	0.124319	0.245422	0.133523	0.120764	0.0192727	0.184504	0.118687	0.349005	7.07911	14.8695	-1.06796	0.0975825	0.21172	Kdm4d	9	14462548	14500482	-	2861	protein_coding	lysine (K)-specific demethylase 4D [Source:MGI Symbol;Acc:MGI:3606484]	-
ENSMUSG00000053916	0.236316	0.507773	0.582743	0.319472	0.107696	1.65866	1.31464	0.339454	0.26976	0.281574	0.478061	0.0393231	0.953553	0.386992	1.37107	1.26133	0.190168	0.789456	6.80585	11.5164	-0.76476	0.308624	0.496825	Nanp	2	151029685	151039398	-	1488	protein_coding	N-acetylneuraminic acid phosphatase [Source:MGI Symbol;Acc:MGI:1914561]	-
ENSMUSG00000017723	0.925365	2.1777	1.61634	0.0926655	0.187428	0.151046	0.0504692	0	0	0	0	0.051327	0.191483	0.151538	0.0483676	0.308694	0.446794	0.309134	0.334579	31.378	-6.43136	4.38437e-07	2.71071e-06	Wfdc2	2	164562413	164568510	+	1140	protein_coding	WAP four-disulfide core domain 2 [Source:MGI Symbol;Acc:MGI:1914951]	-
ENSMUSG00000017721	15.062	16.2075	15.5164	15.8075	15.8478	17.2818	15.7564	14.904	18.2023	14.9016	13.467	13.1259	12.61	12.8281	13.6132	13.294	13.0184	12.7646	915.801	1051.87	-0.20045	0.00432921	0.0145734	Pigt	2	164497520	164508301	+	3856	protein_coding	phosphatidylinositol glycan anchor biosynthesis, class T [Source:MGI Symbol;Acc:MGI:1926178]	-
ENSMUSG00000017720	0.125496	0.808957	0.232099	0.226207	0.343151	0.307267	0.677606	1.02151	0.675348	0.897178	0.444279	0.689123	0.701147	1.04811	0.64939	0.627963	0.424152	0.125772	10.8562	6.35471	0.762882	0.313421	0.501904	Trp53tg5	2	164470301	164473724	-	934	protein_coding	transformation related protein 53 target 5 [Source:MGI Symbol;Acc:MGI:1920853]	-
ENSMUSG00000112981	0	0	0	0	0	0.0885764	0	0	0	0	0	0.0902975	0	0	0	0.181024	0	0	NA	NA	NA	NA	NA	5033424D13Rik	12	108878769	108879416	+	648	TEC	RIKEN cDNA 5033424D13 gene [Source:MGI Symbol;Acc:MGI:1923225]	-
ENSMUSG00000017724	5.87197	5.09437	4.45224	4.6285	3.92368	3.84623	3.8925	3.97779	4.1197	8.00247	8.09747	7.97387	6.4172	6.12205	6.99897	6.51897	6.52726	6.43366	427.681	278.995	0.618019	1.01239e-07	6.63847e-07	Etv4	11	101769742	101785371	-	3104	protein_coding	ets variant 4 [Source:MGI Symbol;Acc:MGI:99423]	ETS
ENSMUSG00000009356	0.672993	0.24101	0.380316	0.336966	0.238545	0.311246	0.238582	0.196923	0.164622	0.286386	0.207998	0.0933218	0.295928	0.20205	0.246235	0.299339	0.126366	0.131148	10.5486	23.6473	-1.16239	0.0368434	0.0952516	Lpo	11	87806428	87828289	-	3135	protein_coding	lactoperoxidase [Source:MGI Symbol;Acc:MGI:1923363]	-
ENSMUSG00000009350	0.0171164	0.0472859	0.047484	0.0925573	0.109206	0.134106	0.201641	0.0983464	0.100485	0.0699236	0.017313	0.034178	0.191259	0.201814	0.112726	0.154167	0.082643	0.0686163	2.38019	2.23473	0.0821644	0.949841	0.975216	Mpo	11	87793581	87804413	+	3424	protein_coding	myeloperoxidase [Source:MGI Symbol;Acc:MGI:97137]	-
ENSMUSG00000095334	4.63433	8.07565	6.19749	3.02008	2.59937	2.23445	4.05964	4.02829	5.16229	15.1457	17.38	16.5857	3.3195	4.13318	3.5552	4.92333	4.06209	6.35944	231.043	90.6325	1.34619	3.46342e-13	3.41856e-12	Gm21984	7	126942144	126952873	+	822	processed_transcript	predicted gene 21984 [Source:MGI Symbol;Acc:MGI:5439453]	-
ENSMUSG00000095335	0	0	0	0	0	0	0	0	0	0	0	0	0	0	0	0	0	0	NA	NA	NA	NA	NA	Igkv3-5	6	70663275	70663895	+	382	IG_V_gene	immunoglobulin kappa chain variable 3-5 [Source:MGI Symbol;Acc:MGI:1330854]	-
ENSMUSG00000015474	4.93245	5.49187	5.0173	6.95098	7.00921	7.97066	6.09685	6.56987	6.25203	7.9684	6.50851	6.20047	8.60134	8.85574	8.10001	7.2249	6.9281	8.08905	309.382	235.345	0.393652	0.00293044	0.0102369	Ppt2	17	34616662	34628510	-	2614	protein_coding	palmitoyl-protein thioesterase 2 [Source:MGI Symbol;Acc:MGI:1860075]	-
ENSMUSG00000015476	55.7092	58.9306	61.4336	68.6697	77.2996	75.6174	73.2285	76.7128	83.7022	52.1716	50.6678	50.2154	79.4687	80.6081	79.4568	70.7331	69.7239	72.9991	2020.07	2367.42	-0.229448	2.74561e-06	1.559e-05	Prrt1	17	34629533	34633126	+	2306	protein_coding	proline-rich transmembrane protein 1 [Source:MGI Symbol;Acc:MGI:1932118]	-
ENSMUSG00000078816	140.139	145.143	144.31	67.4573	69.6404	69.0455	171.665	176.495	179.031	83.75	84.7179	81.9535	60.5103	60.5018	61.6422	128.069	131.755	133.797	5176.96	9047.12	-0.805562	1.49694e-166	2.77194e-164	Prkcg	7	3289179	3331099	+	3612	protein_coding	protein kinase C, gamma [Source:MGI Symbol;Acc:MGI:97597]	-
ENSMUSG00000078817	0.0155352	0.0286118	0.00718291	0	0.0070798	0.00760736	0.0228767	0	0.0228005	0.015866	0	0	0.0289318	0.0381606	0.0584643	0.0077736	0.00750085	0	0.68591	2.25767	-1.72866	0.343832	1	Nlrp12	7	3218784	3249740	-	7545	protein_coding	NLR family, pyrin domain containing 12 [Source:MGI Symbol;Acc:MGI:2676630]	-
ENSMUSG00000078815	0.533594	0.35488	0.274128	0.774791	0.972694	0.812914	0.320123	0.369044	0.290052	0.272479	0.269861	0.384758	0.938527	1.13596	0.669367	0.296671	0.200383	0.564479	10.4891	13.3958	-0.347792	0.552818	0.725924	Cacng6	7	3424195	3435667	+	1977	protein_coding	calcium channel, voltage-dependent, gamma subunit 6 [Source:MGI Symbol;Acc:MGI:1859168]	-
ENSMUSG00000078812	95.1461	94.7693	94.8243	89.0396	90.9911	90.6238	99.6755	101.668	99.7294	81.2582	83.1959	81.8736	81.4342	81.1801	83.0682	95.5898	98.4739	97.8019	3351.15	3946.16	-0.235778	2.86242e-11	2.48587e-10	Eif5a	11	69916714	69921958	-	2377	protein_coding	eukaryotic translation initiation factor 5A [Source:MGI Symbol;Acc:MGI:106248]	-
ENSMUSG00000015478	40.823	42.2508	39.9063	40.3892	32.7418	40.6388	40.2317	38.2984	36.115	43.0243	41.7715	51.608	24.2504	33.9371	34.0948	33.3402	30.9492	31.4867	1157.7	1063.34	0.122846	0.103577	0.221784	Rnf5	17	34601091	34603690	-	1483	protein_coding	ring finger protein 5 [Source:MGI Symbol;Acc:MGI:1860076]	-
ENSMUSG00000078810	0.00993329	0.00914729	0	0.0179049	0	0	0	0	0	0	0	0	0	0.0195201	0	0	0	0	0	0.655842	-1.80689	0.608003	1	Gp6	7	4363965	4397744	-	5900	protein_coding	glycoprotein 6 (platelet) [Source:MGI Symbol;Acc:MGI:1889810]	-
ENSMUSG00000099758	0	0	0	0	0	0	0	0	0	0	0	0	0	0	0	0	0	0	NA	NA	NA	NA	NA	Gm10830	15	103102237	103105069	+	636	lincRNA	predicted gene 10830 [Source:MGI Symbol;Acc:MGI:3641625]	-
ENSMUSG00000099759	0.101337	0.435485	0.406073	0.0304434	0.123152	0.430068	0.0663226	0.452866	0.264407	0.586472	0.683338	0.472149	0.314539	0.696986	0.254244	0.439466	0.130476	0.81248	17.2987	9.54382	0.848194	0.149632	0.294015	1700030C10Rik	12	20804381	20815779	-	1735	processed_transcript	RIKEN cDNA 1700030C10 gene [Source:MGI Symbol;Acc:MGI:1916763]	-
ENSMUSG00000110894	0	0	0	0.0277194	0	0	0	0	0	0	0	0	0	0	0	0	0	0.0154121	NA	NA	NA	NA	NA	Gm48335	10	30740152	30743962	-	3811	TEC	predicted gene, 48335 [Source:MGI Symbol;Acc:MGI:6097794]	-
ENSMUSG00000046323	0	0	0	0	0	0	0	0	0	0	0	0	0	0	0	0	0	0	NA	NA	NA	NA	NA	Dppa3	6	122626410	122630272	+	892	protein_coding	developmental pluripotency-associated 3 [Source:MGI Symbol;Acc:MGI:1920958]	-
ENSMUSG00000099750	0	0	0	0	0	0	0	0	0	0	0	0	0	0	0	0	0	0	NA	NA	NA	NA	NA	Gm18827	12	91482053	91482842	+	790	processed_pseudogene	predicted gene, 18827 [Source:MGI Symbol;Acc:MGI:5011012]	-
ENSMUSG00000099751	0	0	0	0	0	0	0	0	0	0	0	0	0	0	0	0	0	0	NA	NA	NA	NA	NA	1700022A22Rik	15	46324559	46373907	+	1507	lincRNA	RIKEN cDNA 1700022A22 gene [Source:MGI Symbol;Acc:MGI:1922807]	-
ENSMUSG00000099752	0	0	0	0	0	0	0	0	0	0	0	0	0	0	0	0	0	0	NA	NA	NA	NA	NA	Gm29018	1	59014224	59059481	+	1193	antisense	predicted gene 29018 [Source:MGI Symbol;Acc:MGI:5579724]	-
ENSMUSG00000099753	0	0	0	0	0	0	0	0	0	0	0	0	0	0	0	0	0	0	NA	NA	NA	NA	NA	Gm28058	1	80098622	80098885	+	264	processed_pseudogene	predicted gene 28058 [Source:MGI Symbol;Acc:MGI:5578764]	-
ENSMUSG00000099754	0	0	0	0	0	0	0	0	0	0	0	0	0	0	0	0	0	0	NA	NA	NA	NA	NA	Vmn1r-ps34	6	90242272	90243214	+	943	unprocessed_pseudogene	vomeronasal 1 receptor, pseudogene 34 [Source:MGI Symbol;Acc:MGI:2148535]	-
ENSMUSG00000099755	0	0	0	0	0	0	0	0	0	0	0	0	0	0	0	0	0	0	NA	NA	NA	NA	NA	Gm21114	Y	67339176	67339871	-	696	unprocessed_pseudogene	predicted gene, 21114 [Source:MGI Symbol;Acc:MGI:5434469]	-
ENSMUSG00000099756	0	0	0	0	0	0	0	0	0	0	0	0	0	0	0	0	0	0	NA	NA	NA	NA	NA	Gm28763	Y	32557996	32558442	-	166	lincRNA	predicted gene 28763 [Source:MGI Symbol;Acc:MGI:5579469]	-
ENSMUSG00000099757	0.0559649	0.0206146	0.0414019	0.0605264	0.0510095	0.0876967	0.0439533	0.0750308	0.0109517	0.102882	0.0566077	0.0223502	0.0312677	0.0549889	0.0842462	0.0560082	0.0324259	0.123394	5.45183	3.6007	0.602317	0.536429	0.712298	BE692007	19	11470166	11484578	-	5236	processed_transcript	expressed sequence BE692007 [Source:MGI Symbol;Acc:MGI:3035348]	-
ENSMUSG00000050296	0.00395776	0.00728917	0.0073197	0.0178347	0.0180366	0.0116283	0.019427	0.0151602	0	0.0121261	0.0160128	0.00790286	0.0147414	0.0155549	0.00744721	0.00396082	0.0076437	0	3.05488	1.60351	0.923129	0.47664	0.662095	Abca12	1	71242276	71414910	-	14808	protein_coding	ATP-binding cassette, sub-family A (ABC1), member 12 [Source:MGI Symbol;Acc:MGI:2676312]	-
ENSMUSG00000075165	0	0	0	0	0	0	0	0	0	0	0	0	0	0	0	0	0	0	NA	NA	NA	NA	NA	Olfr1105	2	87031260	87036531	-	3012	protein_coding	olfactory receptor 1105 [Source:MGI Symbol;Acc:MGI:3030939]	-
ENSMUSG00000050295	0.782221	0.997374	0.927363	0.976128	1.11514	1.04109	0.738384	0.84511	0.922358	1.64897	1.94758	1.86232	1.50345	1.29082	1.25488	1.33482	1.0943	1.25632	182.577	92.2436	0.983043	3.99269e-08	2.72163e-07	Foxc1	13	31806633	31812476	+	5844	protein_coding	forkhead box C1 [Source:MGI Symbol;Acc:MGI:1347466]	Fork
ENSMUSG00000093509	0	0	0	0	0	0	0	0	0	0	0	0	0	0	0	0	0	0	NA	NA	NA	NA	NA	Obox3-ps3	7	14931636	14933238	-	1004	unprocessed_pseudogene	oocyte specific homeobox 3, pseudogene 3 [Source:MGI Symbol;Acc:MGI:3779782]	-
ENSMUSG00000093508	0	0	0	0	0	0	2.58584	0	0	0	0	0	0	0	0	0	0	0	NA	NA	NA	NA	NA	Mir5709	17	67026147	67026235	-	89	miRNA	microRNA 5709 [Source:MGI Symbol;Acc:MGI:5451818]	-
ENSMUSG00000093507	0.712343	0.536708	0.479073	1.92601	1.06244	0.761072	0.635745	0.682158	0.506901	0.85979	0.131005	0.64655	1.62813	1.59073	1.3404	0.518469	0.812951	0.519209	8.48264	9.11631	-0.102007	0.887757	0.940794	Gm20627	3	96254619	96256277	-	905	processed_transcript	predicted gene 20627 [Source:MGI Symbol;Acc:MGI:5313074]	-
ENSMUSG00000093505	0.351991	0.324138	0.650992	1.26893	0.320823	0.861825	0.345555	0.168538	0.688807	0.539231	0.356033	0.175714	0.491645	0.518778	1.15908	0.704526	0.849759	0.352766	2.04187	2.57748	-0.340685	0.792223	0.887349	Gm20691	3	68903820	68904152	-	333	processed_pseudogene	predicted gene 20691 [Source:MGI Symbol;Acc:MGI:5313138]	-
ENSMUSG00000093504	0	0	0	0	0	0	0	0	0	0	0	0	0	0	0	0	0	0	NA	NA	NA	NA	NA	Vmn1r-ps24	6	66753380	66754279	-	900	unprocessed_pseudogene	vomeronasal 1 receptor, pseudogene 24 [Source:MGI Symbol;Acc:MGI:3644801]	-
ENSMUSG00000093503	0	0	0	0	0.0526277	0	0	0	0	0	0	0	0	0	0	0	0	0	NA	NA	NA	NA	NA	Vmn2r-ps4	3	64328660	64332853	+	1015	unprocessed_pseudogene	vomeronasal 2, receptor, pseudogene 4 [Source:MGI Symbol;Acc:MGI:3757669]	-
ENSMUSG00000093502	0.0265668	0.0244646	0	0.047887	0.0242145	0	0	0.0254411	0	0	0	0.106098	0.173168	0	0.0749852	0	0.0513091	0	1.33832	0.655842	1.04046	0.64239	1	Gm20700	5	48590889	48599994	+	2206	antisense	predicted gene 20700 [Source:MGI Symbol;Acc:MGI:5313147]	-
ENSMUSG00000050299	4.81098	6.84681	6.06661	7.22653	6.37816	5.85398	3.72116	5.16555	4.70728	9.23131	5.89846	6.54994	3.25807	4.72707	5.07499	5.6901	6.89826	6.86709	49.8879	41.5488	0.260888	0.400594	0.59273	Gm9843	16	76403251	76403652	-	402	processed_pseudogene	predicted gene 9843 [Source:MGI Symbol;Acc:MGI:3708621]	-
ENSMUSG00000075166	0	0	0	0	0	0	0	0	0	0	0	0	0	0	0	0	0	0	NA	NA	NA	NA	NA	Olfr1104	2	87020703	87027080	-	2797	protein_coding	olfactory receptor 1104 [Source:MGI Symbol;Acc:MGI:3030938]	-
ENSMUSG00000097619	0.0307376	0.0849162	0.0189493	0.184683	0.0560319	0.0903108	0.14082	0.0981171	0.0902254	0.0418564	0.0518178	0.0306885	0.124029	0.271814	0.144596	0.205076	0.0692583	0.102684	4.07163	4.48904	-0.14573	0.882639	0.937187	4833422M21Rik	15	96231870	96254684	-	5720	processed_transcript	RIKEN cDNA 4833422M21 gene [Source:MGI Symbol;Acc:MGI:1923018]	-
ENSMUSG00000097618	1.57946	0.803793	0.499671	0.112382	0.303076	0.122122	0.652878	0.477643	0.40669	0.849001	0.630634	0.746972	0.309632	0.980159	0.27374	0.540761	0.521788	0.541533	17.9698	23.6848	-0.392617	0.419753	0.611172	Gm26507	18	58210252	58221885	+	1410	lincRNA	predicted gene, 26507 [Source:MGI Symbol;Acc:MGI:5477001]	-
ENSMUSG00000097617	1.39582	1.10175	1.44163	0.686178	0.495674	0.674638	0.676253	0.555501	0.585316	2.40677	2.16362	2.57	0.438876	0.819326	0.545763	0.780089	0.945274	0.7267	132.122	74.252	0.832535	4.80692e-05	0.000230186	Gm10687	9	44122186	44134485	-	3233	antisense	predicted gene 10687 [Source:MGI Symbol;Acc:MGI:3642689]	-
ENSMUSG00000097616	1.68992	1.21384	1.75025	1.27936	1.81754	0.860632	1.06177	1.03572	1.19052	1.17362	1.2649	1.2148	1.41624	1.02948	0.604177	1.01474	0.783307	1.15168	36.2563	47.0508	-0.374787	0.233016	0.406969	1110019D14Rik	6	13871526	14044385	+	1734	lincRNA	RIKEN cDNA 1110019D14 gene [Source:MGI Symbol;Acc:MGI:1923561]	-
ENSMUSG00000097615	1.57076	1.72013	1.64882	1.85566	1.66384	1.89177	1.29198	1.5042	1.41229	1.62589	1.43851	1.75899	1.64054	1.20967	1.57769	1.69944	1.7423	2.08478	76.2191	79.5208	-0.0616043	0.785211	0.883604	Gm2061	1	185447116	185455568	-	2761	lincRNA	predicted gene 2061 [Source:MGI Symbol;Acc:MGI:3780228]	-
ENSMUSG00000097614	0	0	0	0	0	0	0	0	0	0	0	0	0	0	0	0	0	0	NA	NA	NA	NA	NA	Gm26508	11	119077573	119081865	+	1516	lincRNA	predicted gene, 26508 [Source:MGI Symbol;Acc:MGI:5477002]	-
ENSMUSG00000097613	0.525618	0.338819	0.486055	0.757946	0.574893	0.823641	0.61921	0.654349	0.822862	1.12731	1.22281	0.73469	1.12571	1.18784	1.03849	0.683833	0.862867	0.790164	19.6881	8.7786	1.16757	0.0335884	0.0881548	Gm17597	15	81800791	81802613	-	1115	antisense	predicted gene, 17597 [Source:MGI Symbol;Acc:MGI:4937231]	-
ENSMUSG00000097612	0	0.113859	0	0	0.169041	0.242184	0.121382	0.177604	0.302443	0.441964	0.187594	0.123445	0.115132	0.182229	0.348982	0.371214	0.417888	0.309786	4.08749	0.629539	2.67207	0.0921747	0.202398	Gm26509	1	106090068	106091015	+	948	processed_pseudogene	predicted gene, 26509 [Source:MGI Symbol;Acc:MGI:5477003]	-
ENSMUSG00000097610	0.378564	0.305033	0.437587	1.32208	1.42331	1.2513	0.557464	0.362522	0.416705	0.555775	0.502572	0.330714	1.60832	1.23212	1.22432	0.876107	0.639738	0.569097	19.6956	16.1929	0.281864	0.554823	0.72732	A930012L18Rik	18	44661665	44676271	+	2477	antisense	RIKEN cDNA A930012L18 gene [Source:MGI Symbol;Acc:MGI:2442887]	-
ENSMUSG00000029684	25.6195	24.065	24.9658	20.5023	21.2022	20.259	25.3937	25.1438	23.8116	16.068	16.8464	16.2393	17.9076	18.2327	17.0113	21.5675	21.0311	20.5312	1734.36	2683.21	-0.629273	2.57423e-41	7.31956e-40	Wasl	6	24613805	24665009	-	6165	protein_coding	Wiskott-Aldrich syndrome-like (human) [Source:MGI Symbol;Acc:MGI:1920428]	-
ENSMUSG00000075163	0	0	0	0	0	0	0	0	0	0	0	0	0	0	0	0	0	0	NA	NA	NA	NA	NA	Olfr1107	2	87068671	87075817	-	4388	protein_coding	olfactory receptor 1107 [Source:MGI Symbol;Acc:MGI:3030941]	-
ENSMUSG00000112028	0	0	0	0	0.049552	0.0532444	0	0.0520622	0	0	0	0	0	0	0.0511495	0	0	0	NA	NA	NA	NA	NA	1700113B09Rik	10	71181036	71204487	+	1078	lincRNA	RIKEN cDNA 1700113B09 gene [Source:MGI Symbol;Acc:MGI:1925888]	-
ENSMUSG00000041138	0	0.0831892	0.0208844	0	0	0	0.0665143	0.0216274	0.0662927	0.0230654	0.0685313	0.0901931	0	0	0	0	0.0436177	0	2.69892	1.57553	0.763382	0.596479	0.759252	Nme8	13	19645078	19697794	-	2595	protein_coding	NME/NM23 family member 8 [Source:MGI Symbol;Acc:MGI:1920662]	-
ENSMUSG00000112020	0	0	0	0	0	0.141897	0	0.0693733	0	0	0	0	0.134914	0	0	0.0724991	0	0	NA	NA	NA	NA	NA	Gm48532	12	5235156	5235964	-	809	TEC	predicted gene, 48532 [Source:MGI Symbol;Acc:MGI:6098073]	-
ENSMUSG00000041130	13.3586	12.8271	13.0293	16.2669	16.7924	17.869	12.6065	12.1435	12.6518	16.2478	14.9191	15.9548	15.5115	17.3139	15.9242	13.2797	13.5199	11.9223	886.23	751.293	0.238539	0.000963208	0.00370882	Zfp598	17	24669752	24682015	+	3286	protein_coding	zinc finger protein 598 [Source:MGI Symbol;Acc:MGI:2670965]	-
ENSMUSG00000041133	12.6173	12.3112	13.3022	16.1141	15.6298	17.6202	16.8745	15.3319	15.1882	12.7615	12.3923	13.3477	15.1827	14.9226	14.6235	12.0577	12.8511	12.6145	1271.23	1285.94	-0.0166069	0.78247	0.88176	Smc1a	X	152016428	152062694	+	5769	protein_coding	structural maintenance of chromosomes 1A [Source:MGI Symbol;Acc:MGI:1344345]	-
ENSMUSG00000041132	7.02417	7.11943	6.6518	7.43876	6.47225	7.4814	9.02331	8.77244	9.45945	7.12667	6.90273	7.28916	8.6446	8.18535	8.04022	8.26017	9.43974	8.90352	465.238	462.297	0.00931499	0.920606	0.960159	N4bp2l1	5	150571644	150597188	-	3813	protein_coding	NEDD4 binding protein 2-like 1 [Source:MGI Symbol;Acc:MGI:2140872]	-
ENSMUSG00000041135	1.87308	2.68312	1.71284	4.07024	3.66104	3.56696	1.83883	2.07272	2.23997	2.61439	2.46296	2.70123	3.81776	4.25339	5.28678	2.66599	2.87391	2.29436	125.367	102.928	0.283198	0.167323	0.320607	Ripk2	4	16122733	16163647	-	2816	protein_coding	receptor (TNFRSF)-interacting serine-threonine kinase 2 [Source:MGI Symbol;Acc:MGI:1891456]	-
ENSMUSG00000041134	1.04772	1.0437	1.06635	1.00365	0.990985	1.01965	0.452827	0.719364	0.612504	1.52766	1.63295	1.32894	0.969471	0.938805	0.905139	0.962802	1.0881	0.878325	228.544	163.749	0.480643	0.0010676	0.00407469	Cyyr1	16	85421533	85553397	-	8894	protein_coding	cysteine and tyrosine-rich protein 1 [Source:MGI Symbol;Acc:MGI:2152187]	-
ENSMUSG00000112026	0	0	0	0	0	0.0445633	0	0	0	0	0	0	0.0847401	0	0	0	0	0	NA	NA	NA	NA	NA	Gm6653	10	88134566	88135853	-	1288	TEC	predicted gene 6653 [Source:MGI Symbol;Acc:MGI:3647484]	-
ENSMUSG00000112027	0	0	0	0	0	0	0	0	0	0	0	0	0	0	0	0	0	0	NA	NA	NA	NA	NA	Gm9045	10	118335423	118337831	-	2409	protein_coding	predicted gene 9045 [Source:MGI Symbol;Acc:MGI:3647146]	-
ENSMUSG00000075169	0	0	0	0	0	0	0	0	0	0	0	0	0	0	0	0	0	0	NA	NA	NA	NA	NA	Olfr1098	2	86920949	86924545	-	2885	protein_coding	olfactory receptor 1098 [Source:MGI Symbol;Acc:MGI:3030932]	-
ENSMUSG00000016921	26.3303	26.5469	27.244	33.24	31.6283	30.5006	26.9613	27.3148	27.1337	37.07	38.6734	36.5796	40.4813	41.2069	41.9103	34.6667	36.7802	33.6416	3092.2	2246.98	0.460442	3.68352e-27	6.78167e-26	Srsf6	2	162931528	162937121	+	4810	protein_coding	serine/arginine-rich splicing factor 6 [Source:MGI Symbol;Acc:MGI:1915246]	-
ENSMUSG00000075168	0	0	0	0	0	0	0	0	0	0	0	0	0	0	0	0	0	0	NA	NA	NA	NA	NA	Olfr1099	2	86955126	86960693	-	4878	protein_coding	olfactory receptor 1099 [Source:MGI Symbol;Acc:MGI:3030933]	-
ENSMUSG00000100237	0	0	0	0	0	0	0	0	0	0	0	0	0	0	0	0	0	0	NA	NA	NA	NA	NA	Gm28644	1	31041919	31043675	+	585	lincRNA	predicted gene 28644 [Source:MGI Symbol;Acc:MGI:5579350]	-
ENSMUSG00000064923	0	0	0	0	0	0	0	0	0	0	0	0	0	0	0	0	0	0	NA	NA	NA	NA	NA	Gm22042	4	51812483	51812647	-	165	snRNA	predicted gene, 22042 [Source:MGI Symbol;Acc:MGI:5451819]	-
ENSMUSG00000058600	17.6207	26.7164	31.5121	23.4889	25.7357	25.5438	17.1271	17.4502	20.6588	24.3779	23.2407	28.7139	23.7445	22.9765	22.6216	23.5772	23.2185	27.0144	1319.31	1335.96	-0.0182405	0.944132	0.972206	Rpl30	15	34440505	34443640	-	3020	protein_coding	ribosomal protein L30 [Source:MGI Symbol;Acc:MGI:98037]	-
ENSMUSG00000058603	11.608	13.5574	15.316	13.2686	15.2252	12.3391	8.19942	10.845	8.86465	11.9998	14.3187	16.2536	11.7318	14.8829	11.1876	11.4754	14.9003	14.7548	100.863	97.7285	0.0445107	0.832839	0.912114	Rpl28-ps1	1	128038569	128038982	+	414	processed_pseudogene	ribosomal protein L28, pseudogene 1 [Source:MGI Symbol;Acc:MGI:3705349]	-
ENSMUSG00000064927	0	0	0	0	0.338083	0	0	0	0	0.378827	0	1.111	0	0	0	0	0	0	1.34669	0	2.91517	0.276357	1	Gm22043	3	40992693	40992850	+	158	snRNA	predicted gene, 22043 [Source:MGI Symbol;Acc:MGI:5451820]	-
ENSMUSG00000064926	0	0	0	0	0	0	0	0	0	0	0	0	0	0	0	0	0	0	NA	NA	NA	NA	NA	Gm22044	8	79014364	79014470	-	107	snRNA	predicted gene, 22044 [Source:MGI Symbol;Acc:MGI:5451821]	-
ENSMUSG00000064925	0	1.08662	0.363725	0.354492	0.717008	0.770436	0	0.753329	0	1.20513	1.19355	1.17811	0.732518	0	1.11018	0	0	1.18259	3.05025	1.26076	1.25672	0.375162	0.567835	Snora62	9	120130415	120130563	+	149	snoRNA	small nucleolar RNA, H/ACA box 62 [Source:MGI Symbol;Acc:MGI:2148179]	-
ENSMUSG00000090346	0	0	0	0	0	0	0.0169569	0	0	0	0	0	0	0	0	0	0	0	NA	NA	NA	NA	NA	Vmn1r5	6	56970273	56988390	+	3393	protein_coding	vomeronasal 1 receptor 5 [Source:MGI Symbol;Acc:MGI:2159455]	-
ENSMUSG00000064928	0	0	0	0	0	0	0	0	0	0	0	0	0	0	0	0	0	0	NA	NA	NA	NA	NA	Gm22045	15	96671793	96671900	+	108	snRNA	predicted gene, 22045 [Source:MGI Symbol;Acc:MGI:5451822]	-
ENSMUSG00000090341	0	0	0	0	0	0	0	0	0	0	0	0	0	0	0	0	0	0	NA	NA	NA	NA	NA	Gm17217	7	41573277	41573745	-	469	transcribed_unprocessed_pseudogene	predicted gene 17217 [Source:MGI Symbol;Acc:MGI:4938044]	-
ENSMUSG00000090342	0	0	0	0	0	0	0	0	0	0	0	0	0.0449157	0	0	0	0	0	NA	NA	NA	NA	NA	Vmn2r46	7	9754636	9770571	-	2430	protein_coding	vomeronasal 2, receptor 46 [Source:MGI Symbol;Acc:MGI:3757899]	-
ENSMUSG00000055401	4.85953	5.35533	4.86209	4.28394	4.35663	4.13512	4.04074	4.17045	4.46898	4.01381	4.56617	3.63219	4.2036	3.70502	3.79753	3.90658	4.61573	3.75247	154.261	194.008	-0.331394	0.0341575	0.089429	Fbxo6	4	148145716	148152140	-	2207	protein_coding	F-box protein 6 [Source:MGI Symbol;Acc:MGI:1354743]	-
ENSMUSG00000055403	0	0	0	0	0	0	0.0197443	0	0.0196785	0	0	0	0	0	0.0189221	0	0.0194214	0	NA	NA	NA	NA	NA	4933427D06Rik	6	88950683	89110031	+	2914	lincRNA	RIKEN cDNA 4933427D06 gene [Source:MGI Symbol;Acc:MGI:3026922]	-
ENSMUSG00000055407	9.20208	10.0779	9.58718	9.7074	9.87563	10.1035	11.3787	11.5104	11.228	7.59955	6.76222	6.61082	8.62834	9.06048	8.62754	9.92697	9.52302	9.78711	1098.61	1540.39	-0.488246	5.91326e-14	6.09721e-13	Map6	7	99267447	99337137	+	9152	protein_coding	microtubule-associated protein 6 [Source:MGI Symbol;Acc:MGI:1201690]	-
ENSMUSG00000055408	0	0	0.0188243	0	0	0	0	0	0	0	0.0205903	0	0	0	0	0	0	0	0.339215	0.316449	0.0654161	0.985374	1	Hottip	6	52262775	52267603	+	2879	lincRNA	Hoxa distal transcript antisense RNA [Source:MGI Symbol;Acc:MGI:3642509]	-
ENSMUSG00000055409	5.72281	5.40358	5.70945	2.39725	2.60804	2.75502	8.03953	8.32853	7.61842	2.4202	2.49478	2.43837	3.06225	2.8907	2.86654	5.33198	5.30057	4.99224	306.006	713.713	-1.22158	5.51799e-40	1.49862e-38	Nell1	7	49974864	50866608	+	7271	protein_coding	NEL-like 1 [Source:MGI Symbol;Acc:MGI:2443902]	-
ENSMUSG00000050439	0.0524208	0.0241364	0	0	0	0	0.0257312	0.0250997	0	0	0.0265114	0	0	0	0	0	0	0	0.339215	0.996915	-1.4436	0.573287	1	Enthd1	15	80452240	80565156	-	2236	protein_coding	ENTH domain containing 1 [Source:MGI Symbol;Acc:MGI:2686088]	-
ENSMUSG00000115559	0	0	0	0	0	0	0	0	0	0.320078	0	0.312903	0	0	0	0	0	0	0.677534	0	1.92263	0.580624	1	Gm49170	14	73974226	73974412	+	187	processed_pseudogene	predicted gene, 49170 [Source:MGI Symbol;Acc:MGI:6118601]	-
ENSMUSG00000115558	0	0	0	0	0.0334484	0	0	0	0.0359068	0	0	0	0	0	0	0	0	0	NA	NA	NA	NA	NA	Gm49000	14	112029642	112031238	-	1597	TEC	predicted gene, 49000 [Source:MGI Symbol;Acc:MGI:6118351]	-
ENSMUSG00000115551	0	0	0	0	0	0	0	0	0	0	0	0	0	0	0	0	0	0	NA	NA	NA	NA	NA	Gm49115	15	14142955	14143227	+	273	processed_pseudogene	predicted gene, 49115 [Source:MGI Symbol;Acc:MGI:6118516]	-
ENSMUSG00000115550	0	0	0	0.0707086	0.0715088	0.0768374	0.462128	0	0.0767647	0.0801266	0	0.156661	0	0.231262	0	0.0785165	0.151523	0.157257	1.01211	0	2.50266	0.399472	1	Gm49225	14	99617527	99620016	-	747	lincRNA	predicted gene, 49225 [Source:MGI Symbol;Acc:MGI:6118683]	-
ENSMUSG00000115553	1.19877	1.34922	0.615853	0.840308	0.97122	0.782693	0.261522	0.255105	0.781953	2.0405	0.404179	1.32984	0.248057	0.916115	0.751897	0.933097	0.385868	0.934429	9.50776	8.11436	0.229086	0.752259	0.861592	Gm49124	14	45565531	45586120	+	440	lincRNA	predicted gene, 49124 [Source:MGI Symbol;Acc:MGI:6118528]	-
ENSMUSG00000115552	0	0	0	0	0	0	0	0	0	0	0	0	0	0	0	0	0	0	NA	NA	NA	NA	NA	Gm48959	14	78199373	78199769	+	397	processed_pseudogene	predicted gene, 48959 [Source:MGI Symbol;Acc:MGI:6118291]	-
ENSMUSG00000115555	0	0	0	0	0	0	0	0	0	0	0	0	0	0	0	0	0	0	NA	NA	NA	NA	NA	Gm49307	14	48196760	48198030	+	1271	TEC	predicted gene, 49307 [Source:MGI Symbol;Acc:MGI:6118808]	-
ENSMUSG00000115554	0	0	0	0	0	0	0	0	0	0	0	0	0	0	0	0	0	0	NA	NA	NA	NA	NA	Gm19111	15	27367939	27369441	+	1503	processed_pseudogene	predicted gene, 19111 [Source:MGI Symbol;Acc:MGI:5011296]	-
ENSMUSG00000115557	0	0	0	0	0	0	0	0	0	0	0	0.197678	0	0	0	0	0	0	NA	NA	NA	NA	NA	Gm40318	5	36762617	36766695	-	296	unitary_pseudogene	predicted gene, 40318 [Source:MGI Symbol;Acc:MGI:5623203]	-
ENSMUSG00000115556	0	0	0	0	0	0	0	0	0	0	0	0	0	0	0	0	0	0	NA	NA	NA	NA	NA	Gm49133	14	49984923	49985274	+	352	processed_pseudogene	predicted gene, 49133 [Source:MGI Symbol;Acc:MGI:6118544]	-
ENSMUSG00000051527	0.690517	0.632892	0.677514	1.06644	0.933721	1.05727	1.2062	1.27284	1.11654	0.344334	0.429562	0.446662	1.2407	1.15309	1.11327	0.765672	0.795158	0.825247	126.276	210.897	-0.739018	4.44689e-06	2.462e-05	Usp29	7	6730578	6967219	+	18078	protein_coding	ubiquitin specific peptidase 29 [Source:MGI Symbol;Acc:MGI:1888998]	-
ENSMUSG00000041278	15.5169	16.2544	16.2959	15.5443	15.9568	15.5922	19.0556	17.1518	18.1737	16.9961	17.9706	18.5732	15.2814	16.4932	15.9556	18.7905	19.0225	18.0947	622.645	569.486	0.128498	0.124702	0.255563	Ttc1	11	43729512	43748008	-	2032	protein_coding	tetratricopeptide repeat domain 1 [Source:MGI Symbol;Acc:MGI:1914077]	-
ENSMUSG00000057054	2.5111	1.80289	2.55823	1.99463	1.90083	1.79237	1.67131	1.83409	1.74903	2.43417	2.41079	2.88952	1.74379	1.96548	1.6818	1.95932	1.97277	2.13273	60.9529	55.1718	0.145432	0.589192	0.754238	Inca1	11	70688361	70700155	-	1377	protein_coding	inhibitor of CDK, cyclin A1 interacting protein 1 [Source:MGI Symbol;Acc:MGI:2144284]	-
ENSMUSG00000051528	0	0	0	0	0	0	0	0	0	0	0	0	0	0	0	0	0	0	NA	NA	NA	NA	NA	Olfr424	1	174131517	174138257	+	1642	protein_coding	olfactory receptor 424 [Source:MGI Symbol;Acc:MGI:3030258]	-
ENSMUSG00000109165	0.45697	0.631216	0.105643	0.720732	1.04127	0.55943	0.672923	0.656409	1.22958	1.28343	1.15555	1.7109	1.59569	0.673501	1.61225	1.14331	1.76511	0.343483	12.1833	3.56936	1.77357	0.0231388	0.0637853	Gm45148	7	6179975	6183561	+	513	sense_intronic	predicted gene 45148 [Source:MGI Symbol;Acc:MGI:5753724]	-
ENSMUSG00000109164	0	0	0	0	0	0	0	0	0	0	0	0	0	0	0	0	0	0	NA	NA	NA	NA	NA	Gm45085	7	47349453	47349893	+	441	processed_pseudogene	predicted gene 45085 [Source:MGI Symbol;Acc:MGI:5753661]	-
ENSMUSG00000109167	0	0	0	0.0185071	0	0.0402225	0	0	0	0.0209722	0	0.020502	0.0382429	0	0.0193199	0.0205507	0.0198297	0	0.677534	0	1.92263	0.580624	1	Gm44652	7	118480495	118483348	+	2854	TEC	predicted gene 44652 [Source:MGI Symbol;Acc:MGI:5753228]	-
ENSMUSG00000109166	0	0	0	0	0	0	0	0	0	0	0	0	0	0	0	0	0	0	NA	NA	NA	NA	NA	Gm5890	7	20260451	20262834	-	1336	protein_coding	predicted gene 5890 [Source:MGI Symbol;Acc:MGI:3649012]	-
ENSMUSG00000109161	0	0	0	0	0	0	0	0	0	0	0.0580603	0	0	0	0	0	0	0	NA	NA	NA	NA	NA	Gm39033	7	71097047	71123594	+	1021	lincRNA	predicted gene, 39033 [Source:MGI Symbol;Acc:MGI:5621918]	-
ENSMUSG00000109160	0	0.0229558	0	0.0224668	0.068163	0.0244141	0	0	0	0.229133	0.277361	0.0248885	0.0696375	0	0.0234535	0	0.0240723	0.0499664	7.15254	0.314769	4.35962	0.00525799	0.0173378	4930598N05Rik	10	10184800	10258699	+	2351	processed_transcript	RIKEN cDNA 4930598N05 gene [Source:MGI Symbol;Acc:MGI:1922625]	-
ENSMUSG00000109163	0.0657023	0.0605034	0.0607568	0	0.119769	0.064347	0	0	0	0	0	0.0655973	0	0.0645565	0	0.0657531	0	0	0.334579	0.972291	-1.41593	0.561859	1	3110009M11Rik	7	83864590	83865481	-	892	processed_pseudogene	RIKEN cDNA 3110009M11 gene [Source:MGI Symbol;Acc:MGI:1920329]	-
ENSMUSG00000109162	0	0.0242666	0.0121841	0	0.0120092	0.0129041	0.038805	0.0630879	0.0515676	0.0403696	0.0133272	0.0131549	0.012269	0.0388384	0.0247928	0.0263722	0.0127235	0.118844	1.70266	0.945987	0.829858	0.637607	1	2900027M19Rik	8	9685829	9690276	-	4448	TEC	RIKEN cDNA 2900027M19 gene [Source:MGI Symbol;Acc:MGI:1920130]	-
ENSMUSG00000109169	0	0	0	0	0	0	0	0	0	0	0	0	0	0	0	0	0	0	NA	NA	NA	NA	NA	Gm18061	7	22711539	22712345	+	562	processed_pseudogene	predicted gene, 18061 [Source:MGI Symbol;Acc:MGI:5010246]	-
ENSMUSG00000109168	0	0	0	0	0	0	0	0	0	0	0	0	0	0	0	0	0	0	NA	NA	NA	NA	NA	Gm44709	7	28314898	28318873	+	448	antisense	predicted gene 44709 [Source:MGI Symbol;Acc:MGI:5753285]	-
ENSMUSG00000113863	0	0	0	0.062287	0	0	0	0	0	0	0.0699052	0	0.0321772	0	0.0325113	0	0	0	0.678431	0	1.92427	0.611433	1	Gm7126	12	13788557	13790252	-	1696	processed_pseudogene	predicted gene 7126 [Source:MGI Symbol;Acc:MGI:3648680]	-
ENSMUSG00000113862	0	0	0	0	0.0377773	0	0	0	0	0	0	0	0	0	0	0.0414793	0	0	NA	NA	NA	NA	NA	Gm7537	13	16638077	16639490	-	1414	processed_pseudogene	predicted gene 7537 [Source:MGI Symbol;Acc:MGI:3647620]	-
ENSMUSG00000113861	0.0426539	0.0392787	0	0.0768841	0.0388771	0.041774	0.041874	0.0408464	0.166938	0.0435623	0.172575	0.127757	0.119154	0.04191	0	0.0853738	0.0823784	0.0427478	2.70355	0.655842	2.05528	0.225019	0.397145	Gm6190	12	88353313	88354686	-	1374	processed_pseudogene	predicted gene 6190 [Source:MGI Symbol;Acc:MGI:3643523]	-
ENSMUSG00000113860	0.0293914	0	0	0	0	0	0	0	0	0.0300174	0	0	0	0	0.0276525	0	0	0	0.342955	0.341073	0.0654158	0.985147	1	Gm45949	13	46060597	46068765	+	1994	lincRNA	predicted gene, 45949 [Source:MGI Symbol;Acc:MGI:5825586]	-
ENSMUSG00000113867	0	0	0	0	0	0	0	0	0	0	0	0	0	0	0	0	0	0	NA	NA	NA	NA	NA	Gm47456	12	68340465	68445833	-	549	lincRNA	predicted gene, 47456 [Source:MGI Symbol;Acc:MGI:6096416]	-
ENSMUSG00000113866	0.151048	0	0	0	0.0688365	0.0739659	0.148286	0.21697	0	0.154264	0.0763912	0.0754031	0.210977	0	0	0.377911	0	0.30276	1.3597	0.682146	1.0259	0.620213	1	Gm47450	13	4915714	4943052	-	776	lincRNA	predicted gene, 47450 [Source:MGI Symbol;Acc:MGI:6096407]	-
ENSMUSG00000113865	0	0	0	0	0	0.202818	0	0	0	0.2115	0	0	0	0	0	0.62175	0.399957	0	NA	NA	NA	NA	NA	Selenok-ps6	13	62387651	62387933	-	283	processed_pseudogene	selenoprotein K, pseudogene 6 [Source:MGI Symbol;Acc:MGI:5012188]	-
ENSMUSG00000113864	0.0295693	0.0136148	0.0410155	0.0133248	0	0	0.0435431	0	0.043398	0.0452986	0	0.014761	0	0.0145268	0.0556399	0.0147961	0.0285539	0	1.36344	1.94626	-0.515749	0.745887	0.858187	Gm48381	12	100440697	100444660	-	3964	TEC	predicted gene, 48381 [Source:MGI Symbol;Acc:MGI:6097859]	-
ENSMUSG00000113869	0.0885294	0	0.0818657	0	0	0	0	0.084778	0	0.0904148	0.179092	0.176776	0.164872	0.0869854	0.0832917	0.442989	0.170979	0	1.69054	0.657521	1.37458	0.465285	1	Gm48869	13	9352028	9352689	+	662	processed_pseudogene	predicted gene, 48869 [Source:MGI Symbol;Acc:MGI:6098615]	-
ENSMUSG00000113868	0.15342	0.14128	0.141872	0	0	0	0.150615	0.146919	0.150113	0	0	0	0	0	0	0.153539	0.148152	0.153758	0	0.972291	-2.37785	0.396777	1	Gm34719	12	110046686	110086423	-	382	lincRNA	predicted gene, 34719 [Source:MGI Symbol;Acc:MGI:5593878]	-
ENSMUSG00000040770	0.110162	0.355059	0.305611	0.198569	0.100408	0.053945	0	0	0.161682	0.168763	0.278569	0.329959	0.05129	0	0.0518225	0.220495	0.159569	0.165608	4.73242	4.78422	-0.021669	0.98123	0.987458	Il25	14	54932695	54935837	+	1064	protein_coding	interleukin 25 [Source:MGI Symbol;Acc:MGI:2155888]	-
ENSMUSG00000094994	0	0	0	0	0	0	0	0	0	0	0	0	0	0	0	0	0	0	NA	NA	NA	NA	NA	Gm22046	7	59748956	59749049	-	94	snoRNA	predicted gene, 22046 [Source:MGI Symbol;Acc:MGI:5451823]	-
ENSMUSG00000094997	0	0	0	0	0	0	0	0	0	0	0	0	0	0	0	0	0	0	NA	NA	NA	NA	NA	Gm22047	7	59791844	59791937	-	94	snoRNA	predicted gene, 22047 [Source:MGI Symbol;Acc:MGI:5451824]	-
ENSMUSG00000115080	0	0	0	0	0	0	0	0	0	0	0	0	0	0	0	0	0	0	NA	NA	NA	NA	NA	Gm5212	15	30012294	30013065	+	772	processed_pseudogene	predicted gene 5212 [Source:MGI Symbol;Acc:MGI:3647582]	-
ENSMUSG00000040774	10.2317	10.773	10.4007	9.25525	9.20571	9.39433	10.3031	10.5005	10.8025	12.236	12.6702	12.4124	10.4557	10.2935	9.27243	11.7078	10.6431	9.31173	665.537	570.566	0.221804	0.00612639	0.0199228	Cept1	3	106502260	106547802	-	3116	protein_coding	choline/ethanolaminephosphotransferase 1 [Source:MGI Symbol;Acc:MGI:2139793]	-
ENSMUSG00000040775	0.32843	0.134418	0	0.197333	0.0997829	0.285915	0.21495	0.209675	0.249939	0.0745387	0.221468	0.437206	0.339804	0.322702	0.308999	0.365204	0.38763	0.29258	6.73615	4.32873	0.652145	0.516375	0.696311	Gm9772	17	22005994	22007599	-	1606	processed_pseudogene	predicted gene 9772 [Source:MGI Symbol;Acc:MGI:3641789]	zf-C2H2
ENSMUSG00000094993	0	0	0	0	0	0	0	0	0	0	0	0	0	0	0	0	0	0	NA	NA	NA	NA	NA	Igkv4-51	6	69681406	69681975	-	394	IG_V_gene	immunoglobulin kappa chain variable 4-51 [Source:MGI Symbol;Acc:MGI:5009829]	-
ENSMUSG00000115084	0	0	0	0	0	0	0	0	0.0165972	0	0	0	0.0315905	0.016667	0	0	0	0	NA	NA	NA	NA	NA	Gm49246	15	36499977	36503431	-	3455	TEC	predicted gene, 49246 [Source:MGI Symbol;Acc:MGI:6118714]	-
ENSMUSG00000115089	0	0	0	0	0	0	0	0	0	0	0	0	0	0.0994549	0	0	0	0	NA	NA	NA	NA	NA	Gm4350	14	86320285	86320863	+	579	processed_pseudogene	predicted gene 4350 [Source:MGI Symbol;Acc:MGI:3782534]	-
ENSMUSG00000115088	0.0600271	0.073703	0.0370059	0.216399	0.0729493	0.0391926	0	0.0574834	0.0391555	0.0204352	0.0607165	0	0.0558955	0.0393201	0.0564757	0.0600735	0.0193219	0.100265	1.3606	2.91519	-1.10141	0.440764	0.631146	Gm49165	14	73712817	73732016	-	2929	lincRNA	predicted gene, 49165 [Source:MGI Symbol;Acc:MGI:6118592]	-
ENSMUSG00000094999	0	0	0	0	0	0	0	0	0	0	0	0	0	0	0	0	0	0	NA	NA	NA	NA	NA	Gm17412	X	123483317	123483814	-	498	lincRNA	predicted gene, 17412 [Source:MGI Symbol;Acc:MGI:4937046]	-
ENSMUSG00000094998	0	0	0	0	0	0	0	0	0	0	0	0	0	0	0	0	0	0	NA	NA	NA	NA	NA	Gm22050	7	59559599	59559677	-	79	snoRNA	predicted gene, 22050 [Source:MGI Symbol;Acc:MGI:5451827]	-
ENSMUSG00000064579	0	0	0	0	0	0	0	0	0	0	0	0	0	0	0	0	0	0	NA	NA	NA	NA	NA	Gm25796	3	45817736	45817898	+	163	snRNA	predicted gene, 25796 [Source:MGI Symbol;Acc:MGI:5455573]	-
ENSMUSG00000111708	0	0	0	0	0	0	0	0	0	0	0	0	0	0	0	0	0	0	NA	NA	NA	NA	NA	Olfr929-ps1	9	38907173	38907847	-	585	unprocessed_pseudogene	olfactory receptor 929, pseudogene 1 [Source:MGI Symbol;Acc:MGI:3030763]	-
ENSMUSG00000111709	0	0	0.186024	0	0	0	0	0	0	0	0	0	0	0	0	0	0	0	0	0.949346	-2.34843	0.47799	1	Gm3776	9	78257129	78269166	+	874	protein_coding	predicted gene 3776 [Source:MGI Symbol;Acc:MGI:3826440]	-
ENSMUSG00000113271	0	0	0	0	0.0385127	0	0	0	0	0	0.0427394	0	0.196729	0.0415172	0	0	0	0	NA	NA	NA	NA	NA	Gm40653	13	3273235	3282998	+	1387	lincRNA	predicted gene, 40653 [Source:MGI Symbol;Acc:MGI:5623538]	-
ENSMUSG00000056174	2.06278	2.30832	2.30592	0.0823648	0.142795	0.166221	0.756195	0.80015	0.677031	0.733349	0.76592	1.13402	0.0364709	0.0513115	0.147398	0.627152	0.416039	0.431783	67.6454	174.767	-1.36878	1.5376e-11	1.36387e-10	Col8a2	4	126286793	126314330	+	4489	protein_coding	collagen, type VIII, alpha 2 [Source:MGI Symbol;Acc:MGI:88464]	-
ENSMUSG00000111700	0	0	0	0	0	0	0	0	0	0	0	0	0	0	0	0	0	0	NA	NA	NA	NA	NA	Gm49385	9	38647486	38658393	-	572	polymorphic_pseudogene	predicted gene, 49385 [Source:MGI Symbol;Acc:MGI:6121609]	-
ENSMUSG00000113276	0	0.0521188	0	0	0	0.0277149	0	0	0.0553773	0	0.0286236	0	0.0263508	0.0278051	0	0.0849616	0	0	0.339215	0.629539	-0.798866	0.796024	1	Gm33630	13	44092028	44099960	-	2071	lincRNA	predicted gene, 33630 [Source:MGI Symbol;Acc:MGI:5592789]	-
ENSMUSG00000111702	0	0	0	0	0	0	0	0	0	0	0	0	0	0	0	0	0	0	NA	NA	NA	NA	NA	Gm47945	9	37478453	37478643	-	191	unprocessed_pseudogene	predicted gene, 47945 [Source:MGI Symbol;Acc:MGI:6097212]	-
ENSMUSG00000111703	0	0	0	0	0	0	0.0117924	0	0	0	0	0	0	0	0	0	0	0	NA	NA	NA	NA	NA	Gm47161	9	47481628	47486506	-	4879	TEC	predicted gene, 47161 [Source:MGI Symbol;Acc:MGI:6095935]	-
ENSMUSG00000111704	0	0	0	0	0	0	0	0	0	0	0	0	0	0	0	0	0	0	NA	NA	NA	NA	NA	Gm47379	10	48810278	48810481	-	204	processed_pseudogene	predicted gene, 47379 [Source:MGI Symbol;Acc:MGI:6096297]	-
ENSMUSG00000111707	0	0	0	0	0	0	0	0	0	0	0	0	0	0	0	0	0	0	NA	NA	NA	NA	NA	Gm9662	9	6070313	6074278	+	1206	processed_pseudogene	predicted gene 9662 [Source:MGI Symbol;Acc:MGI:3780070]	-
ENSMUSG00000064574	0	0	0	0	0	0	0	0	0	0	0	0	0	0	0	0	0	0	NA	NA	NA	NA	NA	Gm25797	X	109023356	109023462	-	107	snRNA	predicted gene, 25797 [Source:MGI Symbol;Acc:MGI:5455574]	-
ENSMUSG00000113274	0	0	0.347404	0	0	0	0.368813	0	0	0	0.569996	0	0	0	0	0.375973	0.181391	0.188255	1.01765	0.632897	0.674416	0.790029	1	Gm41002	13	73958941	73963733	-	312	antisense	predicted gene, 41002 [Source:MGI Symbol;Acc:MGI:5623887]	-
ENSMUSG00000103360	0	0	0	0	0	0	0	0	0	0	0	0	0	0.0509596	0	0	0	0	NA	NA	NA	NA	NA	Gm38156	2	13116176	13118435	-	2260	TEC	predicted gene, 38156 [Source:MGI Symbol;Acc:MGI:5611384]	-
ENSMUSG00000090128	0	0	0	0	0	0	0	0	0	0	0	0	0	0	0	0	0	0	NA	NA	NA	NA	NA	Gm16038	1	85115319	85117237	+	193	unprocessed_pseudogene	predicted gene 16038 [Source:MGI Symbol;Acc:MGI:3802117]	-
ENSMUSG00000113275	0	0	0.0809486	0.118341	0	0.042866	0.128906	0.0419141	0.171302	0.134103	0.0442715	0.174795	0	0	0.0411793	0.175211	0.211329	0.0877304	2.7064	0.632897	2.07885	0.236479	0.411475	Tubb2a-ps2	12	11881325	11882663	-	1339	processed_pseudogene	tubulin, beta 2a, pseudogene 2 [Source:MGI Symbol;Acc:MGI:2145100]	-
ENSMUSG00000109256	0	0	0.0643647	0	0	0	0	0.133309	0.136207	0	0	0	0.0648131	0.13678	0	0.0696577	0	0	NA	NA	NA	NA	NA	Gm44681	7	91647711	91648552	+	842	TEC	predicted gene 44681 [Source:MGI Symbol;Acc:MGI:5753257]	-
ENSMUSG00000105806	0	0	0	0	0	0	0	0	0	0	0	0	0.405744	0	0	0	0	0	NA	NA	NA	NA	NA	Gm43345	3	27308406	27308674	-	269	processed_pseudogene	predicted gene 43345 [Source:MGI Symbol;Acc:MGI:5663482]	-
ENSMUSG00000105807	0	0	0	0	0	0	0	0	0	0	0	0	0	0	0	0	0	0	NA	NA	NA	NA	NA	Gm42622	5	88144704	88145058	+	355	processed_pseudogene	predicted gene 42622 [Source:MGI Symbol;Acc:MGI:5662759]	-
ENSMUSG00000105804	0.171514	0.063177	0.269627	0.108205	0.265757	0.251965	0.420946	0.377767	0.335635	0.350334	0.121439	0.222612	0.495098	0.572979	0.355007	0.480612	0.513436	0.601622	13.5831	10.0494	0.434627	0.502645	0.683141	Gm43654	3	127829555	127832971	-	3417	TEC	predicted gene 43654 [Source:MGI Symbol;Acc:MGI:5663791]	-
ENSMUSG00000105805	0	0	0	0	0	0	0	0	0	0	0	0	0	0	0	0	0	0	NA	NA	NA	NA	NA	Gm44498	9	18098152	18098262	-	111	miRNA	predicted gene, 44498 [Source:MGI Symbol;Acc:MGI:5690890]	-
ENSMUSG00000105802	2.18914	1.38234	1.09894	3.21313	3.24949	2.20524	1.53508	2.45576	2.32555	1.2137	2.53061	2.06075	3.55275	4.54775	2.82463	2.94198	2.71796	2.69544	31.1259	25.5045	0.292555	0.478743	0.663977	Gm43012	5	137337409	137338345	+	937	TEC	predicted gene 43012 [Source:MGI Symbol;Acc:MGI:5663149]	-
ENSMUSG00000105803	0	0	0	0	0.0341323	0	0	0	0	0	0	0.0747767	0	0	0	0	0	0	0.669159	0	1.90735	0.61645	1	Gm43526	3	157071744	157073308	+	1565	TEC	predicted gene 43526 [Source:MGI Symbol;Acc:MGI:5663663]	-
ENSMUSG00000105800	0	0	0	0	0	0	0	0	0	0	0	0	0	0	0	0	0	0	NA	NA	NA	NA	NA	Gm18985	5	3212335	3213694	+	1079	unprocessed_pseudogene	predicted gene, 18985 [Source:MGI Symbol;Acc:MGI:5011170]	-
ENSMUSG00000105801	0	0	0.0345853	0	0	0	0.0367166	0	0.0365943	0	0	0	0	0	0	0	0	0	NA	NA	NA	NA	NA	C430019N01Rik	5	97999384	98000950	-	1567	TEC	RIKEN cDNA C430019N01 gene [Source:MGI Symbol;Acc:MGI:3028058]	-
ENSMUSG00000057802	0.174945	0.35938	0.298664	0.181927	0.0245314	0.171336	0.145323	0.12887	0.184341	0.481036	0.176954	0.362766	0.187965	0.238007	0.303867	0.336692	0.37686	0.337173	25.4469	21.157	0.261746	0.571327	0.740465	Gm10030	9	110989499	111008029	+	4355	processed_transcript	predicted gene 10030 [Source:MGI Symbol;Acc:MGI:3641798]	-
ENSMUSG00000064570	0	0	0	0	0	0	0	0	0	0	0	0	0	0	0	0	0	0	NA	NA	NA	NA	NA	Gm25800	17	62456987	62457120	-	134	snoRNA	predicted gene, 25800 [Source:MGI Symbol;Acc:MGI:5455577]	-
ENSMUSG00000057801	0	0	0	0	0	0	0	0	0	0	0	0	0	0	0	0	0	0	NA	NA	NA	NA	NA	Olfr135	17	38204335	38210915	+	2976	protein_coding	olfactory receptor 135 [Source:MGI Symbol;Acc:MGI:2177518]	-
ENSMUSG00000105808	0	0.240933	0	0	0	0.256239	0	0	0	0	0	0	0.243628	0.257073	0	0	0	0	NA	NA	NA	NA	NA	Gm42627	5	108903226	108903449	+	224	processed_pseudogene	predicted gene 42627 [Source:MGI Symbol;Acc:MGI:5662764]	-
ENSMUSG00000105809	0	0.0470113	0	0	0	0	0	0	0.0999011	0	0	0	0	0	0	0	0	0	NA	NA	NA	NA	NA	Gm42626	5	132546056	132550633	+	1148	lincRNA	predicted gene 42626 [Source:MGI Symbol;Acc:MGI:5662763]	-
ENSMUSG00000012126	2.18755	2.49245	2.35432	2.18317	2.23041	2.05769	2.645	2.72212	2.58782	2.14578	2.40018	2.04832	2.32469	2.50156	2.51161	1.59555	2.32725	2.26668	178.972	194.493	-0.120944	0.417488	0.609158	Ubxn11	4	134102570	134127593	+	4742	protein_coding	UBX domain protein 11 [Source:MGI Symbol;Acc:MGI:1914836]	-
ENSMUSG00000012123	0	0.0276729	0.0486304	0.0609376	0.0958646	0.0735771	0.0368766	0.064749	0.0220523	0.0306907	0.106386	0.0900081	0.0559647	0.08858	0.0636139	0.0526295	0.0798017	0.0301169	10.1358	3.47422	1.53051	0.0866402	0.1927	Crybg2	4	134060815	134092504	+	7801	protein_coding	crystallin beta-gamma domain containing 2 [Source:MGI Symbol;Acc:MGI:1334463]	-
ENSMUSG00000025269	0.576413	0.52463	0.58261	0.585942	0.726971	0.485752	0.750112	0.87291	0.898447	0.602379	0.711843	0.669176	1.00482	1.02735	0.983726	0.939073	0.854346	0.980716	99.2556	85.8338	0.210168	0.311409	0.499637	Apex2	X	150519519	150589868	-	8744	protein_coding	apurinic/apyrimidinic endonuclease 2 [Source:MGI Symbol;Acc:MGI:1924872]	-
ENSMUSG00000025268	12.3039	13.3631	13.3689	9.76807	9.89511	9.8173	12.2743	12.5276	11.3483	9.59078	9.93788	10.5139	9.65425	9.63591	9.27781	8.85481	10.0468	10.1731	556.913	737.217	-0.405045	8.74297e-07	5.2561e-06	Maged2	X	150806370	150814345	-	3239	protein_coding	melanoma antigen, family D, 2 [Source:MGI Symbol;Acc:MGI:1933391]	-
ENSMUSG00000025266	31.4391	31.4609	29.8219	29.6054	29.3938	27.1633	41.8652	39.2357	40.3565	18.9235	18.7843	18.6569	28.2465	27.1381	26.243	29.9366	30.0852	29.5154	1796.87	3011.1	-0.74471	7.29423e-63	3.21089e-61	Gnl3l	X	150983141	151017322	-	5570	protein_coding	guanine nucleotide binding protein-like 3 (nucleolar)-like [Source:MGI Symbol;Acc:MGI:2448557]	-
ENSMUSG00000025265	2.54346	2.6596	2.75866	2.81718	3.04405	3.073	2.84699	2.69746	2.68633	1.94215	1.9836	1.67315	2.42373	2.7093	2.58307	2.27185	1.95112	2.19171	158.019	228.907	-0.53548	0.000267733	0.00114046	Fgd1	X	151046150	151089521	+	4931	protein_coding	FYVE, RhoGEF and PH domain containing 1 [Source:MGI Symbol;Acc:MGI:104566]	-
ENSMUSG00000025264	13.8622	13.5454	14.8841	13.7289	13.9825	14.421	14.3648	14.6023	14.9349	12.144	11.6845	11.1797	12.1766	12.3644	12.2596	12.8556	11.2593	13.8156	762.412	938.259	-0.299744	4.07727e-05	0.000197653	Tsr2	X	151087094	151096543	-	3805	protein_coding	TSR2 20S rRNA accumulation [Source:MGI Symbol;Acc:MGI:1916749]	-
ENSMUSG00000025262	10.5075	10.0097	9.79104	10.0867	10.1183	10.3696	11.5801	11.3827	11.2362	8.5624	8.61249	9.09395	8.21916	7.40695	8.35183	8.24932	9.23308	8.25101	875.452	1028.93	-0.232508	0.000559821	0.0022621	Fam120c	X	151344175	151471842	+	5823	protein_coding	family with sequence similarity 120, member C [Source:MGI Symbol;Acc:MGI:2387687]	-
ENSMUSG00000025261	19.2172	18.1672	18.4623	19.8654	19.9766	20.4909	20.0749	19.8497	19.9275	17.3399	17.1607	17.0782	18.7233	18.3627	18.4368	17.8223	17.4257	18.1726	6939.43	7653.88	-0.141152	1.30474e-06	7.71145e-06	Huwe1	X	151800807	151935417	+	23507	protein_coding	HECT, UBA and WWE domain containing 1 [Source:MGI Symbol;Acc:MGI:1926884]	-
ENSMUSG00000025260	18.1508	16.3404	17.7449	16.8062	18.3544	17.3342	14.1399	15.0036	13.0767	21.6731	20.3688	21.0069	16.2709	14.8175	15.1229	16.493	19.1408	18.1908	468.393	395.306	0.245254	0.0124115	0.0371285	Hsd17b10	X	152001845	152004442	+	1298	protein_coding	hydroxysteroid (17-beta) dehydrogenase 10 [Source:MGI Symbol;Acc:MGI:1333871]	-
ENSMUSG00000094330	0	0	0	0	0	0	0	0	0	0	0	0	0	0	0	0	0	0	NA	NA	NA	NA	NA	Gm22051	2	10506555	10506681	+	127	miRNA	predicted gene, 22051 [Source:MGI Symbol;Acc:MGI:5451828]	-
ENSMUSG00000094335	0	0	0	0	0	0	0	0	0	0	0	0	0	0	0	0	0.560336	0.145385	NA	NA	NA	NA	NA	Igkv1-117	6	68121046	68121827	+	404	IG_V_gene	immunoglobulin kappa variable 1-117 [Source:MGI Symbol;Acc:MGI:4439721]	-
ENSMUSG00000091122	0	0	0	0	0	0	0	0	0	0	0	0	0	0	0	0	0	0	NA	NA	NA	NA	NA	Gm8247	14	44583153	44588402	+	1464	protein_coding	predicted gene 8247 [Source:MGI Symbol;Acc:MGI:3644638]	-
ENSMUSG00000094337	0	0	0	0	0	0	0	0	0	0	0	0	0	0	0	0	0	0	NA	NA	NA	NA	NA	Gm3286	GL456354.1	82993	86051	-	1446	protein_coding	PRAME family member 8 [Source:NCBI gene;Acc:665290]	-
ENSMUSG00000094336	0	0	0	0	0	0	0	0	0	0	0	0	0	0	0	0	0	0	NA	NA	NA	NA	NA	Gm13693	2	83961503	83963995	+	2493	protein_coding	predicted gene 13693 [Source:MGI Symbol;Acc:MGI:3702055]	-
ENSMUSG00000094338	0	0	0	0	0	0	0	0	0	0	0	0	0	0	0	0	0	0	NA	NA	NA	NA	NA	Hist1h2bl	13	21715763	21716143	-	381	protein_coding	histone cluster 1, H2bl [Source:MGI Symbol;Acc:MGI:2448403]	-
ENSMUSG00000088167	0	0	0	0	0	0	0	0	0	0	0	0	0	0	0	0	0	0	NA	NA	NA	NA	NA	Gm23535	1	149707377	149707482	-	106	snRNA	predicted gene, 23535 [Source:MGI Symbol;Acc:MGI:5453312]	-
ENSMUSG00000091129	0	0	0	0	0	0.534428	0	0	0	0	0	0	0.101625	0	0	0	0	0	NA	NA	NA	NA	NA	Iqcf6	9	106626582	106627675	+	537	protein_coding	IQ motif containing F6 [Source:MGI Symbol;Acc:MGI:3781315]	-
ENSMUSG00000065328	0	0	0	0	0	0	0	0	0	0	0	0	0	0	0	0	0	0	NA	NA	NA	NA	NA	Gm22053	14	10478674	10478873	+	200	snoRNA	predicted gene, 22053 [Source:MGI Symbol;Acc:MGI:5451830]	-
ENSMUSG00000065329	0	0	0	0	0	0	0	0	0	0	0	0.377502	0	0	0.711472	0	0	0.757878	NA	NA	NA	NA	NA	Gm22054	5	23836167	23836321	-	155	snRNA	predicted gene, 22054 [Source:MGI Symbol;Acc:MGI:5451831]	-
ENSMUSG00000065322	0	0	0	0	0	0	0	0	0	0	0	0	0	0	0	0	0	0	NA	NA	NA	NA	NA	Gm22055	4	45548743	45548849	+	107	snRNA	predicted gene, 22055 [Source:MGI Symbol;Acc:MGI:5451832]	-
ENSMUSG00000060131	0	0.00810345	0.0162748	0	0.0160412	0	0.00863887	0	0.0258303	0.00898718	0.0178017	0.0263571	0	0.0172926	0	0	0.00849759	0.0264574	2.02512	0.947667	1.08123	0.518518	1	Atp8b4	2	126320973	126500674	-	6660	protein_coding	ATPase, class I, type 8B, member 4 [Source:MGI Symbol;Acc:MGI:1859664]	-
ENSMUSG00000065320	0	0	0.669075	0	0	1.41722	1.42061	1.38575	0.707941	0	2.19554	0	0	1.42184	0.68073	0.724096	0	2.90052	1.01765	0.316449	1.54738	0.573704	1	Gm22056	5	113928724	113928804	-	81	snRNA	predicted gene, 22056 [Source:MGI Symbol;Acc:MGI:5451833]	-
ENSMUSG00000065321	0	0	0	0	0	0	0	0	0	0	0	0	0	0	0	0	0	0	NA	NA	NA	NA	NA	Gm22057	X	138303307	138303413	-	107	snRNA	predicted gene, 22057 [Source:MGI Symbol;Acc:MGI:5451834]	-
ENSMUSG00000065327	0	0	0.174823	0	0.172313	0	0.185596	0	0.554934	0	0	0	0	0	0.177868	0	0.182561	0	NA	NA	NA	NA	NA	Gm22058	12	69930904	69931213	+	310	misc_RNA	predicted gene, 22058 [Source:MGI Symbol;Acc:MGI:5451835]	-
ENSMUSG00000109999	0	0	0	0	0	0	0	0	0	0	0	0	0	0	0	0	0	0	NA	NA	NA	NA	NA	Gm35368	8	63545943	63552805	+	1244	lincRNA	predicted gene, 35368 [Source:MGI Symbol;Acc:MGI:5594527]	-
ENSMUSG00000047203	0	0	0	0	0	0	0	0	0	0	0	0	0	0	0	0	0	0	NA	NA	NA	NA	NA	Vmn1r54	6	90246300	90271213	+	3234	protein_coding	vomeronasal 1 receptor 54 [Source:MGI Symbol;Acc:MGI:2148514]	-
ENSMUSG00000092310	0	0	0	0	0	0	0	0	0	0	0	0	0	0	0	0	0	0	NA	NA	NA	NA	NA	Gm20509	9	73102470	73117920	+	1016	protein_coding	predicted gene 20509 [Source:MGI Symbol;Acc:MGI:5141974]	-
ENSMUSG00000047205	8.42657	9.23951	9.69942	12.8057	12.5009	12.3791	9.45251	9.82637	9.70576	7.08124	6.84684	6.35404	11.4871	11.5368	10.8921	7.63537	7.50187	8.17884	537.713	739.102	-0.459898	1.00278e-07	6.57932e-07	Dusp18	11	3895240	3901296	+	4632	protein_coding	dual specificity phosphatase 18 [Source:MGI Symbol;Acc:MGI:1922469]	-
ENSMUSG00000047207	0	0	0	0	0	0	0	0	0	0	0	0	0	0	0	0	0	0	NA	NA	NA	NA	NA	Olfr1495	19	13764606	13770248	+	2095	protein_coding	olfactory receptor 1495 [Source:MGI Symbol;Acc:MGI:3031329]	-
ENSMUSG00000088162	0	0	0	0	0	0.256239	0	0	0	0	0	0	0	0	0	0	0	0	NA	NA	NA	NA	NA	Gm23539	8	31544463	31544686	-	224	misc_RNA	predicted gene, 23539 [Source:MGI Symbol;Acc:MGI:5453316]	-
ENSMUSG00000001281	0.380836	0.389668	0.254345	0.133479	0.0964208	0.37298	0.373873	0.344437	0.517538	0.691461	0.791821	0.50697	0.433429	0.207886	0.258776	0.550522	0.265603	0.127225	31.5554	16.5485	0.932224	0.0275763	0.0742637	Itgb7	15	102215995	102231944	-	2770	protein_coding	integrin beta 7 [Source:MGI Symbol;Acc:MGI:96616]	-
ENSMUSG00000097979	0.224761	0.051744	0.103922	0.101284	0	0.110062	0.275814	0.107618	0.219916	0.172161	0.113671	0.168301	0.0523227	0.165631	0.0528659	0	0.108521	0.28157	2.71103	2.31196	0.240622	0.847028	0.91979	Gm4691	6	128202150	128203276	-	1043	transcribed_processed_pseudogene	predicted gene 4691 [Source:MGI Symbol;Acc:MGI:3782871]	-
ENSMUSG00000109995	0	0	0	0	0	0	0	0	0	0	0	0	0	0.0156777	0	0	0	0.0159912	NA	NA	NA	NA	NA	B020031H02Rik	8	11948339	12000216	+	3673	lincRNA	RIKEN cDNA B020031H02 gene [Source:MGI Symbol;Acc:MGI:3588231]	-
ENSMUSG00000097972	0	0	0	0	0	0	0	0	0	0	0	0	0	0	0	0	0	0	NA	NA	NA	NA	NA	Scgb2b15	7	32827683	32829662	-	508	protein_coding	secretoglobin, family 2B, member 15 [Source:MGI Symbol;Acc:MGI:3644904]	-
ENSMUSG00000097973	0	0	0	0	0	0	0	0.0565756	0	0	0	0	0	0	0	0	0	0	NA	NA	NA	NA	NA	Gm4929	12	13752674	13753665	-	992	processed_pseudogene	predicted gene 4929 [Source:MGI Symbol;Acc:MGI:3645941]	-
ENSMUSG00000067780	0.177775	0.19489	0.148737	0.267034	0.270056	0.339925	0.590059	0.470191	0.455565	0.155624	0.171254	0.245106	0.346843	0.224581	0.358408	0.482905	0.498661	0.559951	22.6603	21.0443	0.10785	0.802424	0.893905	Pi15	1	17601901	17630939	+	6923	protein_coding	peptidase inhibitor 15 [Source:MGI Symbol;Acc:MGI:1934659]	-
ENSMUSG00000097971	0.968265	1.05377	0.797705	2.20543	1.66878	2.53453	2.29863	2.41081	2.73883	2.30141	1.70947	2.65408	3.62287	3.82281	3.75986	2.73086	3.21305	3.82866	126.984	54.725	1.21491	2.30055e-07	1.46355e-06	Gm26917	17	39843013	39846341	+	3329	lincRNA	predicted gene, 26917 [Source:MGI Symbol;Acc:MGI:5504032]	-
ENSMUSG00000067786	203.408	207.614	204.513	98.4479	98.3646	99.1355	282.169	291.846	298.379	88.3911	90.0051	87.5612	79.8449	81.1659	87.8789	222.133	224.488	225.34	2784.07	6563.98	-1.23749	6.60392e-300	3.79404e-297	Nnat	2	157560078	157562522	+	1829	protein_coding	neuronatin [Source:MGI Symbol;Acc:MGI:104716]	-
ENSMUSG00000067787	24.575	25.9824	27.3024	24.4743	25.7167	26.4447	36.2642	34.6919	38.6497	13.6114	16.1689	15.4406	19.4941	21.3458	18.6998	27.1575	25.5166	27.2542	787.541	1381.46	-0.810964	3.15691e-29	6.21561e-28	Blcap	2	157556362	157571274	-	3043	protein_coding	bladder cancer associated protein [Source:MGI Symbol;Acc:MGI:1858907]	-
ENSMUSG00000097974	0.311998	0.423405	0.303699	2.7527	2.63419	2.83047	1.01561	1.27374	0.771217	0.318643	0.481678	0.393473	3.70036	3.69482	2.9663	0.969587	0.935568	0.724114	24.3833	21.6229	0.172189	0.682413	0.816825	Gm10605	7	99625936	99631711	+	3569	lincRNA	predicted gene 10605 [Source:MGI Symbol;Acc:MGI:3642596]	-
ENSMUSG00000097975	0	0	0	0	0	0	0	0	0	0	0	0	0	0	0	0	0	0	NA	NA	NA	NA	NA	Gm8079	8	79549774	79550748	-	975	processed_pseudogene	predicted gene 8079 [Source:MGI Symbol;Acc:MGI:3646128]	-
ENSMUSG00000109997	0.0789844	0	0	0	0	0	0	0	0	0	0	0.0788582	0	0	0.0743115	0	0	0	0.334579	0.341073	0.0654159	0.985214	1	9430099M06Rik	8	102706049	102706790	-	742	TEC	RIKEN cDNA 9430099M06 gene [Source:MGI Symbol;Acc:MGI:1924691]	-
ENSMUSG00000106094	0	0	0	0	0	0	0	0	0	0	0	0	0	0	0	0	0	0	NA	NA	NA	NA	NA	Gm18916	3	126278030	126279275	+	1246	processed_pseudogene	predicted gene, 18916 [Source:MGI Symbol;Acc:MGI:5011101]	-
ENSMUSG00000102502	0	0	0	0	0	0	0	0	0	0	0	0	0	0	0	0	0	0	NA	NA	NA	NA	NA	Ighv1-10	12	114597889	114598326	-	355	IG_V_pseudogene	immunoglobulin heavy variable V1-10 [Source:MGI Symbol;Acc:MGI:5009837]	-
ENSMUSG00000053279	19.6463	19.5137	19.5845	36.8472	37.7298	38.7265	11.7892	11.1928	10.4366	45.5036	43.9971	45.6457	35.2388	38.4324	36.8674	20.6838	21.2772	21.9395	3816.43	1689.91	1.17531	2.77248e-174	5.44913e-172	Aldh1a1	19	20492715	20643462	+	4934	protein_coding	aldehyde dehydrogenase family 1, subfamily A1 [Source:MGI Symbol;Acc:MGI:1353450]	-
ENSMUSG00000088168	0	0	0	0	0	0	0	0	0	0	0	0	0	0	0	0	0	0	NA	NA	NA	NA	NA	Gm23540	4	121083986	121084149	-	164	snRNA	predicted gene, 23540 [Source:MGI Symbol;Acc:MGI:5453317]	-
ENSMUSG00000109839	0	0	0	0	0	0	0	0	0	0	0	0	0	0	0	0	0	0	NA	NA	NA	NA	NA	Gm45677	8	15537582	15538922	+	1341	TEC	predicted gene 45677 [Source:MGI Symbol;Acc:MGI:5791513]	-
ENSMUSG00000109838	0	0	0	0	0	0	0	0	0	0	0	0	0	0	0	0.15938	0	0	NA	NA	NA	NA	NA	Gm45341	8	50117745	50517889	-	1104	lincRNA	predicted gene 45341 [Source:MGI Symbol;Acc:MGI:5791177]	-
ENSMUSG00000102500	0	0	0.138253	0.40423	0	0.146422	0.293545	0	0	0.305381	0.151223	0.149267	0	0	0	0.149622	0.288745	0	1.3597	0.316449	1.96459	0.381037	1	Gm37371	1	140823327	140823718	+	392	TEC	predicted gene, 37371 [Source:MGI Symbol;Acc:MGI:5610599]	-
ENSMUSG00000109833	0	0	0	0.222866	0.676166	0	0	0.236806	0	0	0	0	0	0	0	0	0	0	NA	NA	NA	NA	NA	Gm40193	11	70532232	70532939	-	237	protein_coding	predicted gene, 40193 [Source:MGI Symbol;Acc:MGI:5623078]	-
ENSMUSG00000109832	0	0	0	0	0	0	0	0	0	0	0	0	0	0	0	0	0	0	NA	NA	NA	NA	NA	Olfr662-ps1	7	104700257	104700652	+	396	unprocessed_pseudogene	olfactory receptor 662, pseudogene 1 [Source:MGI Symbol;Acc:MGI:3030496]	-
ENSMUSG00000109831	0.0618864	0.0569894	0	0	0	0	0	0.118528	0.0605525	0	0	0	0.0576268	0	0	0	0	0	0	0.655842	-1.80689	0.608003	1	Gm36431	7	135742676	135833187	+	947	lincRNA	predicted gene, 36431 [Source:MGI Symbol;Acc:MGI:5595590]	-
ENSMUSG00000109830	0	0	0	0	0	0	0	0	0	0	0	0	0	0	0	0	0	0	NA	NA	NA	NA	NA	Gm7965	7	13150477	13151581	-	1105	processed_pseudogene	predicted gene 7965 [Source:MGI Symbol;Acc:MGI:3646147]	-
ENSMUSG00000109837	0	0	0	0	0	0	0	0	0	0	0	0	0	0	0	0	0	0	NA	NA	NA	NA	NA	Gm45655	7	103939754	103939913	+	160	unprocessed_pseudogene	predicted gene 45655 [Source:MGI Symbol;Acc:MGI:5791491]	-
ENSMUSG00000109836	22.8524	21.6129	19.7362	22.0184	21.9704	20.0286	25.5505	21.7033	20.7819	16.5932	16.8676	17.523	18.4039	17.7001	15.7863	17.1354	15.4739	13.7726	996.77	1278.58	-0.358525	8.26166e-08	5.46049e-07	Gm45884	18	36292626	36296041	+	3416	TEC	predicted gene 45884 [Source:MGI Symbol;Acc:MGI:5804999]	-
ENSMUSG00000109835	0	0	0	0	0	0	0	0	0	0	0	0	0	0	0	0	0	0	NA	NA	NA	NA	NA	Olfr730	14	50183296	50188198	-	4903	protein_coding	olfactory receptor 730 [Source:MGI Symbol;Acc:MGI:3030564]	-
ENSMUSG00000109834	0	0	0	0	0	0	0	0	0	0	0	0	0	0	0	0	0	0	NA	NA	NA	NA	NA	Gm5650	7	138062006	138062603	+	598	processed_pseudogene	predicted gene 5650 [Source:MGI Symbol;Acc:MGI:3646505]	-
ENSMUSG00000068324	0.355191	0.163542	0.164228	0.480176	0.32374	0.347864	0	0.17007	0.521302	0.362755	0	0.354623	0.165372	0.348996	0	0.177733	0.342994	0.177986	1.35507	1.31336	0.0525101	0.975755	1	Gm10029	13	6662565	6662894	-	330	processed_pseudogene	predicted gene 10029 [Source:MGI Symbol;Acc:MGI:3641706]	-
ENSMUSG00000068327	0	0	0	0	0	0	0	0	0	0	0	0	0	0	0	0	0	0	NA	NA	NA	NA	NA	Tlx2	6	83068324	83070293	-	1582	protein_coding	T cell leukemia, homeobox 2 [Source:MGI Symbol;Acc:MGI:1350935]	Homeobox
ENSMUSG00000068323	1.85796	2.35254	2.25035	0.0273015	0.0276105	0.0692251	0.0198259	0.0386788	0	0	0.0612814	0.0403258	0.0188052	0	0.00950019	0.0202108	0.0390034	0.0404793	3.37361	218.658	-6.01309	1.4752e-34	3.41459e-33	Slc4a5	6	83219828	83304945	+	5804	protein_coding	solute carrier family 4, sodium bicarbonate cotransporter, member 5 [Source:MGI Symbol;Acc:MGI:2443220]	-
ENSMUSG00000046999	4.77399	4.52184	4.28852	2.27422	1.86483	1.89247	2.23176	2.177	2.0019	2.60036	2.55238	2.58745	1.77816	1.92097	1.47579	2.93486	3.07337	2.23277	114.206	204.171	-0.837604	1.70427e-07	1.09793e-06	1110032F04Rik	3	68869586	68872163	+	2578	protein_coding	RIKEN cDNA 1110032F04 gene [Source:MGI Symbol;Acc:MGI:1915975]	-
ENSMUSG00000068329	6.06754	5.55078	6.2547	7.02824	8.12317	7.94915	6.46437	7.31542	7.5718	6.90786	6.57991	6.57425	7.46529	7.89684	8.04814	6.6695	7.5497	8.09457	338.274	306.995	0.140143	0.214149	0.383429	Htra2	6	83051266	83055273	-	2946	protein_coding	HtrA serine peptidase 2 [Source:MGI Symbol;Acc:MGI:1928676]	-
ENSMUSG00000068328	11.1989	10.6422	11.1004	12.3987	12.4901	11.073	9.39596	9.91918	9.66223	13.6847	13.9694	13.9495	11.6275	13.3766	12.96	12.246	12.5073	12.12	780.054	629.19	0.310374	4.35333e-05	0.000209855	Aup1	6	83054521	83057808	+	3276	protein_coding	ancient ubiquitous protein 1 [Source:MGI Symbol;Acc:MGI:107789]	-
ENSMUSG00000110079	0	0	0	0	0	0	0	0	0	0	0	0	0	0.0260917	0	0	0	0	NA	NA	NA	NA	NA	Gm45292	8	91450306	91452512	+	2207	TEC	predicted gene 45292 [Source:MGI Symbol;Acc:MGI:5791128]	-
ENSMUSG00000110078	0.369757	1.10662	0.68385	0	0	0	0.090749	0.531133	0.27134	0.188816	0.748007	0.369166	0	0	0	0.647575	0.714119	0.370571	4.73795	7.98788	-0.757774	0.367112	0.559711	Gm45241	7	135850708	135854448	-	634	lincRNA	predicted gene 45241 [Source:MGI Symbol;Acc:MGI:5791077]	-
ENSMUSG00000106388	0	0	0	0	0	0	0	0	0	0	0	0	0	0	0	0	0	0	NA	NA	NA	NA	NA	Rhox7-ps2	X	37676370	37679555	-	322	unprocessed_pseudogene	reproductive homeobox 7, pseudogene 2 [Source:MGI Symbol;Acc:MGI:5615638]	-
ENSMUSG00000106389	0	0	0	0	0	0	0	0	0	0	0	0	0	0	0	0	0	0	NA	NA	NA	NA	NA	Gm21006	5	84866179	84866845	-	667	processed_pseudogene	predicted gene, 21006 [Source:MGI Symbol;Acc:MGI:5434361]	-
ENSMUSG00000110071	0	0	0	0	0	0	0	0.0722769	0	0.0770826	0.038171	0.0376773	0	0	0	0	0	0	1.3597	0	2.92662	0.238968	1	Gm45512	8	45920872	45922424	+	1553	TEC	predicted gene 45512 [Source:MGI Symbol;Acc:MGI:5791348]	-
ENSMUSG00000110070	5.32786	3.78192	5.44004	6.50238	8.39701	9.02272	5.77528	6.90908	5.43023	10.2025	8.19585	8.42229	8.16522	7.96147	6.78796	6.44281	7.3958	5.00587	81.0567	44.7897	0.857054	0.00116918	0.00443261	Gm45619	7	45368177	45368704	+	528	lincRNA	predicted gene 45619 [Source:MGI Symbol;Acc:MGI:5791455]	-
ENSMUSG00000106386	0	0	0	0.0137658	0	0	0.0149948	0	0	0	0	0.0152496	0	0.0150077	0.0143704	0	0	0	NA	NA	NA	NA	NA	Gm42991	5	131972050	131975886	-	3837	TEC	predicted gene 42991 [Source:MGI Symbol;Acc:MGI:5663128]	-
ENSMUSG00000106387	0	0	0	0	0	0	0	0	0	0	0	0	0	0	0	0	0	0	NA	NA	NA	NA	NA	Igkv4-73	6	69197583	69198116	-	358	IG_V_pseudogene	immunoglobulin kappa variable 4-73 [Source:MGI Symbol;Acc:MGI:3645825]	-
ENSMUSG00000106380	0.139872	0.0644021	0	0.346666	0.223102	0.0342467	0.240301	0	0.0342143	0.0714255	0.212218	0.0698243	0.390735	0.481015	0.164496	0.0699902	0.0675345	0.14018	3.39036	1.99383	0.780142	0.547977	0.721798	Gm3519	5	52441159	52443252	+	1676	antisense	predicted gene 3519 [Source:MGI Symbol;Acc:MGI:3781696]	-
ENSMUSG00000110074	0	0	0	0	0	0	0.0659048	0.0642875	0.131371	0	0	0	0.250046	0	0	0	0.194481	0.20184	NA	NA	NA	NA	NA	Olfr563-ps1	7	102791250	102792340	+	873	unprocessed_pseudogene	olfactory receptor 563, pseudogene 1 [Source:MGI Symbol;Acc:MGI:3030397]	-
ENSMUSG00000110077	1.05541	1.08624	1.09079	1.28691	0.792203	1.06404	2.01128	1.54576	1.79198	1.10959	1.25592	1.30166	0.896054	1.67751	1.28502	1.9882	1.16905	1.71105	39.6244	35.5828	0.155224	0.628936	0.782146	Gm45632	7	105622817	105624704	-	1888	TEC	predicted gene 45632 [Source:MGI Symbol;Acc:MGI:5791468]	-
ENSMUSG00000106383	3.16246	2.85026	2.95553	4.82105	5.21292	4.67879	3.10464	2.96402	2.7322	3.60777	4.79817	4.29945	8.17649	6.84269	6.77369	3.13124	4.41835	3.20314	126.666	91.0822	0.476824	0.0157656	0.0457154	E330034L11Rik	3	95639304	95641045	+	1742	TEC	RIKEN cDNA E330034L11 gene [Source:MGI Symbol;Acc:MGI:3026962]	-
ENSMUSG00000099906	0	0	0	0	0	0	0	0	0	0	0	0	0	0	0	0	0	0	NA	NA	NA	NA	NA	Gm28653	1	20669882	20684298	+	5551	lincRNA	predicted gene 28653 [Source:MGI Symbol;Acc:MGI:5579359]	-
ENSMUSG00000064493	0	0	0	0	0	0	0	0	0	0	0	0	0	0	0	0	0	0	NA	NA	NA	NA	NA	Snora28	12	111540941	111541067	+	127	snoRNA	small nucleolar RNA, H/ACA box 28 [Source:MGI Symbol;Acc:MGI:3819496]	-
ENSMUSG00000064492	1.09545	0	0	0	0	0	0	0	0	0	1.66204	0	0	0	0	0	0.528915	0	1.01765	0.682146	0.599813	0.810842	1	Gm22060	9	32446822	32446928	-	107	snRNA	predicted gene, 22060 [Source:MGI Symbol;Acc:MGI:5451837]	-
ENSMUSG00000064491	0	0	0	0	0	0	0	0	0	0	0	0	0	0	0	0.548148	0	0	NA	NA	NA	NA	NA	Gm22061	11	98946444	98946550	+	107	snRNA	predicted gene, 22061 [Source:MGI Symbol;Acc:MGI:5451838]	-
ENSMUSG00000063442	0.151438	0.139455	0	0.272968	0.138029	0.148314	0	0.435062	0	0.154663	0	0	0.141014	0.148797	0	0	0.146238	0	0.342955	0.655842	-0.843329	0.767847	1	Gm7117	X	105725128	105725514	-	387	processed_pseudogene	predicted pseudogene 7117 [Source:MGI Symbol;Acc:MGI:3649027]	-
ENSMUSG00000064497	0	0	0	0	0	0	0	0	0	0	0	0	0	0	0	0	0	0	NA	NA	NA	NA	NA	Gm22062	X	165717409	165717515	-	107	snRNA	predicted gene, 22062 [Source:MGI Symbol;Acc:MGI:5451839]	-
ENSMUSG00000064496	0	0	0	0	0	0	0	0	0	0	0	0	0	0	0	0	0	0	NA	NA	NA	NA	NA	DQ267101	12	109651424	109651496	+	73	snoRNA	snoRNA DQ267101 [Source:MGI Symbol;Acc:MGI:5439874]	-
ENSMUSG00000064495	0	0	0	0	0	0	0	0	0	0.900069	0	0	0.41032	0.432965	0.41458	0	0	0.44162	0.68591	0	1.93772	0.607395	1	Gm24313	11	6619808	6619940	-	133	snoRNA	predicted gene, 24313 [Source:MGI Symbol;Acc:MGI:5454090]	-
ENSMUSG00000063446	0.935123	0.861128	0.946737	2.11423	2.21163	2.33696	1.17127	1.24289	0.985956	0.411655	0.505548	0.402426	1.86162	2.10694	1.53965	0.605073	0.47486	0.565541	54.9081	116.267	-1.08221	1.23611e-06	7.32705e-06	Plppr1	4	49059273	49340259	+	7270	protein_coding	phospholipid phosphatase related 1 [Source:MGI Symbol;Acc:MGI:2445015]	-
ENSMUSG00000076946	0	0	0	0	0	0	0	0	0	0	0	0	0	0	0	0	0	0	NA	NA	NA	NA	NA	Mir582	13	109324744	109324824	+	81	miRNA	microRNA 582 [Source:MGI Symbol;Acc:MGI:3718550]	-
ENSMUSG00000076944	0	0	0	0	0	0	0	0	0	0	0	0	0	0	0	0	0	0	NA	NA	NA	NA	NA	Gm22064	7	143780090	143780155	+	66	miRNA	predicted gene, 22064 [Source:MGI Symbol;Acc:MGI:5451841]	-
ENSMUSG00000076940	0	0.147456	0	0	0	0	0	0	0.156675	0	0	0	0	0	0	0	0	0	NA	NA	NA	NA	NA	Iglv2	16	19260401	19260859	-	366	IG_V_gene	immunoglobulin lambda variable 2 [Source:MGI Symbol;Acc:MGI:99548]	-
ENSMUSG00000076941	0	0	0	0	0	0	0	0	0	0	0	0	0	0	0	0	0	0	NA	NA	NA	NA	NA	Gm22065	18	73624928	73625037	+	110	miRNA	predicted gene, 22065 [Source:MGI Symbol;Acc:MGI:5451842]	-
ENSMUSG00000073555	0.243732	0.122425	0.204896	0.039939	0.080782	0.0651012	0.195771	0.0212185	0.0650396	0.543104	0.672358	0.951247	0.35075	0.587818	0.60455	0.554365	0.427931	0.466331	32.7943	8.8049	1.90353	0.000105429	0.000479351	Gm4951	18	60212080	60247820	+	2645	protein_coding	predicted gene 4951 [Source:MGI Symbol;Acc:MGI:3644953]	-
ENSMUSG00000070522	1.0853	0.666284	0.501806	1.05965	1.15407	0.620035	1.33183	0.952705	1.1504	0.369473	0.457404	0.451488	0.84217	0.622053	0.68073	0.362048	0.262009	0.634489	4.74079	8.50972	-0.838787	0.286551	0.47192	Gm6505	3	28764713	28765360	-	648	processed_pseudogene	predicted pseudogene 6505 [Source:MGI Symbol;Acc:MGI:3648080]	-
ENSMUSG00000076948	0	0	0	0	0	0	0	0	0	0	0	0	0	0	0	0	0	0	NA	NA	NA	NA	NA	Mir467e	2	10505721	10505807	+	87	miRNA	microRNA 467e [Source:MGI Symbol;Acc:MGI:3718541]	-
ENSMUSG00000076949	0	0	0	0.960352	0	0	0	0	0	0	0.538905	0	0	0	0	0	0	0	NA	NA	NA	NA	NA	Gm22066	3	123015259	123015368	-	110	miRNA	predicted gene, 22066 [Source:MGI Symbol;Acc:MGI:5451843]	-
ENSMUSG00000100979	0	0	0	0	0	0	0	0	0	0	0	0	0	0	0	0	0	0	NA	NA	NA	NA	NA	Gm29347	1	120856674	120858010	+	449	lincRNA	predicted gene 29347 [Source:MGI Symbol;Acc:MGI:5580053]	-
ENSMUSG00000100978	0	0	0	0	0	0	0	0	0	0	0	0	0	0	0	0	0	0	NA	NA	NA	NA	NA	Gm20912	Y	81724610	81725302	-	693	unprocessed_pseudogene	predicted gene, 20912 [Source:MGI Symbol;Acc:MGI:5434268]	-
ENSMUSG00000066438	0.535626	0.602852	0.591619	0.978881	1.08489	1.42802	1.29998	1.04011	1.33932	0.562229	0.586926	0.490206	1.38544	1.79814	1.51181	0.952961	1.19251	0.999055	36.9598	39.7358	-0.105726	0.740539	0.854976	Plekhd1	12	80692591	80724214	+	3939	protein_coding	pleckstrin homology domain containing, family D (with coiled-coil domains) member 1 [Source:MGI Symbol;Acc:MGI:3036228]	-
ENSMUSG00000100971	0	0	0	0	0	0	0	0	0	0	0	0	0	0	0	0	0	0	NA	NA	NA	NA	NA	Gm28824	Y	69766529	69769872	-	2167	lincRNA	predicted gene 28824 [Source:MGI Symbol;Acc:MGI:5579530]	-
ENSMUSG00000100970	0	0	0	0	0	0	0	0	0	0	0	0	0	0	0	0	0	0	NA	NA	NA	NA	NA	Gm29270	Y	49473820	49477161	-	2167	lincRNA	predicted gene 29270 [Source:MGI Symbol;Acc:MGI:5579976]	-
ENSMUSG00000100973	0	0	0	0	0	0	0	0	0	0	0	0	0	0	0	0	0	0	NA	NA	NA	NA	NA	Gm29299	Y	86602267	86628474	+	923	unprocessed_pseudogene	predicted gene 29299 [Source:MGI Symbol;Acc:MGI:5580005]	-
ENSMUSG00000100972	0	0	0	0	0	0	0	0	0	0	0	0	0	0	0	0	0	0	NA	NA	NA	NA	NA	Gm28553	Y	48856497	48882617	+	923	protein_coding	predicted gene 28553 [Source:MGI Symbol;Acc:MGI:5579259]	-
ENSMUSG00000100975	0.837939	0.953195	0.273482	0.577503	0.269556	0.434464	0.580672	0.188807	0.482281	1.15783	0.997133	0.885812	0.504877	0.678033	0.74199	0.246643	0.856763	0.296395	20.6947	14.3071	0.53441	0.300551	0.487982	Gm28875	12	104925501	104926689	-	1189	lincRNA	predicted gene 28875 [Source:MGI Symbol;Acc:MGI:5579581]	-
ENSMUSG00000100974	0	0	0	0	0	0	0	0	0	0	0	0	0	0	0	0	0	0	NA	NA	NA	NA	NA	Gm28459	Y	45753298	45753993	-	696	unprocessed_pseudogene	predicted gene 28459 [Source:MGI Symbol;Acc:MGI:5579165]	-
ENSMUSG00000100977	0	0	0	0	0	0	0	0	0	0	0	0	0	0	0	0	0	0	NA	NA	NA	NA	NA	Gm29334	1	100653800	100654156	+	357	processed_pseudogene	predicted gene 29334 [Source:MGI Symbol;Acc:MGI:5580040]	-
ENSMUSG00000100976	0	0	0	0	0	0	0	0	0	0	0	0	0	0	0	0	0	0	NA	NA	NA	NA	NA	Gm29134	Y	69670176	69670660	+	126	unprocessed_pseudogene	predicted gene 29134 [Source:MGI Symbol;Acc:MGI:5579840]	-
ENSMUSG00000092474	0	0	0	0	0	0	0	0	0	0	0	0	0	0	0	0	0	0	NA	NA	NA	NA	NA	Gm20478	17	36167982	36171805	+	1031	antisense	predicted gene 20478 [Source:MGI Symbol;Acc:MGI:5141943]	-
ENSMUSG00000092476	0	0	0	0	0	0	0	0	0	0	0	0	0	0	0	0	0	0	NA	NA	NA	NA	NA	Vmn1r-ps65	7	12214595	12215545	+	951	unprocessed_pseudogene	vomeronasal 1 receptor, pseudogene 65 [Source:MGI Symbol;Acc:MGI:3782022]	-
ENSMUSG00000092477	0	0	0	0	0	0	0	0	0	0	0	0	0	0	0	0	0	0	NA	NA	NA	NA	NA	Gm18808	17	37413142	37415123	-	462	unprocessed_pseudogene	predicted gene, 18808 [Source:MGI Symbol;Acc:MGI:5010993]	-
ENSMUSG00000092470	0.0768912	0.127452	0.113766	0.318773	0.504596	0.391586	0.196262	0.191446	0.361122	0.251292	0.202213	0.245658	0.458232	0.483521	0.462989	0.369363	0.386104	0.215769	15.2503	7.06988	1.10431	0.0692803	0.161227	Gm20518	16	17835277	17891671	-	3811	protein_coding	predicted gene 20518 [Source:MGI Symbol;Acc:MGI:5141983]	-
ENSMUSG00000092471	0	0	0	0	0.0386241	0	0	0.0405806	0	0.0432788	0.042863	0.0846172	0	0	0	0	0.163685	0.0424696	1.35133	0	2.91944	0.240974	1	Cyp21a2-ps	17	34719813	34722252	-	1383	unprocessed_pseudogene	cytochrome P450, family 21, subfamily a, polypeptide 2 pseudogene [Source:MGI Symbol;Acc:MGI:3645529]	-
ENSMUSG00000092472	0	0	0	0	0	0	0	0	0	0	0	0	0	0	0	0	0	0	NA	NA	NA	NA	NA	Gm20473	12	23338309	23338420	-	112	unprocessed_pseudogene	predicted gene 20473 [Source:MGI Symbol;Acc:MGI:5141938]	-
ENSMUSG00000092473	0	0	0	0	0	0	0	0	0	0	0	0	0	0	0	0	0	0	NA	NA	NA	NA	NA	Vmn1r180	7	23950632	23955691	+	5060	protein_coding	vomeronasal 1 receptor 180 [Source:MGI Symbol;Acc:MGI:3033485]	-
ENSMUSG00000019932	0	0.0236706	0.142619	0	0.0468571	0	0	0.172307	0	0	0	0.051327	0.0478707	0	0	0.0257245	0	0	0.669159	2.21346	-1.72423	0.385037	1	Kera	10	97606879	97613692	+	2280	protein_coding	keratocan [Source:MGI Symbol;Acc:MGI:1202398]	-
ENSMUSG00000019933	0.148999	0.182946	0.0918561	0.0447622	0.0452687	0	0.0487584	0.190247	0.0971919	0.101448	0.0502369	0.0991742	0.046248	0.0488003	0.140184	0	0.191844	0.199103	1.69428	2.91519	-0.782515	0.5474	0.721219	Mrln	10	70204664	70219711	+	1180	protein_coding	myoregulin [Source:MGI Symbol;Acc:MGI:1916813]	-
ENSMUSG00000019935	1.192	1.21202	0.780777	0.760957	0.531908	0.48642	1.06049	0.915566	1.1663	0.228259	0.251185	0.148761	0.34686	0.402603	0.128502	0.584033	0.551551	0.423095	16.9724	87.627	-2.36876	1.57589e-12	1.48859e-11	Slc17a8	10	89574020	89621253	-	4720	protein_coding	solute carrier family 17 (sodium-dependent inorganic phosphate cotransporter), member 8 [Source:MGI Symbol;Acc:MGI:3039629]	-
ENSMUSG00000019936	1.60189	1.74909	2.41243	0.247494	0.375442	0.0448243	1.50521	1.49019	1.2315	0.841377	0.85644	1.14238	0.2344	0.539643	0.279894	1.09929	1.43639	1.05499	41.6263	86.0761	-1.04873	0.000125587	0.000563794	Epyc	10	97644068	97682454	+	2561	protein_coding	epiphycan [Source:MGI Symbol;Acc:MGI:107942]	-
ENSMUSG00000100888	0	0	0	0	0	0	0	0	0	0	0	0	0	0	0	0	0	0	NA	NA	NA	NA	NA	Gm29567	Y	78064684	78065298	-	615	unprocessed_pseudogene	predicted gene 29567 [Source:MGI Symbol;Acc:MGI:5580273]	-
ENSMUSG00000107596	0	0	0	0	0	0	0	0	0	0	0	0	0	0	0	0	0	0	NA	NA	NA	NA	NA	Gm18913	6	65432160	65433948	+	1789	processed_pseudogene	predicted gene, 18913 [Source:MGI Symbol;Acc:MGI:5011098]	-
ENSMUSG00000020349	47.4329	48.0317	47.5455	42.1497	42.5126	41.4657	50.2989	50.2335	51.1266	39.0134	40.2373	41.4355	37.5159	36.342	37.125	45.6137	45.8494	44.5182	5173.49	6245.22	-0.271583	7.09294e-18	9.1231e-17	Ppp2ca	11	52098681	52127778	+	7490	protein_coding	protein phosphatase 2 (formerly 2A), catalytic subunit, alpha isoform [Source:MGI Symbol;Acc:MGI:1321159]	-
ENSMUSG00000103779	0	0	0	0.0330052	0.0556312	0	0.0359518	0.0350696	0	0.0498684	0	0.0243752	0.0227338	0.0839597	0	0	0.0353638	0.012234	2.04098	0	3.51256	0.127681	1	Gm36931	17	51766643	51771443	-	4801	TEC	predicted gene, 36931 [Source:MGI Symbol;Acc:MGI:5610159]	-
ENSMUSG00000064145	5.68342	6.55619	5.74304	6.96731	6.14102	5.88788	6.40443	6.77397	6.20371	6.62364	6.45956	6.40651	6.16005	5.74192	6.31742	5.91716	6.58	6.15529	855.799	804.396	0.0886765	0.243297	0.420121	Arih2	9	108602942	108649386	-	7672	protein_coding	ariadne RBR E3 ubiquitin protein ligase 2 [Source:MGI Symbol;Acc:MGI:1344361]	-
ENSMUSG00000020346	10.7604	11.5851	11.3818	10.267	10.5074	10.9993	11.5118	11.2175	11.7279	12.5956	11.8734	12.4616	10.481	9.70892	10.8228	11.2892	10.3789	11.9382	1000.42	930.748	0.103578	0.123222	0.253086	Mgat1	11	49244191	49263030	+	4733	protein_coding	mannoside acetylglucosaminyltransferase 1 [Source:MGI Symbol;Acc:MGI:96973]	-
ENSMUSG00000064147	0.0231417	0.106553	0.0641995	0.0417132	0.0210926	0.0566609	0.0227186	0.0332417	0.0113215	0.0709038	0.0936301	0.0231048	0.0215489	0.0568454	0.0326589	0.0347395	0.0558676	0.0115963	5.44061	5.72853	-0.0833481	0.925782	0.962725	Rab44	17	29114145	29148980	+	5065	protein_coding	RAB44, member RAS oncogene family [Source:MGI Symbol;Acc:MGI:3045302]	-
ENSMUSG00000070464	0	0.191379	0	0	0	0	0	0	0	0	0	0	0	0	0	0.207985	0	0	NA	NA	NA	NA	NA	Ccl26	5	135560448	135563569	-	282	protein_coding	chemokine (C-C motif) ligand 26 [Source:MGI Symbol;Acc:MGI:3589281]	-
ENSMUSG00000064141	0.821586	0.814773	0.837667	0.740458	0.844843	1.17601	0.55839	0.72625	0.865714	1.03272	1.38504	1.32506	0.58849	0.724462	0.872078	0.801139	0.813716	0.591155	59.5893	40.1294	0.57073	0.0458292	0.114732	Zfp69	4	120930137	120951699	-	2782	protein_coding	zinc finger protein 69 [Source:MGI Symbol;Acc:MGI:107794]	zf-C2H2
ENSMUSG00000070462	6.20041	6.87852	5.587	4.38473	4.08491	4.33751	4.02342	4.35514	4.15231	4.84724	4.62683	5.31934	3.20074	3.24748	3.42054	3.77076	3.72782	3.81589	375.325	482.425	-0.362093	0.000718081	0.00282964	Tlnrd1	7	83879873	83884305	-	4433	protein_coding	talin rod domain containing 1 [Source:MGI Symbol;Acc:MGI:1891420]	-
ENSMUSG00000070461	5.66482	5.57078	5.43244	6.01939	6.40623	6.16441	5.9217	5.87684	5.93619	6.1426	5.95979	5.27174	6.93554	7.45573	7.04044	6.77155	7.14178	7.2368	333.335	325.745	0.033133	0.769382	0.872327	9230112E08Rik	2	180983924	180987275	+	3352	sense_overlapping	RIKEN cDNA 9230112E08 gene [Source:MGI Symbol;Acc:MGI:2444774]	-
ENSMUSG00000020340	106.668	109.617	107.353	105.334	107.421	106.827	125.397	129.463	127.531	69.1576	66.7156	68.0439	83.6452	83.2351	85.0026	101.54	101.818	102.719	8289.94	13403	-0.693232	4.80165e-165	8.74681e-163	Cyfip2	11	46193850	46312859	-	7103	protein_coding	cytoplasmic FMR1 interacting protein 2 [Source:MGI Symbol;Acc:MGI:1924134]	-
ENSMUSG00000053490	0	0	0	0	0	0	0	0	0	0	0	0	0	0	0	0.021967	0	0	NA	NA	NA	NA	NA	Trim60	8	64999307	65018584	-	2670	protein_coding	tripartite motif-containing 60 [Source:MGI Symbol;Acc:MGI:2387430]	-
ENSMUSG00000107595	0.0473587	0.130834	0	0.0640235	0	0.0695727	0.116232	0.0453519	0.0695069	0.072551	0.0479027	0.0945661	0.110248	0.0930656	0.0222784	0.0710931	0.0914649	0	3.04561	2.57076	0.241769	0.847907	0.919988	Gm44441	6	103564356	103566830	+	2475	TEC	predicted gene, 44441 [Source:MGI Symbol;Acc:MGI:5690833]	-
ENSMUSG00000053499	0	0	0	0	0	0	0	0	0	0	0	0	0	0	0	0	0	0	NA	NA	NA	NA	NA	Gm5444	13	4771651	4836485	+	2468	lincRNA	predicted gene 5444 [Source:MGI Symbol;Acc:MGI:3644242]	-
ENSMUSG00000107593	0	0	0.0962613	0.187635	0	0	0	0	0	0	0	0.207861	0	0.306844	0	0	0	0	0.669159	0.316449	0.947093	0.75784	1	Gm44097	6	87657754	87663823	+	563	antisense	predicted gene, 44097 [Source:MGI Symbol;Acc:MGI:5690489]	-
ENSMUSG00000107479	0	0.207873	0.0521859	0.127153	0.0257184	0.0829044	0.0831029	0.0270212	0.0276087	0.115271	0.0570819	0.0563436	0.157648	0.166349	0.053095	0.0847161	0.0544958	0.028279	2.71941	3.15105	-0.224778	0.859006	0.923821	2610300M13Rik	6	66451949	66465738	-	2077	lincRNA	RIKEN cDNA 2610300M13 gene [Source:MGI Symbol;Acc:MGI:1919734]	-
ENSMUSG00000107478	0.0268899	0.0371431	0.0621646	0.0727039	0.122544	0.0790055	0.0395973	0.103002	0.0657757	0.0549251	0.0679968	0.0134234	0.0625976	0.0792627	0.0505979	0.080732	0.0519329	0.134745	3.40248	3.2087	0.0782956	0.943721	0.971961	Gm45234	6	124739189	124756021	-	4359	protein_coding	predicted gene 45234 [Source:MGI Symbol;Acc:MGI:5753810]	-
ENSMUSG00000107475	0	0	0	0	0	0	0	0	0	0	0	0	0	0	0	0	0	0	NA	NA	NA	NA	NA	Gm19177	6	107881073	107881685	+	613	processed_pseudogene	predicted gene, 19177 [Source:MGI Symbol;Acc:MGI:5011362]	-
ENSMUSG00000107474	0	0	0	0	0	0	0	0	0	0	0	0	0	0	0	0	0	0	NA	NA	NA	NA	NA	Gm43932	6	114062196	114062247	+	52	processed_pseudogene	predicted gene, 43932 [Source:MGI Symbol;Acc:MGI:5690324]	-
ENSMUSG00000107477	0.0869532	0.160145	0	1.09714	0.554777	0.255479	0.341453	0.166537	0	0.71044	0.351808	0.520885	0.242905	0.854367	0.409044	0.609143	0.0839673	0.435723	6.10798	0.970611	2.65297	0.035341	0.0919901	Gm44366	6	134889774	134892067	-	674	sense_intronic	predicted gene, 44366 [Source:MGI Symbol;Acc:MGI:5690758]	-
ENSMUSG00000107476	1.67111	1.77087	1.65404	2.24779	2.15077	2.39328	1.73948	1.52792	1.50363	2.24701	2.115	2.09603	1.82195	2.16179	1.91987	1.47071	1.53263	1.5233	257.964	207.359	0.314618	0.0162937	0.0470581	Zfp862-ps	6	48504337	48534832	+	6979	transcribed_unitary_pseudogene	zinc finger protein 862, pseudogene [Source:MGI Symbol;Acc:MGI:1889827]	-
ENSMUSG00000107471	0	0	0	0	0	0	0	0	0	0	0	0	0	0	0	0	0	0	NA	NA	NA	NA	NA	Gm44147	6	123150076	123150169	+	94	processed_pseudogene	predicted gene, 44147 [Source:MGI Symbol;Acc:MGI:5690539]	-
ENSMUSG00000107470	1.54615	3.11881	2.11061	2.32246	3.35535	2.37955	3.10804	1.90367	2.44933	2.6318	2.01074	1.54368	1.9882	2.89369	2.70154	2.43154	2.48843	3.09911	28.1884	31.4518	-0.16253	0.680259	0.815393	Gm3375	7	3181093	3181888	+	796	processed_pseudogene	predicted gene 3375 [Source:MGI Symbol;Acc:MGI:3781553]	-
ENSMUSG00000107473	0	0	0	0	0	0	0	0	0	0	0	0	0	0	0	0	0	0	NA	NA	NA	NA	NA	Gm44255	6	77984516	77986568	+	2053	TEC	predicted gene, 44255 [Source:MGI Symbol;Acc:MGI:5690647]	-
ENSMUSG00000107472	0	0	0	0.11359	0	0	0	0	0	0	0	0	0	0	0	0	0	0	NA	NA	NA	NA	NA	Gm44265	6	88353142	88353606	-	465	sense_intronic	predicted gene, 44265 [Source:MGI Symbol;Acc:MGI:5690657]	-
ENSMUSG00000054728	45.7766	46.2423	45.5958	32.4687	33.492	33.0972	34.649	34.8849	33.9847	39.1786	39.5423	41.2652	27.7491	28.1661	28.0371	32.8074	33.4229	32.3959	6600.02	7711.36	-0.224475	1.06236e-14	1.14714e-13	Phactr1	13	42680623	43138526	+	9611	protein_coding	phosphatase and actin regulator 1 [Source:MGI Symbol;Acc:MGI:2659021]	-
ENSMUSG00000054723	3.68669	3.6797	3.84908	4.03005	3.59872	3.3544	3.03553	2.71049	3.67704	6.85024	5.5334	6.07925	4.58463	4.04306	3.80424	4.28463	5.00709	4.52912	260.385	161.126	0.692062	1.4533e-06	8.54215e-06	Vmac	17	56713936	56718022	-	2464	protein_coding	vimentin-type intermediate filament associated coiled-coil protein [Source:MGI Symbol;Acc:MGI:2146912]	-
ENSMUSG00000054720	4.3415	3.99091	3.89434	2.75345	2.40775	2.50467	3.55553	3.18964	3.38635	3.93348	3.77952	4.38808	2.60243	2.67834	2.65826	3.43298	3.20162	3.35346	530.092	545.594	-0.0406861	0.660233	0.802234	Lrrc8c	5	105519388	105613018	+	7654	protein_coding	leucine rich repeat containing 8 family, member C [Source:MGI Symbol;Acc:MGI:2140839]	-
ENSMUSG00000054727	0	0	0	0	0.0436414	0	0.0470056	0.0458521	0	0.0489008	0.048431	0.0956091	0	0	0	0	0.0462369	0.0479865	1.35133	0	2.91944	0.240974	1	1700013H16Rik	X	53742901	53757831	-	1224	protein_coding	RIKEN cDNA 1700013H16 gene [Source:MGI Symbol;Acc:MGI:1922764]	-
ENSMUSG00000079806	0	0	0	0	0	0	0	0	0	0	0	0	0	0	0	0	0	0	NA	NA	NA	NA	NA	Gm21719	Y	6680421	6682872	-	1358	protein_coding	predicted gene, 21719 [Source:MGI Symbol;Acc:MGI:5433883]	-
ENSMUSG00000078912	0	0	0	0	0	0	0	0	0	0	0	0	0	0	0	0	0	0	NA	NA	NA	NA	NA	Gm11011	2	169582845	169587745	-	258	protein_coding	predicted gene 11011 [Source:MGI Symbol;Acc:MGI:3779229]	-
ENSMUSG00000054622	0.0758659	0.0698628	0	0.136749	0.103723	0.185752	0.0744788	0.181628	0.148461	0.154963	0.115106	0.113617	0.105966	0.186357	0.142755	0	0.109891	0.152066	3.3932	1.31168	1.37988	0.310469	0.498807	D730045B01Rik	5	151367720	151428210	-	1545	lincRNA	RIKEN cDNA D730045B01 gene [Source:MGI Symbol;Acc:MGI:1925117]	-
ENSMUSG00000036744	0	0	0	0	0	0	0	0	0	0	0	0	0	0	0	0	0	0	NA	NA	NA	NA	NA	Olfr701	7	106814129	106821472	+	4193	protein_coding	olfactory receptor 701 [Source:MGI Symbol;Acc:MGI:3030535]	-
ENSMUSG00000036745	34.7271	33.9183	34.244	17.911	18.243	16.9915	36.1246	35.3468	33.5069	38.2907	38.8121	39.5701	14.9537	15.2146	14.742	26.6651	26.0513	25.0972	5519.68	4958.61	0.154812	6.66941e-07	4.06183e-06	Ttll7	3	146852367	146984009	+	8266	protein_coding	tubulin tyrosine ligase-like family, member 7 [Source:MGI Symbol;Acc:MGI:1918142]	-
ENSMUSG00000099253	0	0	0	0	0	0	0	0	0	0	0	0	0	0	0	0	0.070303	0	NA	NA	NA	NA	NA	Gm7863	9	72128587	72129391	+	805	processed_pseudogene	predicted gene 7863 [Source:MGI Symbol;Acc:MGI:3647996]	-
ENSMUSG00000099252	0.761123	0.700896	0	0.685966	0	0	0	0.72887	0	0	0	0	0	0.747849	0.716092	0	0	0	0	0.655842	-1.80689	0.608003	1	Gm27265	4	43905078	43905154	+	77	misc_RNA	predicted gene, 27265 [Source:MGI Symbol;Acc:MGI:5530647]	-
ENSMUSG00000099255	0	0	0	0	0	0	0	0	0	0	0	0	0	0	0	0	0	0	NA	NA	NA	NA	NA	Gm27266	5	131577987	131578109	+	123	rRNA	predicted gene, 27266 [Source:MGI Symbol;Acc:MGI:5530648]	-
ENSMUSG00000096202	0	0	0	0	0	0	0	0	0	0	0	0	0	0	0	0	0	0	NA	NA	NA	NA	NA	Gm22069	9	45634706	45634812	-	107	snRNA	predicted gene, 22069 [Source:MGI Symbol;Acc:MGI:5451846]	-
ENSMUSG00000099257	0	0	0	0	0	0	0	0	0	0	0	0	0	0	0	0	0	0	NA	NA	NA	NA	NA	Mir6342	1	29421488	29421612	+	125	miRNA	microRNA 6342 [Source:MGI Symbol;Acc:MGI:5530650]	-
ENSMUSG00000036743	0.173085	0.478166	0.128045	0.093596	0.252414	0.101709	0.135936	0.2652	0.169354	0.0353542	0.315131	0.138246	0.0322343	0	0.260551	0.138575	0.267426	0.104079	4.73421	7.6927	-0.70264	0.434041	0.624527	Psma8	18	14706151	14762299	+	1693	protein_coding	proteasome (prosome, macropain) subunit, alpha type, 8 [Source:MGI Symbol;Acc:MGI:1920927]	-
ENSMUSG00000099259	0	0	0	0	0	0	0	0	0	0	0	0	0	0	0	0	0	0	NA	NA	NA	NA	NA	Mir6922	11	60202262	60202327	-	66	miRNA	microRNA 6922 [Source:MGI Symbol;Acc:MGI:5530651]	-
ENSMUSG00000099258	0	0	0	0	0	0	0	0	0	0	0	0	1.70539	0	0	0	0	0	NA	NA	NA	NA	NA	Mir7047	7	24987604	24987667	-	64	miRNA	microRNA 7047 [Source:MGI Symbol;Acc:MGI:5530652]	-
ENSMUSG00000033510	13.1172	13.8539	13.3878	11.6906	12.1772	13.5128	15.2303	15.2287	14.3873	9.98955	10.2212	9.92729	11.0985	11.6633	11.8688	12.706	11.0873	13.844	624.247	851.595	-0.448388	2.07657e-09	1.58311e-08	Otud7a	7	63444751	63759028	+	3619	protein_coding	OTU domain containing 7A [Source:MGI Symbol;Acc:MGI:2158505]	-
ENSMUSG00000036748	37.682	36.0349	37.8891	40.5465	38.5286	37.2892	39.5126	40.3357	40.8582	35.0308	34.9081	31.5927	34.0762	32.5154	35.5095	41.8208	38.05	41.0029	1127.96	1263.02	-0.163227	0.00970081	0.0299183	Cuedc2	19	46329812	46338660	-	1941	protein_coding	CUE domain containing 2 [Source:MGI Symbol;Acc:MGI:1914366]	-
ENSMUSG00000036749	0	0	0	0	0	0	0	0	0	0	0	0	0	0	0	0	0	0	NA	NA	NA	NA	NA	Pramel5	4	144270633	144280488	-	2299	protein_coding	preferentially expressed antigen in melanoma like 5 [Source:MGI Symbol;Acc:MGI:2156389]	-
ENSMUSG00000096209	0	0	0	0	0	0	0	0	0.0183322	0	0	0	0	0	0	0	0	0	NA	NA	NA	NA	NA	Olfr510	7	108666418	108670259	+	3128	protein_coding	olfactory receptor 510 [Source:MGI Symbol;Acc:MGI:3030344]	-
ENSMUSG00000096208	0	0	0	0	0	0	0	0	0	0	0	0	0	0	0	0	0	0	NA	NA	NA	NA	NA	Gm22070	10	114991541	114991647	+	107	snRNA	predicted gene, 22070 [Source:MGI Symbol;Acc:MGI:5451847]	-
ENSMUSG00000079800	0	0	0	0	0	0	0	0	0	0	0	0	0	0	0	0	0	0	NA	NA	NA	NA	NA	AC125149.3	GL456210.1	9124	58882	-	1271	protein_coding	-	-
ENSMUSG00000116539	0	0	0	0	0	0	0	0	0	0.0213919	0	0	0.0390083	0	0	0.0419241	0	0	NA	NA	NA	NA	NA	AC098883.1	16	78477742	78480539	-	2798	TEC	TEC	-
ENSMUSG00000113030	0	0	0	0	0	0	0	0	0	0	0	0	0	0	0	0	0	0	NA	NA	NA	NA	NA	Gm48778	13	17961150	17992533	-	558	processed_transcript	predicted gene, 48778 [Source:MGI Symbol;Acc:MGI:6098473]	-
ENSMUSG00000113031	0.921485	0.254571	0.170425	1.07964	1.17585	1.08297	0.723709	0.264731	1.26227	0.658777	0.745655	0.0920012	1.28709	0.995956	0.52018	0	0.622889	0.831163	5.44899	4.98793	0.13682	0.888286	0.94111	Gm34552	12	74314201	74317162	-	636	lincRNA	predicted gene, 34552 [Source:MGI Symbol;Acc:MGI:5593711]	-
ENSMUSG00000113032	0	0	0	0	0	0	0.0190324	0.00928267	0.018969	0	0	0	0.00902623	0.00952437	0	0.00970092	0.00936056	0.00971477	NA	NA	NA	NA	NA	Gm47578	10	99719143	99891158	+	6046	antisense	predicted gene, 47578 [Source:MGI Symbol;Acc:MGI:6096613]	-
ENSMUSG00000113033	0	0	0	0	0	0	0	0	0	0	0	0	0	0	0	0	0	0	NA	NA	NA	NA	NA	Gm47799	12	26431153	26436819	-	224	unprocessed_pseudogene	predicted gene, 47799 [Source:MGI Symbol;Acc:MGI:6096976]	-
ENSMUSG00000113034	0	0	0	0	0	0	0	0	0	0	0	0	0	0	0	0	0	0	NA	NA	NA	NA	NA	Gm47812	13	71625028	71625143	+	116	processed_pseudogene	predicted gene, 47812 [Source:MGI Symbol;Acc:MGI:6096996]	-
ENSMUSG00000113035	0.0420118	0	0	0.0189317	0	0	0	0	0	0.0214533	0	0.0209723	0	0.0206396	0.0197631	0.0210221	0	0.0421043	0.677534	0.682146	0.0135847	0.995773	1	5830428M24Rik	12	69464787	69475550	-	2790	processed_transcript	RIKEN cDNA 5830428M24 gene [Source:MGI Symbol;Acc:MGI:1923312]	-
ENSMUSG00000116040	0	0	0	0	0	0	0	0	0	0	0	0	0	0	0	0	0	0	NA	NA	NA	NA	NA	Gm49464	15	86704291	86711545	+	237	lincRNA	predicted gene, 49464 [Source:MGI Symbol;Acc:MGI:6155124]	-
ENSMUSG00000113037	0.140881	0.648666	0	0.253939	0.256813	0.551899	0.414915	0.134911	0.275689	0.143881	0.142499	0.140656	0.524737	0.276848	0.265092	0.56396	1.49647	0	1.01675	1.91492	-0.918779	0.596588	1	Gm36550	13	48593501	48595843	+	416	antisense	predicted gene, 36550 [Source:MGI Symbol;Acc:MGI:5595709]	-
ENSMUSG00000113038	0	0	0	0	0	0	0	0	0	0	0	0	0	0	0	0	0	0	NA	NA	NA	NA	NA	Gm48491	13	16273191	16277838	-	580	lincRNA	predicted gene, 48491 [Source:MGI Symbol;Acc:MGI:6098014]	-
ENSMUSG00000113039	0	0	0	0	0	0	0	0	0	0	0	0	0	0	0.0950674	0	0	0	NA	NA	NA	NA	NA	Gm9265	12	20111164	20144845	+	580	unprocessed_pseudogene	predicted gene 9265 [Source:MGI Symbol;Acc:MGI:3643307]	-
ENSMUSG00000062794	0.885492	0.604018	0.576221	1.49266	1.12095	1.20448	0.8854	0.942188	0.770138	0.921098	0.49759	0.736731	1.6949	1.16007	1.29594	0.902588	0.965929	0.83814	44.0951	43.0338	0.0378353	0.908545	0.952909	Zfp599	9	22247430	22259895	-	3574	protein_coding	zinc finger protein 599 [Source:MGI Symbol;Acc:MGI:2679006]	zf-C2H2
ENSMUSG00000062793	0	0	0	0	0	0	0	0	0	0	0	0	0	0	0	0	0	0	NA	NA	NA	NA	NA	Olfr1158	2	87990113	87991054	+	942	protein_coding	olfactory receptor 1158 [Source:MGI Symbol;Acc:MGI:3030992]	-
ENSMUSG00000116048	0	0	0	0	0	0	0	0	0	0	0	0	0	0	0	0	0	0	NA	NA	NA	NA	NA	2025-09-02	1	93478993	93509733	+	3335	protein_coding	septin 2 [Source:MGI Symbol;Acc:MGI:97298]	-
ENSMUSG00000062791	0	0	0	0	0	0	0	0	0	0	0	0	0	0	0	0	0	0	NA	NA	NA	NA	NA	Gm382	X	127039972	127063986	+	4070	protein_coding	predicted gene 382 [Source:MGI Symbol;Acc:MGI:2685228]	-
ENSMUSG00000062421	14.6418	14.9954	14.6063	11.6104	12.205	13.4783	15.2569	13.0667	13.236	12.6577	13.1688	12.6667	11.7227	10.3913	11.8076	11.2491	12.2513	11.2847	660.493	773.357	-0.227719	0.00246538	0.00873624	Arf2	11	103966739	103985337	+	2998	protein_coding	ADP-ribosylation factor 2 [Source:MGI Symbol;Acc:MGI:99595]	-
ENSMUSG00000116535	0	0	0	0	0.107913	0	0	0	0	0	0	0	0	0.348996	0	0	0.114331	0.118658	NA	NA	NA	NA	NA	AC114990.1	16	21841050	21841544	-	495	processed_pseudogene	ribosomal protein L12 (Rpl12) pseudogene	-
ENSMUSG00000024601	6.81417	6.9488	6.89333	11.6644	12.6717	13.4368	4.96107	6.26265	5.9066	9.03774	9.06656	10.0679	11.7322	12.3796	12.3272	6.86521	5.52028	5.63751	413.245	308.676	0.420942	8.43993e-05	0.000389907	Isoc1	18	58659482	58679570	+	2563	protein_coding	isochorismatase domain containing 1 [Source:MGI Symbol;Acc:MGI:1913557]	-
ENSMUSG00000062426	0	0	0	0	0	0	0	0	0	0	0	0	0	0	0	0	0	0	NA	NA	NA	NA	NA	Olfr304	7	86385657	86386658	-	1002	protein_coding	olfactory receptor 304 [Source:MGI Symbol;Acc:MGI:3030138]	-
ENSMUSG00000019066	3.99462	4.21874	4.02976	4.75827	4.90124	4.63722	3.71591	4.03936	3.94952	3.36646	2.85378	3.45833	4.17488	5.00913	5.09866	3.48053	4.26208	3.34552	232.435	299.523	-0.366029	0.00395882	0.0134254	Rab3d	9	21907491	21918192	-	4196	protein_coding	RAB3D, member RAS oncogene family [Source:MGI Symbol;Acc:MGI:97844]	-
ENSMUSG00000114756	0	0	0	0	0	0	0	0	0	0	0	0	0	0	0.526388	0	0	0	NA	NA	NA	NA	NA	Gm47273	18	80854309	80854727	+	419	processed_pseudogene	predicted gene, 47273 [Source:MGI Symbol;Acc:MGI:6096113]	-
ENSMUSG00000079808	0	0	0	0	0	0	0	0	0	0	0	0	0.028572	0	0	0	0	0	NA	NA	NA	NA	NA	AC168977.1	GL456212.1	128555	150452	-	1910	protein_coding	sp110 nuclear body protein-like [Source:NCBI gene;Acc:102638047]	SAND
ENSMUSG00000042377	0.0176022	0.024314	0.0162772	0	0.00802179	0.00861954	0.00864017	0.0337126	0.0172228	0.00898853	0.00890217	0.0351481	0.0245859	0.043238	0.0579627	0.0616553	0.059492	0.0352819	2.02049	2.25935	-0.159187	0.906245	0.951586	Fam83g	11	61684091	61709951	+	6659	protein_coding	family with sequence similarity 83, member G [Source:MGI Symbol;Acc:MGI:1916890]	-
ENSMUSG00000091462	0	0	0	0	0	0	0	0	0	0	0	0	0	0	0	0	0	0	NA	NA	NA	NA	NA	Gm17084	13	34034526	34035036	+	511	processed_pseudogene	predicted gene 17084 [Source:MGI Symbol;Acc:MGI:4937911]	-
ENSMUSG00000101731	0.0222247	0	0	0.0400602	0	0.0217662	0	0.0212829	0.0217456	0.022698	0.0674398	0	0.020695	0.0873483	0.0836392	0.0667256	0.042923	0.0445472	1.3606	0.341073	1.96549	0.406611	1	3830432H09Rik	1	119529480	119536165	-	2637	lincRNA	RIKEN cDNA 3830432H09 gene [Source:MGI Symbol;Acc:MGI:2443278]	-
ENSMUSG00000101732	0	0	0	0	0	0	0	0	0	0	0	0	0	0	0	0	0	0	NA	NA	NA	NA	NA	Gm28328	Y	8853288	8853396	+	109	unprocessed_pseudogene	predicted gene 28328 [Source:MGI Symbol;Acc:MGI:5579034]	-
ENSMUSG00000101733	0	0	0	0	0	0	0	0	0	0	0	0	0	0	0	0	0	0	NA	NA	NA	NA	NA	Gm29189	Y	79985619	79986233	-	615	unprocessed_pseudogene	predicted gene 29189 [Source:MGI Symbol;Acc:MGI:5579895]	-
ENSMUSG00000091466	0	0	0	0	0	0	0	0	0	0	0	0	0	0	0	0	0	0	NA	NA	NA	NA	NA	Gm17183	14	44530797	44533002	+	493	unprocessed_pseudogene	predicted gene 17183 [Source:MGI Symbol;Acc:MGI:4938010]	-
ENSMUSG00000101735	0	0	0	0	0	0	0.072829	0	0	0	0	0	0	0	0	0.148486	0	0	NA	NA	NA	NA	NA	Gm18505	1	148650345	148651134	-	790	processed_pseudogene	predicted gene, 18505 [Source:MGI Symbol;Acc:MGI:5010690]	-
ENSMUSG00000101736	0	0	0	0	0	0	0	0	0	0	0	0	0	0	0	0	0	0	NA	NA	NA	NA	NA	Gm29335	1	88722366	88722824	-	459	processed_pseudogene	predicted gene 29335 [Source:MGI Symbol;Acc:MGI:5580041]	-
ENSMUSG00000101737	0	0	0	0	0	0	0	0	0	0	0	0	0	0	0	0	0	0	NA	NA	NA	NA	NA	Gm28849	Y	9420765	9430932	-	174	unprocessed_pseudogene	predicted gene 28849 [Source:MGI Symbol;Acc:MGI:5579555]	-
ENSMUSG00000101739	0	0	0	0	0	0	0	0	0	0	0	0	0	0	0	0	0	0	NA	NA	NA	NA	NA	Gm5733	7	47733002	47733940	-	939	unprocessed_pseudogene	predicted gene 5733 [Source:MGI Symbol;Acc:MGI:3642992]	-
ENSMUSG00000055891	0	0	0	0	0.0385127	0.082765	0	0	0.12403	0	0	0	0	0.0415172	0.0795085	0	0	0	NA	NA	NA	NA	NA	Ubl4b	3	107553687	107555073	-	1387	protein_coding	ubiquitin-like 4B [Source:MGI Symbol;Acc:MGI:1914841]	-
ENSMUSG00000055897	2.17855	2.3697	2.37512	2.25333	2.10115	2.2243	1.94255	2.22625	2.41771	2.52858	2.82964	2.53515	2.53689	2.29859	2.28352	2.52654	2.65438	2.57899	543.247	485.426	0.161648	0.0808571	0.182519	Ppp4r1l-ps	2	173579320	173659640	-	12025	transcribed_unprocessed_pseudogene	protein phosphatase 4, regulatory subunit 1-like, pseudogene [Source:MGI Symbol;Acc:MGI:1924560]	-
ENSMUSG00000055895	0	0	0	0	0	0	0	0	0	0	0	0	0	0	0	0	0	0	NA	NA	NA	NA	NA	Oosp2	19	11647279	11660559	-	678	protein_coding	oocyte secreted protein 2 [Source:MGI Symbol;Acc:MGI:2684945]	-
ENSMUSG00000108012	0.138223	0	0	0	0	0	0	0.132366	0	0	0	0	0	0	0	0	0	0	NA	NA	NA	NA	NA	Gm44012	6	84921123	84924996	+	424	antisense	predicted gene, 44012 [Source:MGI Symbol;Acc:MGI:5690404]	-
ENSMUSG00000108013	0	0	0	0	0	0	0	0	0	0	0	0	0	0	0	0	0	0	NA	NA	NA	NA	NA	Gm44052	6	67221902	67222544	-	396	processed_pseudogene	predicted gene, 44052 [Source:MGI Symbol;Acc:MGI:5690444]	-
ENSMUSG00000108010	0.346271	0.0797179	0.480311	0.234059	0.157805	0.169564	0.16997	0.248699	0.169404	0.530469	0.875621	0.605007	0.564266	0.340233	1.0588	0.17327	0.334381	0.0867585	7.79194	3.57775	1.12611	0.200994	0.366614	Gm38708	6	88188397	88190681	-	677	lincRNA	predicted gene, 38708 [Source:MGI Symbol;Acc:MGI:5621593]	-
ENSMUSG00000108011	0	0	0	0	0	0	0	0	0	0	0	0	0	0	0	0	0	0	NA	NA	NA	NA	NA	Gm44596	6	128375503	128407475	+	647	protein_coding	predicted gene 44596 [Source:MGI Symbol;Acc:MGI:5753172]	-
ENSMUSG00000108016	0	0	0	0	0	0	0	0	0	0	0	0	0	0	0	0	0	0	NA	NA	NA	NA	NA	Gm8039	6	50625745	50626456	-	712	processed_pseudogene	predicted gene 8039 [Source:MGI Symbol;Acc:MGI:3647078]	-
ENSMUSG00000108017	0	0	0	0	0	0	0	0	0	0	0	0	0	0	0	0	0	0	NA	NA	NA	NA	NA	Gm18539	6	48981120	48982209	+	1090	processed_pseudogene	predicted gene, 18539 [Source:MGI Symbol;Acc:MGI:5010724]	-
ENSMUSG00000108014	0	0	0	0	0	0	0	0	0	0	0	0	0	0	0.376376	0	0	0	NA	NA	NA	NA	NA	Gm44380	6	4367774	4368066	+	293	TEC	predicted gene, 44380 [Source:MGI Symbol;Acc:MGI:5690772]	-
ENSMUSG00000108015	0.0544417	0.0752006	0	0.0490658	0.0248105	0.0266593	0.0267231	0	0	0.0834017	0.0275335	0.081532	0.0506945	0.0534922	0.0256104	0.0544838	0	0.0545616	2.37182	1.62645	0.547096	0.70654	0.832882	Gm32591	6	82823214	82841371	+	2153	lincRNA	predicted gene, 32591 [Source:MGI Symbol;Acc:MGI:5591750]	-
ENSMUSG00000108018	0	0	0	0	0	0	0	0	0	0	0	0	0	0	0	0	0	0	NA	NA	NA	NA	NA	Gm43928	6	113440486	113440894	-	409	processed_pseudogene	predicted gene, 43928 [Source:MGI Symbol;Acc:MGI:5690320]	-
ENSMUSG00000108019	0	0	0	0	0	0	0	0	0	0	0	0	0	0	0.130661	0	0	0	NA	NA	NA	NA	NA	Gm44108	6	100626519	100626940	-	422	processed_pseudogene	predicted gene, 44108 [Source:MGI Symbol;Acc:MGI:5690500]	-
ENSMUSG00000060499	0	0	0	0	0	0	0	0	0	0	0	0	0	0	0	0	0	0	NA	NA	NA	NA	NA	Rpl10l	12	66283379	66284401	-	1023	protein_coding	ribosomal protein L10-like [Source:MGI Symbol;Acc:MGI:3647985]	-
ENSMUSG00000097154	0	0.149333	0.119967	0.116922	0.0886836	0.063528	0.12736	0.0310587	0.0952018	0.0993712	0.459277	0.291431	0.0302007	0.254939	0.335656	0.0649162	0.313193	0.390053	8.7891	2.83964	1.61438	0.0927905	0.203451	Gm26510	17	70874349	70924996	-	1807	lincRNA	predicted gene, 26510 [Source:MGI Symbol;Acc:MGI:5477004]	-
ENSMUSG00000097155	0.123708	0	0	0.055746	0.0281884	0.0908668	0	0	0	0.157928	0	0	0.0575964	0.0303875	0.0581943	0	0	0	1.71477	1.36429	0.333937	0.930789	0.964893	Gm26511	9	21717616	21723450	-	1895	lincRNA	predicted gene, 26511 [Source:MGI Symbol;Acc:MGI:5477005]	-
ENSMUSG00000097156	17.1192	18.6612	17.1358	18.9543	19.1963	18.494	15.8362	16.7896	16.2668	45.5319	45.9103	45.3467	37.2517	36.1079	35.6464	35.9599	38.3199	38.1028	4550.97	1793.46	1.34294	8.19633e-222	2.35445e-219	Gm3764	3	88206813	88229959	+	5813	lincRNA	predicted gene 3764 [Source:MGI Symbol;Acc:MGI:3781938]	-
ENSMUSG00000097157	1.49707	1.05935	1.09294	1.26403	1.45069	1.43532	0.943702	0.965817	0.678436	1.51286	1.57803	1.21148	1.27664	1.13032	0.800622	1.08819	0.882616	1.02657	91.5827	79.1137	0.213494	0.353088	0.545229	Gm26512	12	90738201	90869235	+	3719	bidirectional_promoter_lncRNA	predicted gene, 26512 [Source:MGI Symbol;Acc:MGI:5477006]	-
ENSMUSG00000097150	0.0941847	0.021683	0.130643	0.148548	0.150229	0.184484	0.138694	0.0450968	0.0460773	0.192381	0.1429	0.235086	0.219255	0.231355	0.155072	0.0471288	0.204639	0.11799	8.12472	3.57775	1.18677	0.172657	0.32787	Gm26513	15	98093283	98095771	+	2489	antisense	predicted gene, 26513 [Source:MGI Symbol;Acc:MGI:5477007]	-
ENSMUSG00000097151	0.401699	0.0892893	0.192136	0.337065	0.227253	0.284885	0.190378	0.212235	0.243956	0.353667	0.266205	0.318079	0.348253	0.244982	0.403997	0.457459	0.387904	0.430348	22.7143	16.8412	0.44013	0.390151	0.582161	Gm26514	13	38945543	38951313	-	4231	lincRNA	predicted gene, 26514 [Source:MGI Symbol;Acc:MGI:5477008]	-
ENSMUSG00000097152	0.0588418	0	0.0544127	0	0.107263	0.230512	0.057766	0.0563484	0.172721	0	0.0595176	0	0.0547918	0	0.0553606	0	0.0568212	0	0.339215	0.657521	-0.846109	0.767247	1	Gm26515	5	110779882	110781127	+	996	lincRNA	predicted gene, 26515 [Source:MGI Symbol;Acc:MGI:5477009]	-
ENSMUSG00000097158	0.293661	0.347689	0.19397	0.151237	0.305896	0.451949	0.288292	0.20087	0.205237	0.642676	0.551635	0.376961	0.390641	0.2061	0.789393	0.335873	0.243066	0.462484	12.5653	6.80268	0.884916	0.175829	0.33203	Gm26516	4	130774817	130779246	-	1397	lincRNA	predicted gene, 26516 [Source:MGI Symbol;Acc:MGI:5477010]	-
ENSMUSG00000097159	0	0	0.231208	0.0450677	0.0911555	0.048974	0.0981824	0	0.293566	0.0510705	0.303479	0.0998512	0.0931273	0.1474	0.141141	0.0500442	0.0965767	0	3.04741	1.58224	0.934413	0.535962	0.712052	Gm26517	12	51888015	51889459	+	1172	lincRNA	predicted gene, 26517 [Source:MGI Symbol;Acc:MGI:5477011]	-
ENSMUSG00000114329	0.0335661	0.12364	0.186237	0.0605033	0.061188	0.0657474	0.0329524	0	0	0.205686	0	0.0335125	0.0625116	0.0989422	0.0631605	0	0.0324135	0.0672801	2.39231	3.49884	-0.558825	0.66609	0.806376	Gm30489	13	36963239	36973329	+	1746	antisense	predicted gene, 30489 [Source:MGI Symbol;Acc:MGI:5589648]	-
ENSMUSG00000028445	26.4168	29.2598	25.9231	23.725	24.7933	24.0174	22.3067	24.634	23.4524	39.3371	42.2291	37.1641	24.0825	22.5074	24.2021	24.7271	26.803	25.9195	862.346	603.739	0.513826	3.07858e-10	2.50558e-09	Enho	4	41638144	41640324	-	1269	protein_coding	energy homeostasis associated [Source:MGI Symbol;Acc:MGI:1916888]	-
ENSMUSG00000112341	0	0	0	0	0	0	0	0	0	0	0	0	0	0	0	0	0	0	NA	NA	NA	NA	NA	Gm4796	10	65534654	65535277	+	624	processed_pseudogene	predicted gene 4796 [Source:MGI Symbol;Acc:MGI:3645895]	-
ENSMUSG00000112340	0	0	0	0.0649285	0	0	0	0	0	0	0	0	0	0	0	0	0	0	NA	NA	NA	NA	NA	Gm47016	10	49661647	49663273	-	1627	TEC	predicted gene, 47016 [Source:MGI Symbol;Acc:MGI:6095699]	-
ENSMUSG00000112343	0	0	0	0.00658842	0.00666298	0	0.0287064	0	0.0500689	0.00746596	0	0	0.0136142	0	0.0206333	0.0804752	0.0494147	0.0366319	NA	NA	NA	NA	NA	Sfta3-ps	12	56488321	56529427	-	8017	processed_transcript	surfactant associated 3, pseudogene [Source:MGI Symbol;Acc:MGI:2144804]	-
ENSMUSG00000112342	0	0	0	0	0	0	0	0.0245938	0	0	0	0	0	0	0	0	0.0248001	0	NA	NA	NA	NA	NA	Gm47031	10	102319613	102321894	+	2282	sense_intronic	predicted gene, 47031 [Source:MGI Symbol;Acc:MGI:6095726]	-
ENSMUSG00000112345	0	0	0.0605532	0	0	0	0	0.0627073	0.0640706	0.133753	0.132468	0	0	0.19302	0.0616079	0	0	0.0656263	1.36434	0.316449	1.96855	0.403521	1	Gm40652	10	57117222	57157621	+	895	lincRNA	predicted gene, 40652 [Source:MGI Symbol;Acc:MGI:5623537]	-
ENSMUSG00000112344	0	0	0	0	0	0	0	0	0	0	0	0	0	0	0	0	0	0	NA	NA	NA	NA	NA	Gm32141	10	117446015	117447493	-	488	lincRNA	predicted gene, 32141 [Source:MGI Symbol;Acc:MGI:5591300]	-
ENSMUSG00000112347	0	0.0606734	0	0	0	0.0322639	0.0970234	0.0946425	0.0322334	0	0	0	0.061352	0	0	0	0	0	0	0.629539	-1.75704	0.652456	1	Gm47257	10	62602350	62604128	+	1779	bidirectional_promoter_lncRNA	predicted gene, 47257 [Source:MGI Symbol;Acc:MGI:6096087]	-
ENSMUSG00000112346	0.998101	0.919123	0.757311	0.876478	0.723114	0.726868	0.703483	0.539173	0.801303	1.07163	1.3202	1.45643	1.19154	0.88011	1.20391	0.768364	0.939113	1.0003	50.4322	35.7042	0.500356	0.106017	0.225779	Gm48768	10	99105791	99108080	-	2290	bidirectional_promoter_lncRNA	predicted gene, 48768 [Source:MGI Symbol;Acc:MGI:6098457]	-
ENSMUSG00000112349	0	0	0	0	0	0	0	0	0	0	0	0	0	0	0	0	0	0	NA	NA	NA	NA	NA	Gm48132	10	50179151	50182994	-	3844	processed_pseudogene	predicted gene, 48132 [Source:MGI Symbol;Acc:MGI:6097493]	-
ENSMUSG00000112348	0	0.0857331	0.0860923	0	0	0	0	0.0891549	0.27328	0.0950828	0.0941693	0.0929512	0.043346	0.0457382	0	0.046586	0	0.093305	2.0335	1.26244	0.672631	0.665867	0.806292	Gm36634	12	55497721	55499951	+	1259	processed_transcript	predicted gene, 36634 [Source:MGI Symbol;Acc:MGI:5595793]	-
ENSMUSG00000031916	4.46152	4.31798	4.09064	4.81833	4.71158	4.60467	5.57109	4.87763	5.24337	4.72434	4.43606	4.07583	5.22541	4.40855	4.98238	4.93297	4.44257	4.73735	351.298	347.935	0.0140233	0.898815	0.947685	Cog8	8	107046289	107056689	-	4637	protein_coding	component of oligomeric golgi complex 8 [Source:MGI Symbol;Acc:MGI:2142885]	-
ENSMUSG00000031917	7.35857	7.05218	5.9909	7.98197	8.43069	8.05032	6.69096	6.77779	6.9618	5.56476	5.11357	5.70172	7.32284	7.63499	7.31078	6.98949	6.67194	5.51701	293.435	372.273	-0.342495	0.00361359	0.0123745	Nip7	8	107056877	107060931	+	3130	protein_coding	NIP7, nucleolar pre-rRNA processing protein [Source:MGI Symbol;Acc:MGI:1913414]	-
ENSMUSG00000031910	0.780807	1.02355	0.80698	0.463618	0.577709	0.503803	0.468936	0.483819	0.503326	0.769291	0.63182	0.752045	0.632974	0.523494	0.62226	0.422881	0.416915	0.57999	78.6245	97.1409	-0.306385	0.165402	0.318054	Has3	8	106870242	106884566	+	6380	protein_coding	hyaluronan synthase 3 [Source:MGI Symbol;Acc:MGI:109599]	-
ENSMUSG00000031913	32.0221	31.9063	31.9755	30.724	33.9946	33.5919	36.8433	34.1367	36.8115	26.9369	26.9837	29.4884	30.7268	28.541	30.849	28.6515	31.0347	31.5569	1203.92	1410.19	-0.227971	0.000111424	0.000504968	Vps4a	8	107031222	107045755	+	2522	protein_coding	vacuolar protein sorting 4A [Source:MGI Symbol;Acc:MGI:1890520]	-
ENSMUSG00000049349	0.0351991	0.0972414	0.0325496	0.253787	0.192494	0.448149	0.172777	0.202245	0.172202	0.0359487	0	0.0702856	0.294987	0.345852	0.0662332	0.105679	0.0679807	0.352766	1.01211	1.60183	-0.664152	0.706976	1	Gm5105	3	138048761	138067388	-	1665	protein_coding	predicted gene 5105 [Source:MGI Symbol;Acc:MGI:3645344]	-
ENSMUSG00000038637	0.56018	0.747099	0.535878	0.565797	0.501776	0.558084	0.768017	0.712174	0.859959	0.838438	0.830383	0.896785	0.593571	0.721228	0.726949	0.831255	0.615557	0.716287	89.1004	65.2098	0.449095	0.0550131	0.133763	Lrrc56	7	141194157	141210055	+	6068	protein_coding	leucine rich repeat containing 56 [Source:MGI Symbol;Acc:MGI:1917802]	-
ENSMUSG00000038633	34.9467	31.9315	35.3283	20.1411	20.101	19.2063	27.3352	29.6752	27.1999	41.882	44.2709	41.9368	19.251	19.0244	17.6845	27.8658	29.7713	26.9308	1899.47	1543.98	0.29923	4.55034e-08	3.083e-07	Degs1	1	182275772	182282804	-	2591	protein_coding	delta(4)-desaturase, sphingolipid 1 [Source:MGI Symbol;Acc:MGI:1097711]	-
ENSMUSG00000038630	7.74008	9.00127	8.45707	11.9099	12.0638	12.7573	14.5588	13.7194	13.012	3.96317	4.0524	3.95809	10.938	10.779	10.3805	7.80904	9.37831	7.04238	191.472	410.51	-1.10109	1.2189e-19	1.68481e-18	Zkscan16	4	58943628	58958355	+	2794	protein_coding	zinc finger with KRAB and SCAN domains 16 [Source:MGI Symbol;Acc:MGI:3510405]	zf-C2H2
ENSMUSG00000030359	0.219294	0.143042	0.253485	0	0	0.0178976	0.044851	0.0525005	0.0536419	0.0839868	0.0184844	0.082104	0.0595585	0.0448896	0.0171934	0.00914434	0.149999	0.0366296	6.77624	23.0303	-1.76416	0.00281972	0.0098902	Pzp	6	128483567	128526720	-	6414	protein_coding	PZP, alpha-2-macroglobulin like [Source:MGI Symbol;Acc:MGI:87854]	-
ENSMUSG00000030357	28.2653	30.0257	28.6584	37.0208	36.5033	38.8948	28.0984	28.8547	29.1332	32.8933	35.0375	34.3121	33.1341	34.2416	35.1943	28.1822	26.7682	29.6094	1635.54	1416.94	0.206716	0.000156609	0.000693475	Fkbp4	6	128429735	128438677	-	2795	protein_coding	FK506 binding protein 4 [Source:MGI Symbol;Acc:MGI:95543]	-
ENSMUSG00000030351	0.110038	0.0810649	0.111931	0.0991727	0.270796	0.140099	0.280869	0.242364	0.0753666	0.101144	0.0111302	0.142821	0.153697	0.140555	0.207056	0.143161	0.138138	0.0771965	7.77534	9.40982	-0.273226	0.71657	0.839326	Tspan11	6	127887589	127953977	+	5326	protein_coding	tetraspanin 11 [Source:MGI Symbol;Acc:MGI:1915748]	-
ENSMUSG00000030350	20.7403	22.1503	21.4075	27.1853	26.8654	28.2563	22.262	23.6936	23.6825	12.5027	11.4903	11.9431	22.5583	23.0845	20.1408	16.9453	16.7247	17.3145	560.273	1021.21	-0.866525	6.39293e-31	1.31052e-29	Prmt8	6	127689011	127769472	-	2724	protein_coding	protein arginine N-methyltransferase 8 [Source:MGI Symbol;Acc:MGI:3043083]	-
ENSMUSG00000030353	0.0977317	0.239996	0.271126	0.205523	0.103924	0.191431	0.303825	0.187181	0.318751	0.365981	0.46132	0.276464	0.273015	0.464132	0.275849	0.26082	0.283127	0.506059	22.7309	12.7788	0.823267	0.105273	0.224614	Tead4	6	128224288	128300823	-	3598	protein_coding	TEA domain family member 4 [Source:MGI Symbol;Acc:MGI:106907]	TEA
ENSMUSG00000030352	12.8875	13.6577	13.4535	7.78223	7.80588	7.98373	14.988	15.1504	14.6729	17.6496	16.6936	17.7832	8.70968	9.36397	8.2016	15.1493	13.3209	14.8521	1484.24	1160.24	0.354873	1.1985e-09	9.3339e-09	Tspan9	6	127961396	128143594	-	4975	protein_coding	tetraspanin 9 [Source:MGI Symbol;Acc:MGI:1924558]	-
ENSMUSG00000104818	0.0853078	0	0.315546	0	0	0.0835481	0	0	0	0	0	0	0.0794361	0.08382	0.240782	0	0	0	0	1.60687	-3.10469	0.218465	1	Gm43661	5	124035201	124052352	-	687	lincRNA	predicted gene 43661 [Source:MGI Symbol;Acc:MGI:5663798]	-
ENSMUSG00000104819	0	0	0	0	0	0	0	0	0	0	0	0	0	0	0	0	0	0	NA	NA	NA	NA	NA	4930515G16Rik	6	67565191	67566446	-	1256	processed_pseudogene	RIKEN cDNA 4930515G16 gene [Source:MGI Symbol;Acc:MGI:1922320]	-
ENSMUSG00000104816	0	0	0	0	0	0	0	0	0	0	0	0	0	0	0	0	0	0	NA	NA	NA	NA	NA	Gm43473	3	151117922	151123918	-	5997	TEC	predicted gene 43473 [Source:MGI Symbol;Acc:MGI:5663610]	-
ENSMUSG00000104817	0	0	0	0	0	0	0	0	0	0	0	0	0	0	0	0	0	0	NA	NA	NA	NA	NA	Gm44358	7	78026543	78026640	-	98	miRNA	predicted gene, 44358 [Source:MGI Symbol;Acc:MGI:5690750]	-
ENSMUSG00000104814	3.91937	3.27011	3.84328	7.30178	6.66515	6.67233	6.6883	6.04557	6.02258	3.46555	3.16619	3.88685	9.23423	9.84724	8.21642	6.58122	6.09629	6.19517	134.126	143.313	-0.0945099	0.58888	0.754098	Gm42979	5	129556147	129558374	+	2228	TEC	predicted gene 42979 [Source:MGI Symbol;Acc:MGI:5663116]	-
ENSMUSG00000104815	0	0	0	0	0	0	0	0	0	0	0	0	0	0	0	0	0	0	NA	NA	NA	NA	NA	Trav5-2	14	53614945	53615224	+	280	TR_V_pseudogene	T cell receptor alpha variable 5-2 [Source:MGI Symbol;Acc:MGI:5009977]	-
ENSMUSG00000104812	0	0	0	0	0	0	0	0	0	0	0	0	0	0	0	0	0	0	NA	NA	NA	NA	NA	Gm44329	1	150063157	150063268	-	112	miRNA	predicted gene, 44329 [Source:MGI Symbol;Acc:MGI:5690721]	-
ENSMUSG00000104813	0	0	0	0	0	0	0	0	0	0	0	0	0	0	0	0	0	0	NA	NA	NA	NA	NA	Mir451b	11	78073170	78073241	-	72	miRNA	microRNA 451b [Source:MGI Symbol;Acc:MGI:5562734]	-
ENSMUSG00000104810	0	0	0	0	0	0	0	0	0	0	0	0	0	0	0	0	0	0	NA	NA	NA	NA	NA	Gm5684	17	54002372	54003332	+	961	processed_pseudogene	predicted gene 5684 [Source:MGI Symbol;Acc:MGI:3644507]	-
ENSMUSG00000104811	0	0	0	0	0	0	0	0	0	0	0	0	0	0	0	0	0	0	NA	NA	NA	NA	NA	Gm33093	5	11238536	11254753	-	790	lincRNA	predicted gene, 33093 [Source:MGI Symbol;Acc:MGI:5592252]	-
ENSMUSG00000073460	0.572845	0.324625	0.34636	0.536136	0.682775	0.388404	0.62726	0.506373	0.797631	0.607547	0.512568	0.373954	0.800125	0.779337	0.912076	0.661486	0.680829	0.485782	22.7496	19.2838	0.242402	0.591399	0.755683	Pnldc1	17	12888729	12910230	-	2660	protein_coding	poly(A)-specific ribonuclease (PARN)-like domain containing 1 [Source:MGI Symbol;Acc:MGI:2685159]	-
ENSMUSG00000112595	0.271956	0.375654	0	0.122551	0	0	0.133492	0.130216	0	0	0.962777	0.271521	0	0	0.127933	0	0	0	3.04367	1.62645	0.907367	0.541454	0.716376	Gm47340	10	110139739	110140169	-	431	processed_pseudogene	predicted gene, 47340 [Source:MGI Symbol;Acc:MGI:6096233]	-
ENSMUSG00000073468	8.97104	9.69331	10.6876	8.05569	9.56435	7.05444	9.2088	8.57522	9.3383	11.4025	12.3527	11.8987	9.39015	9.47407	9.3028	10.6818	10.7971	9.67987	730.524	612.717	0.252852	0.00289114	0.0101194	Sft2d1	17	8311102	8396852	+	3580	protein_coding	SFT2 domain containing 1 [Source:MGI Symbol;Acc:MGI:1918689]	-
ENSMUSG00000089224	0	0	0.282266	0	0	0	0	0	0	0	0	0	0	0	0	0	0	0.611828	NA	NA	NA	NA	NA	Gm22075	11	72800287	72800478	-	192	misc_RNA	predicted gene, 22075 [Source:MGI Symbol;Acc:MGI:5451852]	-
ENSMUSG00000049699	0	0.0934528	0	0.0914621	0.0924972	0.0993896	0	0.145774	0	0.155466	0.102649	0	0	0.249283	0.0477395	0.101562	0.244995	0	1.7073	0.629539	1.41945	0.494854	1	Ucn2	9	108986010	108987164	+	1155	protein_coding	urocortin 2 [Source:MGI Symbol;Acc:MGI:2176375]	-
ENSMUSG00000049694	0	0	0	0	0	0	0	0	0	0	0	0	0	0	0	0	0	0	NA	NA	NA	NA	NA	BC048671	6	90301219	90305449	+	1478	protein_coding	cDNA sequence BC048671 [Source:MGI Symbol;Acc:MGI:2679261]	-
ENSMUSG00000084610	0	0	0	0	0	0	0	0	0	0	0	0	0	0	0	0	0	0	NA	NA	NA	NA	NA	Gm25052	8	72037642	72037799	+	158	snRNA	predicted gene, 25052 [Source:MGI Symbol;Acc:MGI:5454829]	-
ENSMUSG00000049690	1.09948	0.999095	0.855476	0.576211	0.507683	0.702052	0.794077	0.58906	0.625562	1.16741	1.18559	1.20894	0.644949	0.728133	0.779239	0.659227	0.715609	0.679584	246.672	208.374	0.244851	0.0765868	0.174568	Nckap5	1	125913620	126830799	-	12100	protein_coding	NCK-associated protein 5 [Source:MGI Symbol;Acc:MGI:2686394]	-
ENSMUSG00000049691	0	0	0	0	0	0	0	0	0	0	0	0	0	0	0	0	0	0	NA	NA	NA	NA	NA	Nkx3-2	5	41761483	41764501	-	1718	protein_coding	NK3 homeobox 2 [Source:MGI Symbol;Acc:MGI:108015]	Homeobox
ENSMUSG00000049692	0.0453962	0.041804	0.209896	0.450049	0.0827531	0.0444597	0.222831	0.34778	0.266506	0	0.18367	0.181294	0.211358	0.490649	0.128131	0.272588	0.263024	0.136488	2.69518	2.23809	0.264835	0.84647	0.919603	Tmem239	2	130406478	130407902	+	1291	protein_coding	transmembrane 239 [Source:MGI Symbol;Acc:MGI:1914016]	-
ENSMUSG00000035329	8.54294	9.74004	8.95566	8.52726	8.79122	8.2125	9.00512	8.62078	8.78253	5.65576	5.60143	5.28004	7.07513	6.67906	6.8893	6.52708	6.56419	5.40535	422.711	709.282	-0.747468	8.1179e-17	9.89069e-16	Fbxo33	12	59200655	59219725	-	4466	protein_coding	F-box protein 33 [Source:MGI Symbol;Acc:MGI:1917861]	-
ENSMUSG00000035325	9.26226	8.76893	9.58244	10.7126	10.6983	10.9495	11.8295	11.6816	11.841	8.5409	8.46636	8.94316	9.63534	9.74347	9.26678	8.69659	8.90113	9.454	1170.95	1269.33	-0.116216	0.0576457	0.138987	Sec31a	5	100361649	100416234	-	7884	protein_coding	Sec31 homolog A (S. cerevisiae) [Source:MGI Symbol;Acc:MGI:1916412]	-
ENSMUSG00000075705	11.3206	11.5403	11.5025	8.94318	9.63886	9.26208	10.199	8.96719	10.4385	12.4182	13.2413	11.3491	8.02538	9.01758	9.64277	11.7024	12.1915	11.0654	266.468	252.045	0.0799148	0.525369	0.703527	Msrb1	17	24736642	24742778	+	1258	protein_coding	methionine sulfoxide reductase B1 [Source:MGI Symbol;Acc:MGI:1351642]	-
ENSMUSG00000075704	2.68996	2.612	2.22888	2.56836	2.74307	2.63447	3.00682	2.729	2.65804	1.72723	2.6131	2.44634	2.36841	2.65613	2.4807	2.71869	3.22769	3.12295	170.926	193.22	-0.175772	0.299825	0.487208	Txnrd2	16	18426384	18479073	+	4401	protein_coding	thioredoxin reductase 2 [Source:MGI Symbol;Acc:MGI:1347023]	-
ENSMUSG00000075707	5.16776	4.41323	4.88557	0.156116	0.157883	0.0848239	5.6968	4.92113	5.70607	0.619186	0.350421	0.461184	0.376363	0.3404	0.51608	4.6228	5.24121	5.98929	16.6259	171.214	-3.36506	1.22661e-33	2.74013e-32	Dio3	12	110279068	110281097	+	2030	protein_coding	deiodinase, iodothyronine type III [Source:MGI Symbol;Acc:MGI:1306782]	-
ENSMUSG00000075706	86.3459	85.4613	90.6605	62.5621	64.9743	65.7208	71.7184	72.8883	71.8453	100.197	104.874	102.533	50.141	55.6137	52.8683	78.0096	79.2446	82.1411	3035.14	2638.28	0.202055	1.56788e-06	9.18564e-06	Gpx4	10	80047166	80056439	+	1724	protein_coding	glutathione peroxidase 4 [Source:MGI Symbol;Acc:MGI:104767]	-
ENSMUSG00000075701	24.0457	23.5315	23.2265	21.8501	22.7122	21.3735	19.2432	19.341	19.6062	24.5983	27.2919	25.4731	23.4991	24.835	22.1004	23.5878	22.1088	21.9513	653.975	609.714	0.101357	0.214839	0.384326	Selenos	7	66079649	66089405	+	1477	protein_coding	selenoprotein S [Source:MGI Symbol;Acc:MGI:95994]	-
ENSMUSG00000075700	81.377	77.8121	76.3873	64.241	61.8121	57.6815	69.9595	69.7454	63.1844	74.8183	76.1698	75.7124	58.2891	57.2995	53.5183	65.5992	68.2224	59.368	4458.17	4719.19	-0.0817616	0.0173792	0.0497379	Selenot	3	58576636	58593133	+	3436	protein_coding	selenoprotein T [Source:MGI Symbol;Acc:MGI:1916477]	-
ENSMUSG00000026956	3.02318	2.57185	2.70243	2.04998	1.95508	2.10077	2.30366	2.49527	2.53544	2.41124	2.79579	2.80275	2.45315	2.5461	2.61406	2.9967	2.46061	2.26516	186.617	196.93	-0.0762224	0.6078	0.767492	Uap1l1	2	25359889	25365682	-	4071	protein_coding	UDP-N-acteylglucosamine pyrophosphorylase 1-like 1 [Source:MGI Symbol;Acc:MGI:2443318]	-
ENSMUSG00000075702	30.8663	33.4163	33.4465	34.4164	32.5336	31.9736	28.748	28.8763	29.1169	31.6045	32.5017	31.8442	35.3745	40.1652	38.7202	33.3852	32.7488	33.1156	813.305	843.914	-0.0539312	0.452676	0.640943	Selenom	11	3514684	3517351	+	1481	protein_coding	selenoprotein M [Source:MGI Symbol;Acc:MGI:2149786]	-
ENSMUSG00000026958	5.44441	5.66052	5.44062	6.45799	5.93879	6.50173	5.41383	5.75189	6.01442	6.45719	6.5728	7.38204	8.47126	7.73083	8.69139	6.55592	7.05516	7.07572	389.831	321.912	0.276233	0.0110683	0.0335583	Dpp7	2	25352276	25356359	-	3337	protein_coding	dipeptidylpeptidase 7 [Source:MGI Symbol;Acc:MGI:1933213]	-
ENSMUSG00000026959	29.2368	30.9515	29.3827	31.2941	31.2573	34.1367	32.6763	34.3797	35.8602	22.0783	20.4178	21.6859	28.7772	28.7388	29.2522	26.4114	27.2934	28.411	3563.22	5065.72	-0.507776	3.01604e-39	8.04492e-38	Grin1	2	25291181	25319187	-	9700	protein_coding	glutamate receptor, ionotropic, NMDA1 (zeta 1) [Source:MGI Symbol;Acc:MGI:95819]	-
ENSMUSG00000082963	0	0	0	0	0	0	0	0	0	0	0	0	0	0	0	0	0	0	NA	NA	NA	NA	NA	Gm12465	4	52077168	52077467	-	300	processed_pseudogene	predicted gene 12465 [Source:MGI Symbol;Acc:MGI:3649306]	-
ENSMUSG00000108435	0.0608582	0.22417	0	0	0.0554695	0	0	0.233117	0.119093	0.372926	0.246229	0.303805	0.170008	0.119594	0.229031	0	0	0.182977	5.08749	1.60015	1.66041	0.165352	0.318015	Gm45051	6	72347029	72348458	-	963	antisense	predicted gene 45051 [Source:MGI Symbol;Acc:MGI:5753627]	-
ENSMUSG00000056812	16.5663	16.0976	17.4904	12.8225	13.3603	13.4947	19.7423	19.1568	19.4528	8.79185	8.73406	8.90202	12.0281	11.8365	10.8624	15.5231	14.9191	14.9549	1008.13	1949.02	-0.951122	7.49114e-63	3.29111e-61	St8sia3	18	64254359	64276146	+	6665	protein_coding	ST8 alpha-N-acetyl-neuraminide alpha-2,8-sialyltransferase 3 [Source:MGI Symbol;Acc:MGI:106019]	-
ENSMUSG00000043068	1.31405	0.685705	1.01261	1.46062	1.47715	1.28694	0.602009	0.796963	0.857148	1.07363	0.841788	1.18075	0.978881	0.860753	1.2363	0.657531	0.761353	0.746266	23.7097	23.4945	0.0172244	0.967608	0.980383	Fam89a	8	124740257	124751832	-	1338	protein_coding	family with sequence similarity 89, member A [Source:MGI Symbol;Acc:MGI:1916877]	-
ENSMUSG00000056815	0	0	0	0	0	0	0	0	0	0	0	0	0	0	0	0	0	0	NA	NA	NA	NA	NA	Gm6812	X	68892375	68893053	-	525	protein_coding	predicted gene 6812 [Source:MGI Symbol;Acc:MGI:3704138]	-
ENSMUSG00000043061	14.1433	13.6869	13.3449	18.0011	19.0084	17.3937	15.8455	15.1293	13.8208	13.9667	14.3967	13.5997	18.9002	18.6526	19.0287	16.8194	15.708	14.8417	782.242	781.874	0.000955239	0.989543	0.992422	Tmem18	12	30584426	30591215	+	3257	protein_coding	transmembrane protein 18 [Source:MGI Symbol;Acc:MGI:2387176]	-
ENSMUSG00000043060	0	0	0	0	0	0	0	0	0	0	0	0	0	0	0	0	0	0	NA	NA	NA	NA	NA	Fscb	12	64471330	64474690	-	3361	protein_coding	fibrous sheath CABYR binding protein [Source:MGI Symbol;Acc:MGI:3646964]	-
ENSMUSG00000043065	2.70525	2.52108	2.65172	2.955	3.10679	2.88259	2.45394	2.39372	2.56223	3.03915	2.50647	2.81976	3.11354	2.94514	3.24767	2.23085	2.31977	2.516	259.318	248.764	0.0601772	0.641831	0.790246	Spice1	16	44347121	44388497	+	5416	protein_coding	spindle and centriole associated protein 1 [Source:MGI Symbol;Acc:MGI:1196252]	-
ENSMUSG00000102407	0.0231372	0.0426127	0	0.0625575	0	0.0226599	0.0227141	0.0221567	0.0905538	0.0236299	0.0234029	0	0	0.0227337	0.0217683	0	0	0.0231881	0.68217	0.970611	-0.512484	0.819058	1	Gm37862	1	25325866	25328398	-	2533	TEC	predicted gene, 37862 [Source:MGI Symbol;Acc:MGI:5611090]	-
ENSMUSG00000043067	15.6438	16.0377	14.4833	5.98065	6.61194	6.52614	9.40492	9.73093	9.00334	15.2323	14.9272	16.1071	5.09631	4.99669	5.27078	8.79315	8.20835	8.50046	1681.47	1709.1	-0.0233141	0.673791	0.811514	Dpy19l1	9	24411776	24503140	-	6350	protein_coding	dpy-19-like 1 (C. elegans) [Source:MGI Symbol;Acc:MGI:1915685]	-
ENSMUSG00000043066	0	0	0	0	0	0	0	0	0	0	0	0	0	0	0	0	0	0	NA	NA	NA	NA	NA	Vmn1r66	7	10272991	10278006	-	3884	protein_coding	vomeronasal 1 receptor 66 [Source:MGI Symbol;Acc:MGI:2159633]	-
ENSMUSG00000022257	42.4882	37.1489	38.9824	26.7912	26.9291	27.1883	37.0503	35.6199	36.0097	32.6452	32.7903	31.5812	22.0487	23.4438	23.4441	31.2325	30.6331	31.0347	1076.11	1340.24	-0.31602	8.44904e-07	5.08622e-06	Laptm4b	15	34238028	34284302	+	1938	protein_coding	lysosomal-associated protein transmembrane 4B [Source:MGI Symbol;Acc:MGI:1890494]	-
ENSMUSG00000029287	2.41768	2.5727	2.50068	2.55825	2.87285	2.52567	2.58445	2.56391	2.95258	1.81987	1.62124	1.52875	2.68486	2.85062	2.81382	2.87658	2.59407	2.47685	186.181	285.865	-0.619413	3.57514e-06	2.00262e-05	Tgfbr3	5	107106570	107289629	-	6545	protein_coding	transforming growth factor, beta receptor III [Source:MGI Symbol;Acc:MGI:104637]	-
ENSMUSG00000029286	0	0	0	0	0.00972989	0	0	0	0	0	0	0	0	0	0	0	0	0	NA	NA	NA	NA	NA	Enam	5	88487975	88506049	+	5490	protein_coding	enamelin [Source:MGI Symbol;Acc:MGI:1333772]	-
ENSMUSG00000022253	16.6384	14.4677	15.4178	13.9737	13.4326	13.1326	11.7475	10.3737	10.2855	26.4422	25.0531	25.4264	17.1672	16.7082	16.936	16.7085	16.9406	16.6291	2253.25	1388.19	0.69957	1.69791e-36	4.14869e-35	Nadk2	15	9071260	9110891	+	5118	protein_coding	NAD kinase 2, mitochondrial [Source:MGI Symbol;Acc:MGI:1915896]	-
ENSMUSG00000029280	0	0	0	0	0	0	0	0	0	0	0	0	0	0	0	0	0	0	NA	NA	NA	NA	NA	Smr3a	5	88002549	88008534	+	639	protein_coding	submaxillary gland androgen regulated protein 3A [Source:MGI Symbol;Acc:MGI:102763]	-
ENSMUSG00000029283	3.97902	5.04467	4.24958	5.18976	4.72492	5.18677	5.29547	4.88376	4.61981	4.32132	4.61992	4.36433	7.14936	6.80054	6.43268	5.9451	5.46592	6.06592	318.545	323.735	-0.0244863	0.838768	0.915394	Cdc7	5	106964322	106984432	+	4183	protein_coding	cell division cycle 7 (S. cerevisiae) [Source:MGI Symbol;Acc:MGI:1309511]	-
ENSMUSG00000029282	0	0	0	0	0	0	0	0	0	0	0	0	0	0	0	0	0	0	NA	NA	NA	NA	NA	Amtn	5	88376108	88385916	+	1022	protein_coding	amelotin [Source:MGI Symbol;Acc:MGI:1918671]	-
ENSMUSG00000029288	0	0	0	0	0	0	0	0	0	0	0	0	0	0	0	0	0	0	NA	NA	NA	NA	NA	Ambn	5	88455991	88468531	+	1919	protein_coding	ameloblastin [Source:MGI Symbol;Acc:MGI:104655]	-
ENSMUSG00000102721	0	0	0.0295663	0.0288158	0	0	0.0313884	0.0306181	0.125135	0.0326539	0	0	0	0	0.0300813	0	0	0.0320434	0.342955	0.316449	0.065416	0.985344	1	A630081D01Rik	1	80747222	80749054	-	1833	TEC	RIKEN cDNA A630081D01 gene [Source:MGI Symbol;Acc:MGI:2138649]	-
ENSMUSG00000031007	84.5742	79.2631	82.8245	63.7746	61.8235	63.4924	102.411	100.027	98.9817	50.0694	51.4224	52.5676	63.8695	57.8483	56.5924	93.1752	95.0942	88.3501	2308.36	3764.97	-0.705442	1.12116e-64	5.12668e-63	Atp6ap2	X	12587801	12617049	+	2618	protein_coding	ATPase, H+ transporting, lysosomal accessory protein 2 [Source:MGI Symbol;Acc:MGI:1917745]	-
ENSMUSG00000031004	0.495134	0.514961	0.614078	1.40173	1.47068	1.48899	0.508956	0.429527	0.421767	0.969715	1.00753	1.02358	1.6164	1.3622	1.63318	0.297311	0.348755	0.251031	172.793	95.2842	0.857582	1.29087e-06	7.63144e-06	Mki67	7	135689784	135716361	-	10061	protein_coding	antigen identified by monoclonal antibody Ki 67 [Source:MGI Symbol;Acc:MGI:106035]	-
ENSMUSG00000039656	15.7055	16.6957	15.7397	16.1258	14.6038	14.9625	14.6093	14.1598	14.4986	15.2793	16.1264	14.9526	14.3736	14.2793	14.0904	13.4655	14.906	14.4218	981.178	1037.97	-0.0815089	0.217917	0.388622	Rxrb	17	34031812	34038393	+	3698	protein_coding	retinoid X receptor beta [Source:MGI Symbol;Acc:MGI:98215]	RXR-like
ENSMUSG00000089628	0.527986	0.194483	0.292946	0.19034	0.288741	0.620514	0.725665	0.606735	0.619927	0.539231	0.32043	0.105428	0.393316	0.415022	0.397399	0.528395	0.101971	0.21166	3.067	3.28425	-0.0945922	0.933552	0.966419	Gm9727	5	107478526	107479080	-	555	processed_pseudogene	predicted gene 9727 [Source:MGI Symbol;Acc:MGI:3779431]	-
ENSMUSG00000096425	0	0	0	0.419201	0	0	0	0	0	0	0	0	0	0	0	0	0	0	NA	NA	NA	NA	NA	Gm24979	17	45209966	45210091	+	126	miRNA	predicted gene, 24979 [Source:MGI Symbol;Acc:MGI:5454756]	-
ENSMUSG00000028882	13.6294	14.895	14.7721	15.0474	13.811	14.3886	15.2495	15.24	14.1397	12.2411	14.1103	13.1474	12.5793	11.9541	12.4082	12.3562	12.3291	12.2935	661	738.158	-0.159775	0.0508894	0.125355	Ppp1r8	4	132826929	132843169	-	2924	protein_coding	protein phosphatase 1, regulatory subunit 8 [Source:MGI Symbol;Acc:MGI:2140494]	-
ENSMUSG00000028883	0.253561	0.198473	0.289186	0.129497	0.130962	0.153137	0.0539338	0.0607041	0.103373	0.138113	0.166708	0.11392	0.13773	0.103808	0.151088	0.0253757	0.0326472	0.0211766	33.2376	59.9348	-0.850686	0.00581193	0.0189939	Sema3a	5	13125414	13602565	+	13868	protein_coding	sema domain, immunoglobulin domain (Ig), short basic domain, secreted, (semaphorin) 3A [Source:MGI Symbol;Acc:MGI:107558]	-
ENSMUSG00000028884	2.66304	3.17359	2.78852	3.40599	3.19467	2.9533	2.65279	2.7002	2.45237	2.73975	2.79266	2.83473	2.99028	3.25151	2.48706	2.72389	2.51487	3.12026	143.328	150.518	-0.0715405	0.666433	0.806617	Rpa2	4	132768332	132778752	+	2993	protein_coding	replication protein A2 [Source:MGI Symbol;Acc:MGI:1339939]	-
ENSMUSG00000028885	0.409018	0.349749	0.432264	1.10589	1.01189	0.915613	0.286814	0.587529	0.514545	0.775782	0.472818	0.554209	1.65949	1.26307	0.989535	0.409335	0.507822	0.468479	20.7013	13.9302	0.571381	0.238712	0.414106	Smpdl3b	4	132732966	132757252	-	2006	protein_coding	sphingomyelin phosphodiesterase, acid-like 3B [Source:MGI Symbol;Acc:MGI:1916022]	-
ENSMUSG00000028886	5.15803	4.87413	4.78898	4.96672	4.8905	5.15327	5.55277	5.2078	5.18902	4.83331	4.04155	4.22759	4.57107	4.6092	4.64782	4.54923	4.12904	4.59733	423.494	487.953	-0.204213	0.0410507	0.104675	Eya3	4	132638987	132724765	+	5647	protein_coding	EYA transcriptional coactivator and phosphatase 3 [Source:MGI Symbol;Acc:MGI:109339]	-
ENSMUSG00000088218	0	0	0	0	0	0	0	0	0	0	0	0	0	0	0	0	0	0	NA	NA	NA	NA	NA	Gm22078	3	146387742	146387844	-	103	snRNA	predicted gene, 22078 [Source:MGI Symbol;Acc:MGI:5451855]	-
ENSMUSG00000088217	0	0	0	0.498296	0	1.08297	1.08556	1.05892	0	0	1.67772	0.552007	0	0	0.52018	0.553319	1.60171	1.10822	1.35223	0	2.92012	0.274914	1	Gm22079	12	108862564	108862669	-	106	snRNA	predicted gene, 22079 [Source:MGI Symbol;Acc:MGI:5451856]	-
ENSMUSG00000028889	6.89313	6.45666	6.94879	7.43897	7.90066	7.50427	6.5638	6.77102	7.84453	7.49316	5.95489	5.96647	7.65835	7.5287	7.59868	9.11901	8.11342	7.53095	220.142	234.448	-0.0910569	0.516766	0.696461	Yrdc	4	124850679	124855242	+	1981	protein_coding	yrdC domain containing (E.coli) [Source:MGI Symbol;Acc:MGI:2387201]	-
ENSMUSG00000034636	27.1523	26.8055	24.8329	25.6681	25.6811	24.8473	30.5229	30.6052	28.6272	13.7363	14.8756	14.8449	17.8932	17.5503	17.5853	18.9649	19.069	17.2519	2249.85	4155.37	-0.884837	4.82963e-85	3.14572e-83	Zyg11b	4	108229724	108301096	-	9046	protein_coding	zyg-ll family member B, cell cycle regulator [Source:MGI Symbol;Acc:MGI:2685277]	-
ENSMUSG00000088212	0	0	0	0	0	0	0	0	0	0	0	0	0	0	0	0	0	0	NA	NA	NA	NA	NA	Gm22082	19	34796178	34796338	+	161	snRNA	predicted gene, 22082 [Source:MGI Symbol;Acc:MGI:5451859]	-
ENSMUSG00000034634	0.157544	0	0.218529	0.141988	0	0.231442	0.0773318	0	0.0770742	0	0	0	0	0.0773983	0	0.0788331	0.0760671	0	0	1.63149	-3.12309	0.208248	1	Ly6d	15	74762056	74763620	-	744	protein_coding	lymphocyte antigen 6 complex, locus D [Source:MGI Symbol;Acc:MGI:96881]	-
ENSMUSG00000088210	0	0	0	0	0	0	0	0	0	0	0	0	0	0	0	0	0	0	NA	NA	NA	NA	NA	Gm22084	5	75372041	75372145	-	105	snRNA	predicted gene, 22084 [Source:MGI Symbol;Acc:MGI:5451861]	-
ENSMUSG00000102410	0	0.184825	0	0	0	0	0	0	0	0	0	0	0	0	0.377665	0	0.193815	0.201149	NA	NA	NA	NA	NA	Gm36935	10	110037488	110037779	-	292	TEC	predicted gene, 36935 [Source:MGI Symbol;Acc:MGI:5610163]	-
ENSMUSG00000102411	1.59894	1.47242	1.26173	1.97904	2.00144	1.94179	1.61156	1.71493	0.938685	1.89427	1.83294	1.61767	2.62044	2.24137	1.9055	2.24025	1.95577	1.70929	84.0984	69.4409	0.277326	0.228495	0.401795	Gm36936	9	72728140	72730888	+	2749	TEC	predicted gene, 36936 [Source:MGI Symbol;Acc:MGI:5610164]	-
ENSMUSG00000102413	6.01092	6.6675	7.32708	11.3272	11.0819	10.8373	7.51038	7.06443	5.07935	5.99941	7.04722	6.68328	14.2474	12.7518	14.2668	8.47648	8.17908	7.25637	48.4414	50.044	-0.0479901	0.865516	0.926558	Gm36937	1	172322994	172323661	+	429	antisense	predicted gene, 36937 [Source:MGI Symbol;Acc:MGI:5610165]	-
ENSMUSG00000102414	0	0	0	0	0	0	0	0.0208171	0.0638092	0	0	0	0	0.0213592	0	0	0.0419836	0	NA	NA	NA	NA	NA	Gm36938	1	135896394	135899089	-	2696	TEC	predicted gene, 36938 [Source:MGI Symbol;Acc:MGI:5610166]	-
ENSMUSG00000102415	0.0134789	0	0	0	0	0	0	0	0	0	0	0.0134574	0	0.0132439	0	0.0404681	0	0	0.334579	0.341073	0.0654159	0.985214	1	A430110C17Rik	5	136345884	136350231	-	4348	TEC	RIKEN cDNA A430110C17 gene [Source:MGI Symbol;Acc:MGI:2444994]	-
ENSMUSG00000102416	0.705697	0.309455	0.590428	0.787445	0.67384	0.625317	0.725784	0.353987	0.887768	0.240242	0.57784	0.570365	0.782291	0.858482	0.758795	0.638982	0.778816	0.572537	13.8552	16.3227	-0.231605	0.674327	0.811724	4933424G06Rik	1	36710149	36757953	+	1744	protein_coding	RIKEN cDNA 4933424G06 gene [Source:MGI Symbol;Acc:MGI:1918416]	-
ENSMUSG00000102417	0	0	0	0	0.121679	0	0	0	0	0	0	0	0	0	0	0	0	0	NA	NA	NA	NA	NA	Gm36939	16	40309433	40309871	+	439	TEC	predicted gene, 36939 [Source:MGI Symbol;Acc:MGI:5610167]	-
ENSMUSG00000102418	0.0691114	0	0	0.0207623	0.0629919	0.0902477	0.0226159	0.0220609	0.0225406	0	0.0699052	0	0	0.0226354	0.0216742	0	0.022246	0.0230879	1.01765	1.02322	0.0105132	0.996396	1	Sh2d1b1	1	170277320	170286769	+	2544	protein_coding	SH2 domain containing 1B1 [Source:MGI Symbol;Acc:MGI:1349420]	-
ENSMUSG00000102419	0	0	0	0.0259427	0	0	0	0	0	0	0.0291157	0	0	0	0	0.0288074	0	0.0288485	NA	NA	NA	NA	NA	Gm36940	9	56414031	56416066	-	2036	TEC	predicted gene, 36940 [Source:MGI Symbol;Acc:MGI:5610168]	-
ENSMUSG00000029420	13.8115	13.5892	13.127	28.6429	27.0216	28.847	18.8955	18.545	19.5697	11.7974	12.3042	12.0934	27.1866	25.2399	25.8914	20.5411	19.6135	21.3032	1643.78	1874.93	-0.189565	0.000156753	0.000693976	Rimbp2	5	128757791	128953486	-	7935	protein_coding	RIMS binding protein 2 [Source:MGI Symbol;Acc:MGI:2443235]	-
ENSMUSG00000029423	0.026896	0.0123839	0	0.0121201	0	0.0395118	0	0.0386345	0	0.109875	0.0136025	0.0402796	0	0.0396404	0	0.0538337	0.0259724	0	4.08659	0.996915	2.05401	0.154775	0.301871	Piwil1	5	128702524	128755474	+	4358	protein_coding	piwi-like RNA-mediated gene silencing 1 [Source:MGI Symbol;Acc:MGI:1928897]	-
ENSMUSG00000029422	10.1909	9.81374	10.0008	12.5779	12.0012	12.5302	12.2505	11.318	11.4167	10.6643	11.1856	10.5541	14.4312	13.4166	13.8388	12.1151	12.4656	11.5142	1515.58	1429.62	0.0844247	0.121516	0.25027	Rsrc2	5	123728426	123749414	-	8172	protein_coding	arginine/serine-rich coiled-coil 2 [Source:MGI Symbol;Acc:MGI:1913489]	-
ENSMUSG00000029427	5.68095	5.49865	5.58361	7.0513	7.62956	8.21994	6.56321	6.42352	6.65055	6.57705	7.54118	6.89762	9.41588	8.78405	8.28504	6.64594	6.28342	7.04692	631.585	513.206	0.299695	0.00060333	0.00242218	Zcchc8	5	123698294	123721100	-	5251	protein_coding	zinc finger, CCHC domain containing 8 [Source:MGI Symbol;Acc:MGI:1917900]	-
ENSMUSG00000029426	34.1568	34.5625	33.3362	26.8929	26.3813	26.4567	24.5244	24.4316	23.8314	44.9981	44.2262	44.762	23.8782	23.7392	24.0296	24.0673	25.456	25.2605	4819.7	3739.69	0.366028	2.48377e-27	4.60691e-26	Scarb2	5	92441314	92506833	-	6285	protein_coding	scavenger receptor class B, member 2 [Source:MGI Symbol;Acc:MGI:1196458]	-
ENSMUSG00000029428	5.82742	5.5899	5.62513	6.47285	7.02366	6.94628	5.25668	4.72383	5.70181	8.69236	8.66056	8.06369	8.48458	7.96086	8.24802	6.63765	6.09625	6.60871	667.136	455.674	0.550179	1.81045e-10	1.49796e-09	Stx2	5	128984557	129008574	-	4586	protein_coding	syntaxin 2 [Source:MGI Symbol;Acc:MGI:108059]	-
ENSMUSG00000035582	0	0	0.0532543	0	0	0	0	0.0183829	0	0	0	0	0.0357501	0	0.0180606	0	0	0.0577159	0	0.949346	-2.34843	0.47799	1	Gdpd4	7	97919955	98049663	+	3053	protein_coding	glycerophosphodiester phosphodiesterase domain containing 4 [Source:MGI Symbol;Acc:MGI:3606573]	-
ENSMUSG00000035580	0.16719	0.130274	0.118927	0.0115908	0.0937759	0.0503818	0.0378768	0.0246316	0.0503342	0.105077	0.182118	0.0513608	0.0359267	0.0505458	0.0241997	0.0514828	0.0372574	0.0128891	8.83097	11.0609	-0.323764	0.623164	0.77841	Kcnh8	17	52602709	52979194	+	4557	protein_coding	potassium voltage-gated channel, subfamily H (eag-related), member 8 [Source:MGI Symbol;Acc:MGI:2445160]	-
ENSMUSG00000035585	16.4218	19.3915	18.8755	22.9071	23.2925	26.1124	18.5217	18.4426	20.2202	17.2898	16.2838	18.2377	18.556	20.5772	18.7486	18.3965	16.9938	18.8388	753.488	810.285	-0.105714	0.196035	0.360041	Tsen34	7	3692863	3701024	+	2541	protein_coding	tRNA splicing endonuclease subunit 34 [Source:MGI Symbol;Acc:MGI:1913328]	-
ENSMUSG00000025701	0.314014	0.552045	0.514761	0.334463	0.104076	0.363452	0.266235	0.191359	0.405006	1.19534	1.14055	1.51056	0.225946	0.350611	0.188005	0.342826	0.441063	0.314706	90.3857	33.0654	1.44584	3.06458e-07	1.92609e-06	Alox5	6	116410077	116461178	-	4106	protein_coding	arachidonate 5-lipoxygenase [Source:MGI Symbol;Acc:MGI:87999]	-
ENSMUSG00000025702	11.8503	12.3859	12.2127	6.39819	6.78664	6.73828	8.36089	8.47612	8.52946	20.6205	19.604	19.982	6.29335	6.38365	6.40447	9.15026	9.32854	9.44987	3319.77	2047.37	0.696923	1.06902e-59	4.46042e-58	2025-03-08	6	116338024	116409540	+	9634	protein_coding	membrane-associated ring finger (C3HC4) 8 [Source:MGI Symbol;Acc:MGI:1919029]	-
ENSMUSG00000034987	1.10597	0.827494	0.794435	0.569577	0.594023	0.638287	1.17299	0.973997	1.25604	0.665611	0.629252	0.828151	0.468947	0.456018	0.538849	0.919059	0.934491	0.722442	72.1103	94.3752	-0.385491	0.0977198	0.211936	Hrh2	13	54192129	54236180	+	5935	protein_coding	histamine receptor H2 [Source:MGI Symbol;Acc:MGI:108482]	-
ENSMUSG00000034981	17.8202	16.5166	17.1204	8.01462	7.8102	7.0218	14.8719	16.2123	14.2792	9.89703	9.77856	10.8528	7.25768	8.06726	6.90871	7.7076	7.89501	7.31297	885.485	1520.43	-0.779395	2.59922e-34	5.91851e-33	Parm1	5	91517615	91626894	+	5068	protein_coding	prostate androgen-regulated mucin-like protein 1 [Source:MGI Symbol;Acc:MGI:2443349]	-
ENSMUSG00000021635	1.8732	1.98573	2.0209	2.34913	1.78675	2.01233	1.82469	1.62696	1.95359	1.64615	2.23987	1.93545	2.30541	2.00461	1.98096	1.693	1.95611	1.86277	268.929	276.734	-0.0415223	0.754478	0.862932	Rad17	13	100617164	100651051	-	8072	protein_coding	RAD17 checkpoint clamp loader component [Source:MGI Symbol;Acc:MGI:1333807]	-
ENSMUSG00000021636	0.48521	0.20745	0.288442	0.390445	0.473836	0.407315	0.357254	0.21573	0.423885	0.371658	0.280447	0.363326	0.500222	0.612962	0.701059	0.346847	0.317943	0.41681	19.6557	19.3381	0.0292449	0.950784	0.975642	Marveld2	13	100595957	100616971	-	3382	protein_coding	MARVEL (membrane-associating) domain containing 2 [Source:MGI Symbol;Acc:MGI:2446166]	-
ENSMUSG00000032679	4.53059	3.27807	4.51875	2.36243	1.76976	1.61638	1.93795	2.26227	1.86817	4.09827	4.87723	3.84485	1.5971	1.65344	2.52708	1.94318	2.37501	2.43245	132.884	130.159	0.03097	0.87032	0.929077	Cd59a	2	104095801	104115354	+	1811	protein_coding	CD59a antigen [Source:MGI Symbol;Acc:MGI:109177]	-
ENSMUSG00000021638	3.88674	4.06493	4.40287	6.48044	6.03504	7.05573	2.97077	3.32325	2.93371	4.93354	5.56009	4.98925	6.47581	5.46929	6.34714	3.59801	3.56561	3.784	374.126	304.139	0.298093	0.00819602	0.0257307	Ocln	13	100496507	100552718	-	4222	protein_coding	occludin [Source:MGI Symbol;Acc:MGI:106183]	-
ENSMUSG00000021639	6.07314	5.17574	4.99976	7.47925	6.56683	6.61284	5.97444	5.75559	4.97032	5.76587	6.61347	5.90024	8.28951	7.94395	7.81956	6.27918	5.93745	5.60766	487.631	441.513	0.144614	0.161449	0.312143	Gtf2h2	13	100460218	100492579	-	4661	protein_coding	general transcription factor II H, polypeptide 2 [Source:MGI Symbol;Acc:MGI:1345669]	-
ENSMUSG00000098072	0.0897495	0.165296	0.290479	0	0	0	0.396489	0.343786	0.439075	0.0458305	0.0907803	0.044803	0	0.0881843	0	0.314366	0.0433338	0.314815	1.35597	4.15636	-1.62089	0.203007	0.369423	Gm26995	5	117935725	117939518	-	1306	antisense	predicted gene, 26995 [Source:MGI Symbol;Acc:MGI:5504110]	-
ENSMUSG00000032673	1.26687	1.72457	1.50259	2.01051	1.12959	1.83413	1.73037	1.66154	1.26651	2.44706	1.92213	2.47469	1.71822	2.46249	1.89152	1.57103	1.86164	1.29726	83.3551	55.7641	0.577757	0.0201036	0.0565384	Prorsd1	11	29511757	29515033	-	2128	protein_coding	prolyl-tRNA synthetase domain containing 1 [Source:MGI Symbol;Acc:MGI:1915189]	-
ENSMUSG00000032586	5.50514	4.96642	4.78014	3.6749	3.63144	3.66445	5.46861	5.4327	5.48691	6.93745	7.38045	7.74146	5.88213	6.17008	6.32945	6.20041	7.0641	6.63007	792.973	558.482	0.506916	1.38414e-09	1.07163e-08	Traip	9	107950136	107972270	+	6281	protein_coding	TRAF-interacting protein [Source:MGI Symbol;Acc:MGI:1096377]	-
ENSMUSG00000074151	0.144912	0.235117	0.274389	0.167917	0.201265	0.141923	0.203232	0.145379	0.14854	1.1417	0.963214	1.19878	0.713241	0.840747	0.811538	0.738931	0.653033	0.73307	160.587	32.4163	2.30192	3.62438e-21	5.33911e-20	Nlrc5	8	94434356	94527272	+	8493	protein_coding	NLR family, CARD domain containing 5 [Source:MGI Symbol;Acc:MGI:3612191]	-
ENSMUSG00000032582	3.70283	3.5182	3.40468	4.09858	3.9266	3.82403	4.03949	4.07318	3.75873	4.26245	4.28102	4.02003	4.50858	4.34443	4.35371	3.9791	4.31841	4.27121	1002.67	863.819	0.215454	0.00168861	0.00620347	Rbm6	9	107773559	107873237	-	13944	protein_coding	RNA binding motif protein 6 [Source:MGI Symbol;Acc:MGI:1338037]	-
ENSMUSG00000032583	5.55786	6.05385	6.27098	4.44834	5.21696	5.58539	5.70056	6.39477	6.61496	6.03629	6.18807	6.29437	4.6153	4.29947	4.66322	6.03952	6.0479	6.58852	299.523	294.668	0.0227994	0.845565	0.919358	Mon1a	9	107888151	107903139	+	2826	protein_coding	MON1 homolog A, secretory traffciking associated [Source:MGI Symbol;Acc:MGI:1920075]	-
ENSMUSG00000032580	10.8031	10.742	11.1382	12.7548	12.6534	13.5517	11.9439	12.029	11.8446	12.0958	12.4712	12.4009	16.2968	16.0396	15.4585	14.8169	14.3557	14.5069	3265.52	2941.1	0.150893	0.000107776	0.000489229	Rbm5	9	107740371	107770996	-	15434	protein_coding	RNA binding motif protein 5 [Source:MGI Symbol;Acc:MGI:1933204]	-
ENSMUSG00000111569	0.0488794	0	0	0	0.0445514	0	0.0479857	0	0	0	0	0	0	0	0	0	0	0	NA	NA	NA	NA	NA	Gm47410	9	89667273	89668471	-	1199	processed_pseudogene	predicted gene, 47410 [Source:MGI Symbol;Acc:MGI:6096345]	-
ENSMUSG00000074158	0.762646	0.96161	1.11754	0.782509	0.577482	0.827352	0.357073	0.617971	0.677327	0.754923	0.925687	0.901999	0.644601	0.887687	0.861031	0.6693	0.589166	0.540908	73.8276	82.7784	-0.166914	0.480098	0.664835	Zfp976	7	42609526	42642588	-	4995	protein_coding	zinc finger protein 976 [Source:MGI Symbol;Acc:MGI:3036263]	zf-C2H2
ENSMUSG00000032589	27.5272	28.2882	27.7164	33.2996	34.578	34.7201	49.279	50.8586	51.9248	17.0723	15.945	15.6433	29.2483	27.9431	29.6765	42.9382	43.342	45.0227	4438.93	7762.23	-0.806472	3.19054e-121	3.68491e-119	Bsn	9	108096022	108190384	-	15938	protein_coding	bassoon [Source:MGI Symbol;Acc:MGI:1277955]	-
ENSMUSG00000086192	0.0995016	0	0.552072	0.179353	0.181382	0.292347	0	0.285856	0	0	0	0.198685	0.185306	0.391065	0.748918	0	0.19217	0	0.669159	2.23976	-1.73789	0.380331	1	Gm13609	2	32016644	32017344	-	589	antisense	predicted gene 13609 [Source:MGI Symbol;Acc:MGI:3651299]	-
ENSMUSG00000042002	0	0	0	0	0.0158461	0.0851343	0	0	0	0	0	0.0173577	0.0161888	0.0341646	0	0	0	0	NA	NA	NA	NA	NA	Foxn4	5	114254164	114273807	-	3371	protein_coding	forkhead box N4 [Source:MGI Symbol;Acc:MGI:2151057]	Fork
ENSMUSG00000045055	0.266393	0.429299	0.985365	0.540198	0.849818	0.913142	0.392283	0.446433	0.390977	1.08827	1.07781	1.5958	0.248057	0.654368	0.501265	0.599848	0.385868	0.734194	18.9446	8.63086	1.12744	0.0553047	0.134311	Rpsa-ps2	10	128776371	128777250	-	880	processed_pseudogene	ribosomal protein SA, pseudogene 2 [Source:MGI Symbol;Acc:MGI:3643356]	-
ENSMUSG00000045052	0	0	0	0.0672002	0.101941	0.0730248	0	0	0	0	0	0.0372219	0.0347154	0.0732625	0.0701515	0	0	0	NA	NA	NA	NA	NA	Prlhr	19	60466733	60468304	-	1572	protein_coding	prolactin releasing hormone receptor [Source:MGI Symbol;Acc:MGI:2135956]	-
ENSMUSG00000045053	0.349264	0.176895	0.193785	1.22763	1.27335	1.06038	1.1315	1.20407	1.2986	0.0891755	0.0529913	0.0871764	1.78873	1.44132	1.65943	0.576731	0.741994	0.840079	4.40532	14.0813	-1.67227	0.0188068	0.0533534	Kcng3	17	83585957	83631895	-	3356	protein_coding	potassium voltage-gated channel, subfamily G, member 3 [Source:MGI Symbol;Acc:MGI:2663923]	-
ENSMUSG00000086193	0.399589	0	0	0	0	0	0.130761	0	0	0.136033	0.134726	0	0	0	0.250632	0	0.128623	0.13349	0.68217	1.02322	-0.568753	0.809637	1	Gm11508	11	88011991	88048006	-	440	antisense	predicted gene 11508 [Source:MGI Symbol;Acc:MGI:3650928]	-
ENSMUSG00000114589	0	0	0	0	0	0	0	0	0	0	0	0	0	0	0	0	0	0	NA	NA	NA	NA	NA	Gm18518	13	90867606	90868605	+	1000	processed_pseudogene	predicted gene, 18518 [Source:MGI Symbol;Acc:MGI:5010703]	-
ENSMUSG00000114588	0.0973529	0.0448247	0.0900251	1.97415	1.86339	1.43017	0.191146	0.0466138	0.0952545	0.447418	0.0492355	0.242993	1.08783	0.860896	1.00753	0.243571	0.0940098	0.292702	5.09871	1.62981	1.64937	0.168255	0.321857	Gm6411	13	83761132	83762335	-	1204	processed_pseudogene	predicted gene 6411 [Source:MGI Symbol;Acc:MGI:3643659]	-
ENSMUSG00000114581	0	0	0	0	0.0890285	0	0	0	0	0	0	0	0	0	0	0	0	0	NA	NA	NA	NA	NA	Gm8277	13	36558466	36559065	-	600	processed_pseudogene	predicted gene 8277 [Source:MGI Symbol;Acc:MGI:3648013]	-
ENSMUSG00000114580	0	0	0	0	0	0	0	0.0567472	0	0	0	0	0	0	0	0	0	0	NA	NA	NA	NA	NA	Gm48782	14	19059945	19061823	-	989	processed_pseudogene	predicted gene, 48782 [Source:MGI Symbol;Acc:MGI:6098480]	-
ENSMUSG00000114583	0	0.0740315	0.148683	0	0	0	0	0	0	0	0	0	0	0	0	0	0	0	0	0.947667	-2.34723	0.440171	1	Gm48881	13	97202247	97202975	-	729	processed_pseudogene	predicted gene, 48881 [Source:MGI Symbol;Acc:MGI:6098636]	-
ENSMUSG00000114582	0	0	0	0	0	0	0	0	0	0	0	0	0	0	0	0	0	0	NA	NA	NA	NA	NA	3110040M04Rik	1	151204121	151205065	+	945	protein_coding	RIKEN cDNA 3110040M04 gene [Source:MGI Symbol;Acc:MGI:1920426]	-
ENSMUSG00000114585	0.0649499	0.0398737	0.100102	0.0780485	0	0.0212034	0.0637623	0.0414651	0.0635499	0.0663331	0.0218986	0.129692	0.0806392	0.0425448	0.0611073	0.173334	0.083626	0.0650929	3.37556	3.235	0.0629736	0.955055	0.976486	Gm32401	13	41487130	41544567	+	2707	antisense	predicted gene, 32401 [Source:MGI Symbol;Acc:MGI:5591560]	-
ENSMUSG00000114584	0.817864	0.832427	0.716498	2.49258	1.86362	2.0341	0.993074	1.12328	1.08453	0.626462	1.0885	0.859534	3.0062	3.10867	3.00704	1.18467	1.16389	1.16479	80.2363	75.1465	0.0952976	0.69851	0.827341	Gm47694	14	60210974	60216419	-	5446	TEC	predicted gene, 47694 [Source:MGI Symbol;Acc:MGI:6096803]	-
ENSMUSG00000114587	0	0	0	0	0	0	0	0	0	0	0	0	0	0	0	0	0	0	NA	NA	NA	NA	NA	Gm48533	13	110842905	110843121	-	217	processed_pseudogene	predicted gene, 48533 [Source:MGI Symbol;Acc:MGI:6098075]	-
ENSMUSG00000114586	0.0200913	0	0	0	0	0	0	0	0	0	0	0	0	0	0	0	0	0	NA	NA	NA	NA	NA	Gm31804	14	15770099	15791784	+	2917	lincRNA	predicted gene, 31804 [Source:MGI Symbol;Acc:MGI:5590963]	-
ENSMUSG00000030880	7.51245	6.75687	7.31375	7.17014	7.37888	7.20896	6.65362	6.50151	8.00111	6.33811	6.18282	6.90646	8.09247	7.67944	7.67162	6.54929	6.21812	6.81584	558.606	632.193	-0.177864	0.0401106	0.102628	Polr3e	7	120917744	120947432	+	5024	protein_coding	polymerase (RNA) III (DNA directed) polypeptide E [Source:MGI Symbol;Acc:MGI:1349452]	-
ENSMUSG00000017309	0.171301	0.276056	0.277213	0.0964913	0.0390333	0.0419419	0.0420423	0.0410106	0.0419022	0.0656061	0.173269	0.0641353	0.159511	0.126235	0.0604375	0.107146	0.0413547	0.0858393	4.74633	11.5656	-1.28799	0.0828052	0.185831	Cd300lg	11	102041509	102055620	+	2737	protein_coding	CD300 molecule like family member G [Source:MGI Symbol;Acc:MGI:1289168]	-
ENSMUSG00000087296	0	0.253376	0.508874	0	0	0	0.0900389	0.0878294	0.179478	0	0	0	0	0	0	0	0	0	0	2.843	-3.93164	0.0581169	1	Gm12130	11	38493330	38520013	-	639	lincRNA	predicted gene 12130 [Source:MGI Symbol;Acc:MGI:3651512]	-
ENSMUSG00000087294	0	0.0382217	0	0	0	0	0	0	0	0	0.125948	0	0.0386491	0.0815642	0.0390504	0	0	0	1.01765	0.314769	1.54738	0.573864	1	Gm13556	2	38285307	38287291	+	1412	antisense	predicted gene 13556 [Source:MGI Symbol;Acc:MGI:3651929]	-
ENSMUSG00000086199	0	0	0.0449379	0.014599	0.0147643	0.0634577	0	0	0	0	0.0163846	0	0.0452509	0	0	0	0.0312846	0.0162342	0.339215	0.949346	-1.38876	0.617615	1	Bcas3os1	11	85702200	85719744	-	3618	antisense	breast carcinoma amplified sequence 3, opposite strand 1 [Source:MGI Symbol;Acc:MGI:1918739]	-
ENSMUSG00000087292	0.383049	0.176369	0.177108	0.172612	0.349131	0.375147	0.846101	0.458521	0.655887	0.489008	0.678034	0.0956091	0.356684	0.188184	0.27029	0.287509	0.554842	0.287919	4.42386	2.62673	0.758505	0.493603	0.675523	Gm13832	5	115359078	115422863	+	612	lincRNA	predicted gene 13832 [Source:MGI Symbol;Acc:MGI:3650708]	-
ENSMUSG00000087293	0.0878657	0	0.162504	0	0	0.0860532	0.258778	0.168285	0.0859718	0.089737	0.17775	0.0877253	0.163636	0.0863334	0.413337	0.0879337	0.0848485	0.0880592	1.35597	0.97397	0.478926	0.794831	1	Gm14341	2	180954464	180966812	+	667	antisense	predicted gene 14341 [Source:MGI Symbol;Acc:MGI:3651041]	-
ENSMUSG00000087290	0	0	0	0	0	0	0	0	0	0	0	0	0.039747	0	0	0.042718	0	0.042779	NA	NA	NA	NA	NA	Gm15866	5	43549928	43601731	-	1373	antisense	predicted gene 15866 [Source:MGI Symbol;Acc:MGI:3801874]	-
ENSMUSG00000087291	0	0.0248362	0.0249402	0.0364607	0.0368733	0	0.0132386	0	0.0395834	0	0.01364	0.067318	0.012557	0.0264999	0.0253746	0.0404867	0.0260441	0.0675742	2.01211	1.26244	0.663566	0.696722	0.826096	Gm11946	11	3530157	3536856	+	4346	processed_transcript	predicted gene 11946 [Source:MGI Symbol;Acc:MGI:3650071]	-
ENSMUSG00000033985	1.12494	1.36438	1.58576	1.40951	1.00032	1.2764	0.767671	0.893344	1.15438	2.28378	2.27571	2.34215	1.00918	1.33447	1.22617	1.45531	1.16579	1.07242	168.746	101.519	0.730766	5.16715e-05	0.00024654	Tesk2	4	116720948	116805956	+	4272	protein_coding	testis-specific kinase 2 [Source:MGI Symbol;Acc:MGI:2385204]	-
ENSMUSG00000033987	0.0908571	0.0769742	0.134429	0.180148	0.142437	0.117457	0.0927637	0.11833	0.110234	0.159602	0.0845486	0.108854	0.206432	0.292814	0.242768	0.189129	0.143889	0.134765	32.5864	28.4245	0.195513	0.61597	0.77306	Dnah17	11	118021723	118130634	-	16126	protein_coding	dynein, axonemal, heavy chain 17 [Source:MGI Symbol;Acc:MGI:1917176]	-
ENSMUSG00000033981	68.0789	62.4628	62.2226	79.5382	78.6002	76.3504	84.911	83.4409	79.4573	47.8783	50.5028	50.3689	89.2894	85.9543	82.12	75.0085	78.9978	74.0465	13236.6	17473.3	-0.400423	8.07898e-37	1.99799e-35	Gria2	3	80681450	80802835	-	15548	protein_coding	glutamate receptor, ionotropic, AMPA2 (alpha 2) [Source:MGI Symbol;Acc:MGI:95809]	-
ENSMUSG00000033983	5.24461	4.47697	4.46494	5.68708	5.25066	4.82661	4.69105	4.24111	5.39222	3.80893	3.78918	3.98951	5.16269	4.48242	3.82214	4.36556	4.48571	4.6054	233.444	291.121	-0.317239	0.0127432	0.0379789	Coil	11	88970252	88991613	+	3520	protein_coding	coilin [Source:MGI Symbol;Acc:MGI:104842]	-
ENSMUSG00000087299	0	0	0	0	0	0	0	0	0	0	0	0	0	0	0	0	0	0	NA	NA	NA	NA	NA	Gm12953	4	116551740	116552627	+	751	antisense	predicted gene 12953 [Source:MGI Symbol;Acc:MGI:3649497]	-
ENSMUSG00000088969	0	0	0	0.480176	0.97122	1.56539	1.04609	0.510209	0.521302	0	0	0	0	3.66446	0.501265	0	0	0	NA	NA	NA	NA	NA	Gm22085	8	107009502	107009611	-	110	snRNA	predicted gene, 22085 [Source:MGI Symbol;Acc:MGI:5451862]	-
ENSMUSG00000030887	0.107535	0.222808	0.0994405	0.290749	0.539072	0.28962	0.290314	0.154467	0.157825	0.329475	0.0815774	0.214726	0.325433	0.369808	0.328811	0.215236	0.207684	0.269429	7.80974	5.46301	0.511062	0.531085	0.707839	Pdzd9	7	120658731	120670343	-	2180	protein_coding	PDZ domain containing 9 [Source:MGI Symbol;Acc:MGI:1915233]	-
ENSMUSG00000088964	0	0	0	0	0	0	0	0	0	0	0	0	0	0	0	0	0	0	NA	NA	NA	NA	NA	Gm22087	10	44597240	44597327	-	88	snRNA	predicted gene, 22087 [Source:MGI Symbol;Acc:MGI:5451864]	-
ENSMUSG00000088966	0	0	0	0	0	0	0	0	0	0	0	0	0	0	0	0	0	0	NA	NA	NA	NA	NA	Gm22088	12	51085687	51085803	+	117	snoRNA	predicted gene, 22088 [Source:MGI Symbol;Acc:MGI:5451865]	-
ENSMUSG00000088961	0	0	0	0	0	0	0	0.550226	0	0	0	0	0	0.564553	0	0	0	1.15168	NA	NA	NA	NA	NA	Gm22089	1	93808570	93808671	-	102	snRNA	predicted gene, 22089 [Source:MGI Symbol;Acc:MGI:5451866]	-
ENSMUSG00000088960	0	0	0	0	0	0	0	0	0	0	0	0	0	0	0	0	0	0	NA	NA	NA	NA	NA	Gm22090	X	105020268	105020378	-	111	snRNA	predicted gene, 22090 [Source:MGI Symbol;Acc:MGI:5451867]	-
ENSMUSG00000059218	0	0	0	0	0	0	0	0	0	0	0	0	0	0	0	0	0	0	NA	NA	NA	NA	NA	Gm13084	4	143809245	143816093	-	2124	protein_coding	predicted gene 13084 [Source:MGI Symbol;Acc:MGI:3650237]	-
ENSMUSG00000020955	18.7623	22.404	20.6389	20.626	17.9466	18.9306	21.3542	18.2634	20.577	20.0568	14.7026	15.9534	15.695	18.5364	15.373	18.0031	16.8737	17.7188	330.044	409.744	-0.313216	0.0114086	0.0344921	Ap4s1	12	51691033	51744786	+	1137	protein_coding	adaptor-related protein complex AP-4, sigma 1 [Source:MGI Symbol;Acc:MGI:1337065]	-
ENSMUSG00000086527	0	0	0	0	0	0	0.198055	0.144896	0.0493487	0.05151	0.0510151	0.0503552	0.0469644	0.0991125	0	0.0504749	0.0974078	0	1.01675	0	2.50813	0.364301	1	Gm15856	6	121223692	121226153	-	1162	antisense	predicted gene 15856 [Source:MGI Symbol;Acc:MGI:3801888]	-
ENSMUSG00000044098	2.68218	2.62726	2.425	3.41813	3.36339	3.61401	2.97695	2.96116	3.0339	2.28566	2.19458	2.10649	2.98276	2.84523	2.80477	2.04311	2.03741	2.06315	258.656	309.38	-0.2581	0.0312721	0.0827154	Rsbn1	3	103914120	103966636	+	6861	protein_coding	rosbin, round spermatid basic protein 1 [Source:MGI Symbol;Acc:MGI:2444993]	-
ENSMUSG00000086525	0	0	0	0	0	0	0	0	0	0	0	0	0	0	0	0	0	0	NA	NA	NA	NA	NA	Gm15281	X	33625925	33626275	+	351	processed_pseudogene	predicted gene 15281 [Source:MGI Symbol;Acc:MGI:3826553]	-
ENSMUSG00000086524	1.25667	1.26243	1.79594	1.23554	1.35365	1.90206	2.35523	2.62564	1.78848	0.700054	0.115555	1.02654	1.70207	2.0205	1.71974	1.71496	0.661917	1.03045	5.40816	12.9087	-1.25455	0.0833363	0.186817	Pabpc1l2a-ps	X	103066668	103067180	-	513	processed_pseudogene	poly(A) binding protein, cytoplasmic 1-like 2A, pseudogene [Source:MGI Symbol;Acc:MGI:3645788]	-
ENSMUSG00000086523	0.485957	0	0	0	0	0.0951866	0	0	0	0	0	0	0	0.0954965	0	0	0	0	0	1.70536	-3.17914	0.235734	1	Gm13499	2	51363572	51365499	-	603	lincRNA	predicted gene 13499 [Source:MGI Symbol;Acc:MGI:3650382]	-
ENSMUSG00000086522	0.0892031	0	0	0	0	0	0	0	0	0	0	0	0	0	0	0	0	0	NA	NA	NA	NA	NA	Gm4473	10	120899157	120901888	+	657	bidirectional_promoter_lncRNA	predicted gene 4473 [Source:MGI Symbol;Acc:MGI:3782657]	-
ENSMUSG00000086521	0	0	0	0	0	0	0	0	0	0	0	0	0	0	0	0	0	0	NA	NA	NA	NA	NA	Olfr1343-ps1	4	118672609	118673522	-	914	unprocessed_pseudogene	olfactory receptor 1343, pseudogene 1 [Source:MGI Symbol;Acc:MGI:3031177]	-
ENSMUSG00000054920	14.8904	16.5494	17.0795	13.6745	13.254	14.0952	10.2319	11.0624	10.5878	21.5432	20.8239	21.9475	13.5175	13.6515	13.564	11.8018	12.2458	13.2669	2597.65	1996.49	0.37904	3.41597e-13	3.37322e-12	Klhl5	5	65107539	65168188	+	7057	protein_coding	kelch-like 5 [Source:MGI Symbol;Acc:MGI:1919028]	-
ENSMUSG00000044092	0.110578	0.0848569	0.034085	0.182708	0.23517	0.108297	0.144742	0.158839	0.0540974	0.0752888	0.0932069	0.073601	0.154451	0.10865	0.0693574	0.0922198	0.0711873	0.0369406	4.40621	4.25318	0.0564278	0.952899	0.976111	C130050O18Rik	5	139405280	139415623	+	3180	protein_coding	RIKEN cDNA C130050O18 gene [Source:MGI Symbol;Acc:MGI:2442694]	-
ENSMUSG00000086529	0.46587	0.343205	0.430804	0.587815	0.424619	0.182504	0.457352	0.62458	0.455828	1.52253	1.31942	0.744201	1.64846	1.55633	0.788954	0.932461	1.07969	0.653654	12.9129	4.54668	1.50733	0.0345972	0.0903591	Acss2os	2	155547040	155556930	-	629	antisense	acyl-CoA synthetase short-chain family member 2, opposite strand [Source:MGI Symbol;Acc:MGI:1922195]	-
ENSMUSG00000086528	0	0	0	0	0.0243358	0	0	0	0	0.0272686	0.0270066	0	0	0	0	0	0	0	0.68217	0	1.93075	0.578058	1	Gm15731	5	8037294	8052707	-	2195	antisense	predicted gene 15731 [Source:MGI Symbol;Acc:MGI:3783174]	-
ENSMUSG00000107331	11.2611	13.2105	11.6359	9.92845	9.59455	10.0218	14.0352	14.5817	12.8867	9.1007	8.27042	8.99445	12.7655	11.6901	9.39714	15.8267	14.6567	15.0642	180.629	252.001	-0.481187	0.000585115	0.00235708	Gm42732	5	73311364	73312560	+	1197	TEC	predicted gene 42732 [Source:MGI Symbol;Acc:MGI:5662869]	-
ENSMUSG00000117058	0	0	0	0	0	0	0	0	0	0	0	0	0	0	0	0	0	0	NA	NA	NA	NA	NA	AC122270.1	17	22486227	22486376	-	150	processed_pseudogene	RAB3 GTPase activating protein subunit 1 (Rab3gap1) pseudogene	-
ENSMUSG00000117059	0.117802	0	0	0	0	0	0	0	0	0	0	0	0.164541	0	0.0554162	0	0.0568783	0	0	0.682146	-1.85608	0.623393	1	AC154766.1	17	23619236	23620900	-	995	processed_pseudogene	novel pseudogene	-
ENSMUSG00000117056	0.0375682	0.0345955	0.104221	0	0.0342417	0	0.0368813	0	0.0367585	0	0.0379997	0	0.0349824	0.0369131	0	0.0375973	0	0.0753019	0.339215	1.60519	-2.14254	0.31712	1	CT009755.2	17	21786856	21789331	+	1560	processed_pseudogene	novel C2H2 zinc finger pseudogene	-
ENSMUSG00000117057	0	0	0	0	0	0	0	0	0	0	0	0	0	0	0	0	0	0	NA	NA	NA	NA	NA	AC161605.1	17	40499770	40516810	+	447	unprocessed_pseudogene	exocrine gland-secreting peptide pseudogene	-
ENSMUSG00000117054	0	0	0	0	0	0	0	0	0	0	0	0	0	0	0	0	0	0	NA	NA	NA	NA	NA	AC151293.1	17	79103278	79103744	-	467	processed_pseudogene	ribosomal protein L29 (Rpl29) pseudogene	-
ENSMUSG00000117055	0.0676358	0.0622839	0	0.274307	0.123294	0.132481	0.0995988	0	0	0.0345381	0.0342063	0	0.0944707	0.0332281	0.0954514	0	0.0326566	0.13557	0.68217	1.31168	-0.941992	0.651672	1	AC098880.1	17	22687720	22690460	+	1733	processed_pseudogene	C2H2 zinc finger protein pseudogene	-
ENSMUSG00000117053	0	0	0.0659308	0.0642571	0	0	0.279975	0.0682762	0	0	0	0	0.13278	0.35027	0.402475	0.0713525	0.206547	0.142909	NA	NA	NA	NA	NA	AC127693.1	17	69473605	69475875	-	822	antisense	novel transcript, antisense to Akain1	-
ENSMUSG00000117050	0.280145	0.154787	0.310871	0.100993	0.357476	0.16462	0.165014	0.0536549	0.109643	0.171667	0.0566726	0.111879	0.260863	0.165156	0.105429	0.112145	0.270525	0.22461	2.03724	4.54836	-1.15854	0.303246	0.491274	AC167363.2	17	29093416	29094461	-	1046	TEC	TEC	-
ENSMUSG00000117051	0	0	0	0	0	0	0	0	0	0	0	0	0	0	0	0	0	0	NA	NA	NA	NA	NA	AC166360.1	17	13205042	13206209	+	1168	TEC	TEC	-
ENSMUSG00000075284	5.55648	5.8857	5.57945	3.24298	3.28874	2.97891	3.35685	2.76998	2.99554	8.91322	8.46564	8.1775	3.05444	2.99837	3.17966	4.03878	4.18503	3.7158	862.427	585.141	0.559137	5.04594e-13	4.92848e-12	Wipf1	2	73429610	73529734	-	5896	protein_coding	WAS/WASL interacting protein family, member 1 [Source:MGI Symbol;Acc:MGI:2178801]	-
ENSMUSG00000075286	0	0	0	0	0	0	0	0	0	0	0	0	0	0	0	0	0	0	NA	NA	NA	NA	NA	Gm1968	16	29957927	29979184	-	1042	lincRNA	predicted gene 1968 [Source:MGI Symbol;Acc:MGI:3584525]	-
ENSMUSG00000075288	0	0	0.155733	0	0	0	0	0	0	0	0	0	0	0	0	0	0.162626	0	NA	NA	NA	NA	NA	Gm6913	14	60141063	60141410	+	348	processed_pseudogene	predicted gene 6913 [Source:MGI Symbol;Acc:MGI:3648267]	-
ENSMUSG00000075289	2.74718	2.40739	2.67698	0.851925	0.9558	1.08488	1.55147	1.79628	1.38734	3.49956	3.48088	3.65705	0.86645	0.92878	0.917132	1.68506	1.46905	1.55424	241.578	181.178	0.415924	0.00266272	0.00937179	Carns1	19	4164324	4175479	-	3968	protein_coding	carnosine synthase 1 [Source:MGI Symbol;Acc:MGI:2147595]	-
ENSMUSG00000024941	15.8684	16.1477	17.8801	14.9024	17.4816	16.76	15.7746	16.6219	17.7879	17.5909	17.0847	18.4614	16.6594	15.4825	17.1251	16.1031	15.8386	16.3043	801.964	767.189	0.0635518	0.408181	0.59956	Scyl1	19	5758427	5771401	-	2637	protein_coding	SCY1-like 1 (S. cerevisiae) [Source:MGI Symbol;Acc:MGI:1931787]	-
ENSMUSG00000024940	4.92339	5.32411	4.96005	4.81379	4.44628	4.44582	4.5784	4.75802	4.96091	5.48955	5.74521	5.64834	4.58452	4.00539	4.12215	4.9498	4.76523	4.80975	501.496	460.183	0.123657	0.179908	0.337496	Ltbp3	19	5740904	5758532	+	5190	protein_coding	latent transforming growth factor beta binding protein 3 [Source:MGI Symbol;Acc:MGI:1101355]	-
ENSMUSG00000024943	4.95582	5.27128	5.01392	5.45468	5.85479	4.84513	5.39919	5.41552	5.12777	5.6786	5.78998	6.10298	6.4397	6.17581	6.3847	5.64225	6.00289	5.04461	682.645	603.198	0.178286	0.0270152	0.0729719	Smc5	19	23206451	23273897	-	6788	protein_coding	structural maintenance of chromosomes 5 [Source:MGI Symbol;Acc:MGI:2385088]	-
ENSMUSG00000024942	4.37252	4.60174	4.45113	6.14294	6.11199	6.90929	6.40279	5.45396	5.55456	3.86522	3.25201	2.65967	5.81652	6.01116	5.89418	6.03065	5.80132	6.6837	178.525	249.702	-0.485052	0.00128508	0.00483275	Capn1	19	5988546	6015825	-	3190	protein_coding	calpain 1 [Source:MGI Symbol;Acc:MGI:88263]	-
ENSMUSG00000024944	9.85221	10.1927	12.3537	8.788	7.03975	8.67614	11.6821	10.9683	10.3539	11.8633	12.5285	13.6415	7.51293	7.94748	7.66722	11.0974	10.3557	9.91454	629.28	546.165	0.203772	0.037456	0.0966197	Arl2	19	6134374	6141406	-	2891	protein_coding	ADP-ribosylation factor-like 2 [Source:MGI Symbol;Acc:MGI:1928393]	-
ENSMUSG00000024947	13.4737	12.3139	14.2932	15.8244	15.849	16.8972	16.7214	16.1488	18.3903	12.324	11.2971	11.8447	14.8031	14.088	14.3987	14.3322	13.6984	14.1658	701.932	808.107	-0.203166	0.0109901	0.0333484	Men1	19	6334979	6340891	+	3458	protein_coding	multiple endocrine neoplasia 1 [Source:MGI Symbol;Acc:MGI:1316736]	-
ENSMUSG00000024140	48.7485	49.5876	48.7541	45.1188	46.9978	45.1699	34.1481	33.5533	34.5312	71.0611	70.9032	66.8009	43.1729	39.4381	41.6581	45.4499	43.8126	46.2228	6343.55	4552.98	0.478322	4.6446e-46	1.47195e-44	Epas1	17	86753907	86833410	+	5309	protein_coding	endothelial PAS domain protein 1 [Source:MGI Symbol;Acc:MGI:109169]	-
ENSMUSG00000024949	22.3065	23.9997	23.0096	28.5825	29.9982	28.8235	27.6142	25.9968	26.5527	27.0507	25.6646	25.7094	30.6032	31.5782	30.548	27.3853	26.9985	26.526	2787.89	2510.16	0.150934	0.000706634	0.00279091	Sf1	19	6363690	6378030	+	6211	protein_coding	splicing factor 1 [Source:MGI Symbol;Acc:MGI:1095403]	-
ENSMUSG00000024948	11.0405	11.2307	10.764	9.51321	9.45208	9.82822	10.5183	11.1385	11.812	14.4278	15.0473	15.0992	11.0771	11.0126	11.2004	13.8201	13.0542	13.2919	1695.47	1280.06	0.405541	6.53358e-14	6.7152e-13	Map4k2	19	6341135	6355615	+	6646	protein_coding	mitogen-activated protein kinase kinase kinase kinase 2 [Source:MGI Symbol;Acc:MGI:1346883]	-
ENSMUSG00000098132	0.804665	0.540307	0.744097	0.438147	0.473664	0.476124	0.526635	0.481605	0.442868	2.15723	2.67911	2.66119	0.57757	0.576502	0.851691	0.536858	0.744657	0.840039	150.006	42.578	1.82016	1.78955e-15	2.021e-14	Rassf10	7	112953962	112957457	+	3496	protein_coding	Ras association (RalGDS/AF-6) domain family (N-terminal) member 10 [Source:MGI Symbol;Acc:MGI:1925998]	-
ENSMUSG00000024142	5.5542	6.14086	6.64961	5.77467	6.93502	6.49687	5.94835	7.11959	6.45665	6.24152	6.11111	6.74479	6.67971	6.38115	6.09381	6.56914	5.83425	6.38657	367.902	360.052	0.0302228	0.784672	0.883187	Mlst8	17	24473550	24479078	-	3366	protein_coding	MTOR associated protein, LST8 homolog (S. cerevisiae) [Source:MGI Symbol;Acc:MGI:1929514]	-
ENSMUSG00000021933	0.192152	0.117965	0.118459	0.0577261	0.0778391	0.0209098	0.0838395	0.224901	0.188011	0.239855	0.129573	0.341058	0.0198807	0.0419558	0.0602613	0.128201	0.0824684	0.106986	11.1611	6.85696	0.708627	0.303359	0.491402	Gucy1b2	14	62392676	62456289	-	2745	protein_coding	guanylate cyclase 1, soluble, beta 2 [Source:MGI Symbol;Acc:MGI:2660873]	-
ENSMUSG00000059534	82.892	88.6237	84.355	73.2597	68.7837	71.452	81.7705	80.6288	88.666	81.3777	83.1335	79.7537	61.0204	64.1908	63.8254	82.0522	80.4332	87.1981	816.449	871.242	-0.0941346	0.182115	0.340521	Uqcr10	11	4701973	4704342	-	584	protein_coding	ubiquinol-cytochrome c reductase, complex III subunit X [Source:MGI Symbol;Acc:MGI:1913402]	-
ENSMUSG00000021932	1.59588	1.27942	1.61465	0.820676	0.924083	0.864227	1.0414	1.03382	1.04711	1.63946	1.41481	1.5371	0.970296	0.839368	0.856719	1.0898	1.0153	1.22307	164.059	163.428	0.00629224	0.969246	0.981066	Rnaseh2b	14	62292589	62372992	+	6243	protein_coding	ribonuclease H2, subunit B [Source:MGI Symbol;Acc:MGI:1914403]	-
ENSMUSG00000087432	0	0	0	0	0	0	0	0	0	0	0	0	0	0	0	0	0	0	NA	NA	NA	NA	NA	Gm15123	10	80371898	80372432	+	339	antisense	predicted gene 15123 [Source:MGI Symbol;Acc:MGI:3705256]	-
ENSMUSG00000087433	0	0	0.125162	0.609923	0.493461	0.397673	0.132875	0.648072	0.662162	0.967626	0.410713	0.675667	0.378101	0.132989	0.127342	0.135454	0.130702	0.406944	5.09123	0.316449	3.86994	0.0157749	0.0457318	Gm14167	2	151540731	151542348	-	433	antisense	predicted gene 14167 [Source:MGI Symbol;Acc:MGI:3651481]	-
ENSMUSG00000051727	1.55188	1.53417	1.54059	1.60433	1.51848	1.25166	0.784159	0.852335	0.580578	2.02778	2.70082	2.21018	1.84884	1.92845	1.56743	0.89074	1.05783	1.21222	101.979	69.2719	0.558107	0.0115669	0.0349284	Kctd14	7	97451323	97459557	+	2568	protein_coding	potassium channel tetramerisation domain containing 14 [Source:MGI Symbol;Acc:MGI:1289222]	-
ENSMUSG00000051726	13.5227	14.2107	15.3226	13.9962	14.2438	13.831	18.91	18.0592	18.3321	5.79923	5.64449	5.92581	9.36702	9.3549	8.77344	9.14865	8.09498	7.55504	476.084	1202.28	-1.3369	4.36499e-67	2.06333e-65	Kcnf1	12	17172100	17176888	-	4789	protein_coding	potassium voltage-gated channel, subfamily F, member 1 [Source:MGI Symbol;Acc:MGI:2687399]	-
ENSMUSG00000051721	1.78078	1.92386	1.76633	1.80219	1.69564	1.8025	2.05098	1.88633	2.04415	1.47325	1.28803	1.48989	1.686	1.63242	1.91878	1.9315	1.95019	1.89437	143.335	187.912	-0.390945	0.0128079	0.0381512	Wdcp	12	4843303	4860043	+	5891	protein_coding	WD repeat and coiled coil containing [Source:MGI Symbol;Acc:MGI:3040699]	-
ENSMUSG00000087437	0.316303	0.0832213	0.16714	0.0814485	0.123555	0.0442541	0.31052	0.216357	0.265273	0.230742	0.319936	0.360912	0	0.0887962	0.0850256	0.135663	0.218172	0.271714	6.76592	4.28284	0.670604	0.439494	0.630025	Gm13112	4	154864506	154872003	-	1297	antisense	predicted gene 13112 [Source:MGI Symbol;Acc:MGI:3701127]	-
ENSMUSG00000087434	0.0803929	0.0246772	0	0.048303	0.0244248	0.0524897	0.0526154	0	0.02622	0.0273684	0.0271054	0	0.0499064	0.0789909	0.151273	0	0	0	0.68217	1.33799	-0.963206	0.646315	1	Rab11fip4os1	11	79607079	79623163	-	2187	antisense	RAB11 family interacting protein 4 (class II), opposite strand 1 [Source:MGI Symbol;Acc:MGI:3650027]	-
ENSMUSG00000087435	0	0	0	0	0	0	0	0	0	0	0	0	0	0	0	0	0	0	NA	NA	NA	NA	NA	Gm16323	2	30413716	30415338	+	556	antisense	predicted gene 16323 [Source:MGI Symbol;Acc:MGI:3826604]	-
ENSMUSG00000043843	4.23661	4.65012	4.13537	11.2812	11.4479	10.9598	9.47362	9.56898	9.86077	5.06983	5.15098	5.85341	11.0779	10.9324	12.5417	8.9937	8.86411	9.15665	251.974	207.956	0.276887	0.0407488	0.104048	Tmem145	7	25306106	25316195	+	2739	protein_coding	transmembrane protein 145 [Source:MGI Symbol;Acc:MGI:3607779]	-
ENSMUSG00000083687	0	0.294913	0	0	0.291897	0.156824	0	0	0	0	0	0	0.298211	0.157334	0.150653	0	0	0	0	0.629539	-1.75704	0.652456	1	Gm15154	X	134551882	134552247	+	366	processed_pseudogene	predicted gene 15154 [Source:MGI Symbol;Acc:MGI:3705516]	-
ENSMUSG00000024146	22.9017	23.044	22.7607	18.9742	17.6289	17.0315	18.9879	18.1285	18.0202	20.8023	24.2728	23.6512	16.4483	16.7842	16.6834	18.7055	19.7351	19.6586	673.377	685.801	-0.0261869	0.749409	0.860252	Cript	17	87025550	87035810	+	1712	protein_coding	cysteine-rich PDZ-binding protein [Source:MGI Symbol;Acc:MGI:1929655]	-
ENSMUSG00000051729	0.176881	0.289572	0.163567	0.726222	0.591135	0.596688	0.308705	0.244668	0.249987	0.160576	0.258429	0.235464	1.22614	1.19726	1.05397	0.354035	0.398549	0.23636	11.1684	10.954	0.0263503	0.965267	0.979385	Gm5087	14	13157388	13284638	-	2982	processed_transcript	predicted gene 5087 [Source:MGI Symbol;Acc:MGI:3643653]	-
ENSMUSG00000051728	0	0.0201602	0.0404894	0	0	0	0	0	0	0	0.022144	0	0	0	0	0	0	0	0.339215	0.947667	-1.38792	0.592323	1	Fam243	16	92318765	92321441	-	2677	protein_coding	family with sequence similarity 243 [Source:MGI Symbol;Acc:MGI:1922578]	-
ENSMUSG00000099325	0	0	0	0	0	0	0	0	0	0	0	0	0	0	0	0	0	0	NA	NA	NA	NA	NA	Gm19014	14	26079108	26080296	-	1189	processed_pseudogene	predicted gene, 19014 [Source:MGI Symbol;Acc:MGI:5011199]	-
ENSMUSG00000080808	0.0341729	0	0	0	0	0.0334679	0	0	0	0	0	0	0	0	0	0	0	0	NA	NA	NA	NA	NA	Gm12608	4	89442217	89444644	-	1715	processed_pseudogene	predicted gene 12608 [Source:MGI Symbol;Acc:MGI:3652144]	-
ENSMUSG00000080809	0	0	0	0	0	0	0	0	0	0	0	0	0	0	0	0	0	0	NA	NA	NA	NA	NA	Olfr1273-ps	2	90292234	90298714	-	4698	polymorphic_pseudogene	olfactory receptor 1273, pseudogene [Source:MGI Symbol;Acc:MGI:3031107]	-
ENSMUSG00000080802	0	0	0	0	0	0	0	0	0	0	0	0	0	0	0	0	0	0	NA	NA	NA	NA	NA	Gm13804	2	98291403	98291574	+	172	processed_pseudogene	predicted gene 13804 [Source:MGI Symbol;Acc:MGI:3651562]	-
ENSMUSG00000080803	0	0	0	0	0	0	0	0	0	0	0	0	0	0	0	0	0	0	NA	NA	NA	NA	NA	Gm12683	4	99520052	99520466	-	415	processed_pseudogene	predicted gene 12683 [Source:MGI Symbol;Acc:MGI:3650644]	-
ENSMUSG00000080800	0	0	0.22964	0	0	0	0	0.237809	0	0	0	0	0	0	0	0	0.239805	0	NA	NA	NA	NA	NA	Gm11582	1	60948230	60948465	-	236	processed_pseudogene	predicted gene 11582 [Source:MGI Symbol;Acc:MGI:3652084]	-
ENSMUSG00000080801	0	0	0	0	0.03868	0	0.0416618	0	0	0	0	0	0.0395167	0	0	0.0424705	0.0409804	0.0425311	NA	NA	NA	NA	NA	Gm13310	2	12082612	12083992	-	1381	processed_pseudogene	predicted gene 13310 [Source:MGI Symbol;Acc:MGI:3650665]	-
ENSMUSG00000080806	0	0	0.463206	0.0902895	0	0	0	0	0	0.204631	0.101333	0	0	0.0984348	0.0942549	0.100259	0	0	1.02513	1.58224	-0.637686	0.749821	1	Gm13005	4	137219760	137220399	-	585	processed_pseudogene	predicted gene 13005 [Source:MGI Symbol;Acc:MGI:3650102]	-
ENSMUSG00000080807	0	0	0.0784299	0	0	0	0	0	0	0	0	0	0	0	0	0	0	0	NA	NA	NA	NA	NA	Gm13117	4	154043733	154044423	-	691	processed_pseudogene	predicted gene 13117 [Source:MGI Symbol;Acc:MGI:3701126]	-
ENSMUSG00000080805	0	0	0	0	0	0	0	0	0	0	0	0	0	0	0	0	0	0	NA	NA	NA	NA	NA	Gm11219	4	65011230	65011587	+	358	processed_pseudogene	predicted gene 11219 [Source:MGI Symbol;Acc:MGI:3651487]	-
ENSMUSG00000005615	6.00139	6.08717	6.00299	5.61544	6.06816	5.21162	5.13094	5.16404	4.7425	7.95423	8.32569	8.59693	4.95512	4.70806	5.26693	5.27803	5.01649	5.28556	1055.29	781.826	0.432761	1.933e-10	1.59642e-09	Pcyt1a	16	32430921	32475070	+	7412	protein_coding	phosphate cytidylyltransferase 1, choline, alpha isoform [Source:MGI Symbol;Acc:MGI:88557]	-
ENSMUSG00000005610	72.0215	71.0579	69.6817	68.4688	67.8985	62.7838	62.7983	64.3598	62.606	77.0821	77.9509	77.4491	64.0581	62.0196	63.8119	62.6558	62.8623	60.1048	13526.7	12610.5	0.101287	8.52196e-06	4.53654e-05	Eif4g2	7	111067750	111083030	-	10166	protein_coding	eukaryotic translation initiation factor 4, gamma 2 [Source:MGI Symbol;Acc:MGI:109207]	-
ENSMUSG00000005611	0.403472	0.474314	0.508054	0.773683	0.876332	0.655779	0.294964	0.279505	0.403175	0.596179	0.659916	0.771371	0.711434	0.767567	0.654207	0.618563	0.654888	0.576429	79.2134	55.1693	0.52059	0.0365921	0.0946857	Mrvi1	7	110868266	110982461	-	6827	protein_coding	MRV integration site 1 [Source:MGI Symbol;Acc:MGI:1338023]	-
ENSMUSG00000109782	0.157386	0.0724659	0.0181924	0.0531917	0.0896561	0.115604	0.154508	0.150716	0.211741	0.0602765	0.0994957	0.0392835	0.128234	0.135311	0.0740371	0.0590652	0.0379953	0.216882	3.3941	4.30411	-0.33387	0.754384	0.862869	Gm45728	8	79174185	79177163	+	2979	TEC	predicted gene 45728 [Source:MGI Symbol;Acc:MGI:5804843]	-
ENSMUSG00000040576	0	0	0	0	0	0	0.0616665	0	0	0	0	0	0.233966	0	0	0	0	0	NA	NA	NA	NA	NA	Tmem270	5	134901593	134906733	-	933	protein_coding	transmembrane protein 270 [Source:MGI Symbol;Acc:MGI:1923879]	-
ENSMUSG00000040570	8.45993	8.51028	7.93652	9.66881	10.8818	9.80141	10.517	9.98003	9.17732	4.69571	4.96063	4.88117	8.34858	8.50815	8.20454	6.65661	6.82265	6.88115	318.166	555.289	-0.803218	2.33049e-16	2.77898e-15	Rundc3b	5	8490334	8622952	-	3824	protein_coding	RUN domain containing 3B [Source:MGI Symbol;Acc:MGI:2685286]	-
ENSMUSG00000051098	8.47179	7.32407	7.49171	8.24927	7.07368	7.23815	9.97446	8.9638	8.63699	6.73118	5.85755	6.25497	7.8611	6.97066	6.85581	8.21155	8.48122	8.47561	426.775	537.222	-0.331266	0.000773313	0.00302652	Mblac2	13	81711341	81753275	+	3957	protein_coding	metallo-beta-lactamase domain containing 2 [Source:MGI Symbol;Acc:MGI:1920102]	-
ENSMUSG00000051095	0	0	0	0	0	0	0	0	0	0.0171651	0	0.0167803	0	0.016514	0	0	0	0	0.677534	0	1.92263	0.580624	1	Olfr986	9	40180920	40190134	+	3487	protein_coding	olfactory receptor 986 [Source:MGI Symbol;Acc:MGI:3030820]	-
ENSMUSG00000082523	0	0	0	0	0	0	0	0	0	0	0	0	0	0	0	0	0	0	NA	NA	NA	NA	NA	Gm12667	4	91708638	91709969	+	1332	processed_pseudogene	predicted gene 12667 [Source:MGI Symbol;Acc:MGI:3651935]	-
ENSMUSG00000082520	0	0	0	0	0.129969	0	0	0	0	0	0.144233	0	0.13278	0.140108	0	0.142705	0	0	NA	NA	NA	NA	NA	Gm13349	2	18338579	18338989	-	411	processed_pseudogene	predicted gene 13349 [Source:MGI Symbol;Acc:MGI:3649966]	-
ENSMUSG00000082527	0	0	0	0	0	0	0	0	0	0	0	0	0.245823	0	0	0	0	0	NA	NA	NA	NA	NA	Gm8200	5	103989370	103989591	+	222	processed_pseudogene	predicted gene 8200 [Source:MGI Symbol;Acc:MGI:3643346]	-
ENSMUSG00000082526	0	0	0	0	0	0	0	0	0	0	0	0	0	0	0	0	0	0	NA	NA	NA	NA	NA	Gm14067	2	138916619	138916932	-	314	processed_pseudogene	predicted gene 14067 [Source:MGI Symbol;Acc:MGI:3649384]	-
ENSMUSG00000082524	0	0	0	0	0	0	0	0	0	0	0	0	0	0	0	0	0	0	NA	NA	NA	NA	NA	Gm6272	5	144723627	144723797	-	171	processed_pseudogene	predicted pseudogene 6272 [Source:MGI Symbol;Acc:MGI:3643871]	-
ENSMUSG00000044231	6.08035	5.74038	5.95343	7.32195	5.61182	7.03082	8.10103	7.9267	6.94918	4.82698	5.16823	5.68803	5.35259	6.20023	5.7687	7.13333	6.80903	6.60582	205.901	237.724	-0.206683	0.128601	0.261807	Nhlrc1	13	47012557	47014850	-	2294	protein_coding	NHL repeat containing 1 [Source:MGI Symbol;Acc:MGI:2145264]	-
ENSMUSG00000082529	0	0	0	0	0	0	0	0	0	0.118056	0	0	0.107638	0	0.108756	0	0	0	NA	NA	NA	NA	NA	Gm11199	11	79451941	79452447	-	507	processed_pseudogene	predicted gene 11199 [Source:MGI Symbol;Acc:MGI:3649957]	-
ENSMUSG00000082528	0	0	0	0	0	0	0	0	0	0	0	0	0	0	0	0	0	0	NA	NA	NA	NA	NA	Gm15182	1	75624654	75626329	+	1676	processed_pseudogene	predicted gene 15182 [Source:MGI Symbol;Acc:MGI:3705533]	-
ENSMUSG00000046934	0	0	0	0	0	0	0	0	0.0293616	0	0	0.0299605	0	0.0294851	0.0846991	0.0300316	0.0289779	0.0300745	NA	NA	NA	NA	NA	Csl	10	99757706	99759658	-	1953	protein_coding	citrate synthase like [Source:MGI Symbol;Acc:MGI:1919082]	-
ENSMUSG00000098136	0.175293	0.0538076	0.108066	0	0.106515	0	0.172088	0	0.0571717	0.0596756	0.118205	0.175013	0	0.114824	0	0	0	0	2.02512	1.97088	0.0489726	0.971848	0.982348	Gm8513	13	45186534	45187536	-	1003	processed_pseudogene	predicted gene 8513 [Source:MGI Symbol;Acc:MGI:3648246]	-
ENSMUSG00000081976	0	0	0	0	0	0	0	0	0	0	0	0	0	0	0	0	0	0	NA	NA	NA	NA	NA	Gm14823	X	105567901	105568138	-	238	processed_pseudogene	predicted gene 14823 [Source:MGI Symbol;Acc:MGI:3801852]	-
ENSMUSG00000026548	0.312449	0.411036	0.330206	0.442508	0.325466	0.393433	0.175278	0.256465	0.305714	1.6411	0.677223	0.84672	0.37407	0.263143	0.335958	0.536041	0.172411	0.357871	23.7916	8.06679	1.55733	0.00504914	0.0167195	Slamf9	1	172475358	172478575	+	1313	protein_coding	SLAM family member 9 [Source:MGI Symbol;Acc:MGI:1923692]	-
ENSMUSG00000107333	0	0	0	0	0	0	0	0	0	0	0	0	0	0	0	0	0	0	NA	NA	NA	NA	NA	Gm43008	3	39217561	39217846	-	286	processed_pseudogene	predicted gene 43008 [Source:MGI Symbol;Acc:MGI:5663145]	-
ENSMUSG00000026542	0.18107	0	0	0	0	0	0	0	0	0	0	0	0	0	0	0	0	0	0	1.02322	-2.44147	0.448289	1	Apcs	1	172893961	172895041	-	971	protein_coding	serum amyloid P-component [Source:MGI Symbol;Acc:MGI:98229]	-
ENSMUSG00000026547	4.10977	5.21026	4.97179	4.94706	4.10506	4.30068	3.48194	3.50432	3.80085	6.89967	7.48825	6.88551	5.58308	4.64658	5.05839	4.50734	3.66964	4.62662	253.495	173.507	0.545059	0.000144074	0.000641903	Tagln2	1	172500047	172507380	+	2082	protein_coding	transgelin 2 [Source:MGI Symbol;Acc:MGI:1312985]	-
ENSMUSG00000026546	0.850854	0.962889	0.644615	0.101629	0.0654049	0.110438	0.865489	0.677364	0.862606	0.586297	0.642878	0.665267	0.276824	0.141015	0.279698	0.646329	0.613753	0.729442	61.9845	81.934	-0.402046	0.102046	0.219302	Cfap45	1	172520801	172545870	+	5717	protein_coding	cilia and flagella associated protein 45 [Source:MGI Symbol;Acc:MGI:1919120]	-
ENSMUSG00000026544	2.3692	2.44966	3.03646	2.73462	3.25806	2.52386	3.18278	3.46291	2.96883	3.77806	2.31232	2.98789	3.01891	3.38972	2.54187	3.57734	3.05045	4.37392	73.2695	64.5858	0.180549	0.484538	0.668055	Dusp23	1	172630764	172632962	-	1410	protein_coding	dual specificity phosphatase 23 [Source:MGI Symbol;Acc:MGI:1915690]	-
ENSMUSG00000059395	0.200295	0	0.259307	0.252724	0.438144	0.156931	0.157307	0.383616	0.235174	0.36821	0.324153	0.0399951	0.186509	0.354244	0.150756	0.24054	0.270784	0.120442	6.1349	3.9205	0.648253	0.534774	0.711049	Nkapl	13	21467047	21468509	-	1463	protein_coding	NFKB activating protein-like [Source:MGI Symbol;Acc:MGI:1913957]	-
ENSMUSG00000098135	0	0	0	0	0	0	0	0	0.174296	0	0	0	0	0	0	0	0	0	NA	NA	NA	NA	NA	Gm6946	7	12742686	12743672	+	987	processed_pseudogene	predicted gene 6946 [Source:MGI Symbol;Acc:MGI:3647908]	-
ENSMUSG00000059397	0	0	0	0	0	0	0	0	0	0	0	0	0	0	0	0	0	0	NA	NA	NA	NA	NA	Olfr54	11	51014236	51031578	+	5048	protein_coding	olfactory receptor 54 [Source:MGI Symbol;Acc:MGI:1333750]	-
ENSMUSG00000099321	0	0	0	0	0	0	0	0	0	0	0	0	0	0	0	0	0	0	NA	NA	NA	NA	NA	Mir6404	7	143933115	143933208	+	94	miRNA	microRNA 6404 [Source:MGI Symbol;Acc:MGI:5531396]	-
ENSMUSG00000107336	1.64757	1.08371	0.925017	1.75004	1.12626	1.38307	1.79074	1.8595	1.32419	1.38218	1.48794	0.998712	2.41084	0.867234	2.26978	1.35441	1.76146	1.88708	22.0562	21.2251	0.0590387	0.893636	0.943894	Gm43461	5	147427738	147428733	+	996	TEC	predicted gene 43461 [Source:MGI Symbol;Acc:MGI:5663598]	-
ENSMUSG00000107337	0	0.0610509	0.0613067	0	0	0	0	0	0	0	0	0	0	0	0	0	0	0	0	0.631218	-1.76139	0.622127	1	Gm43596	5	91788598	91789481	+	884	processed_pseudogene	predicted gene 43596 [Source:MGI Symbol;Acc:MGI:5663733]	-
ENSMUSG00000100106	0	0	0	0	0	0	0	0	0	0	0	0.041381	0	0	0	0	0	0.0207693	0.669159	0	1.90735	0.61645	1	Gm28856	1	130766384	130784433	+	2828	lincRNA	predicted gene 28856 [Source:MGI Symbol;Acc:MGI:5579562]	-
ENSMUSG00000090779	0.318947	0.367136	0.294939	0	0.290705	0.156184	0.313115	0.381789	0.234054	0.0814348	0.32261	0.0796092	0.0742484	0.235038	0.0750192	0.159597	0.153997	0.159825	2.0344	4.20393	-1.04783	0.365831	0.558365	Gm17110	14	34501715	34502684	+	735	antisense	predicted gene 17110 [Source:MGI Symbol;Acc:MGI:4937937]	-
ENSMUSG00000107335	0.0388637	0	0.0539076	0.210157	0.0885562	0.114186	0.0763062	0.0744337	0.095065	0.0198457	0.019655	0.0970039	0.0361887	0.0381859	0.0731288	0.116681	0.0562937	0.136322	2.35507	1.63149	0.536683	0.719221	0.84068	Gm43372	5	135007093	135010108	-	3016	TEC	predicted gene 43372 [Source:MGI Symbol;Acc:MGI:5663509]	-
ENSMUSG00000000326	16.6422	18.2028	18.964	20.9442	20.7804	22.3741	18.4739	18.1979	18.6162	15.531	14.1878	14.8362	16.4882	17.9894	17.9006	17.1184	16.6966	16.0293	645.686	794.418	-0.299888	0.000198349	0.000863625	Comt	16	18406886	18426852	-	2532	protein_coding	catechol-O-methyltransferase [Source:MGI Symbol;Acc:MGI:88470]	-
ENSMUSG00000098134	7.50061	6.08761	7.56302	7.94391	6.52747	7.96842	6.90585	7.7509	7.67064	8.26625	8.61547	10.1964	7.85246	9.65985	8.73136	8.05773	6.75199	8.06923	214.32	170.548	0.330786	0.0323466	0.0852457	Rnf113a2	12	84417196	84418578	+	1383	protein_coding	ring finger protein 113A2 [Source:MGI Symbol;Acc:MGI:1913631]	-
ENSMUSG00000054083	0.122865	0.101828	0.102255	0.110732	0.0671913	0.216594	0.0482473	0.070595	0.0240433	0.163126	0.0372827	0.147202	0.114408	0.0724332	0.0809169	0.0491839	0.0355937	0.110822	9.49101	9.09169	0.0633691	0.926625	0.963046	Capn12	7	28881422	28893563	+	4770	protein_coding	calpain 12 [Source:MGI Symbol;Acc:MGI:1891369]	-
ENSMUSG00000112913	0	0	0	0	0	0	0	0	0	0	0	0	0	0	0	0	0	0	NA	NA	NA	NA	NA	Gm30853	10	65875605	65908250	-	1017	lincRNA	predicted gene, 30853 [Source:MGI Symbol;Acc:MGI:5590012]	-
ENSMUSG00000046550	2.89415	3.60577	2.79437	3.18374	3.64648	3.33464	3.59332	5.29847	4.41422	1.52136	1.37759	1.52975	4.04241	3.72186	4.00429	3.70567	3.65785	3.71096	34.9032	74.6196	-1.09694	8.85332e-05	0.000407158	Spin2c	X	153832225	153834243	+	1377	protein_coding	spindlin family, member 2C [Source:MGI Symbol;Acc:MGI:3605548]	-
ENSMUSG00000053367	0	0.106029	0	0.103771	0	0.0563826	0.113035	0.0551307	0.0563293	0.117593	0	0	0.0536077	0	0.108328	0	0	0	0.68591	0.629539	0.107625	0.968908	1	Epp13	7	6252710	6282066	+	1018	protein_coding	epididymal protein 13 [Source:MGI Symbol;Acc:MGI:3643580]	-
ENSMUSG00000095809	0	0	0	0	0	0	0	0	0	0	0	0	0	0	0	0	0	0	NA	NA	NA	NA	NA	Olfr1290	2	111487528	111493829	-	2990	protein_coding	olfactory receptor 1290 [Source:MGI Symbol;Acc:MGI:3031124]	-
ENSMUSG00000003617	1.76444	1.54584	1.61464	1.74482	1.6808	1.64404	1.55776	1.33179	1.24086	2.44649	2.7948	2.8871	2.40745	2.53429	2.26528	2.16434	2.15348	2.06919	445.003	274.664	0.697406	6.20679e-10	4.92979e-09	Cp	3	19957054	20009145	+	9566	protein_coding	ceruloplasmin [Source:MGI Symbol;Acc:MGI:88476]	-
ENSMUSG00000095802	0	0	0	0	0	0	0	0	0	0	0	0	0	0	0	0	0	0	NA	NA	NA	NA	NA	Gm7415	X	29128146	29149186	+	639	unprocessed_pseudogene	predicted pseudogene 7415 [Source:MGI Symbol;Acc:MGI:3647748]	-
ENSMUSG00000095804	0	0	0	0	0	0	0	0	0	0	0	0	0	0	0	0	0	0	NA	NA	NA	NA	NA	Olfr824	10	130123470	130130000	-	3862	protein_coding	olfactory receptor 824 [Source:MGI Symbol;Acc:MGI:3030658]	-
ENSMUSG00000095805	0	0	0	0	0	0	0	0	0	0	0	0	0	0	0	0	0	0	NA	NA	NA	NA	NA	Gm22092	4	116922384	116922490	-	107	snRNA	predicted gene, 22092 [Source:MGI Symbol;Acc:MGI:5451869]	-
ENSMUSG00000095806	0	0	0	0	0	0	0	0	0	0	0	0	0	0	0	0	0	0	NA	NA	NA	NA	NA	Gm5728	7	20374493	20375410	-	918	protein_coding	predicted gene 5728 [Source:MGI Symbol;Acc:MGI:3644398]	-
ENSMUSG00000095807	0	0	0	0	0	0	0	0	0	0	0	0	0	0	0	0	0	0	NA	NA	NA	NA	NA	Gm21405	Y	58573017	58599050	+	930	unprocessed_pseudogene	predicted gene, 21405 [Source:MGI Symbol;Acc:MGI:5434760]	-
ENSMUSG00000007107	0.0319642	0.0147175	0	0.0720198	0.0582679	0.0469573	0.0156899	0.0459146	0.0625506	0.032645	0	0	0.0446463	0.157034	0.0150366	0.0479835	0	0.0320346	0.68591	0.996915	-0.535366	0.81978	1	Atp1a4	1	172223513	172258414	-	3667	protein_coding	ATPase, Na+/K+ transporting, alpha 4 polypeptide [Source:MGI Symbol;Acc:MGI:1351335]	-
ENSMUSG00000098328	0	0	0.637589	0.621404	0.314218	0.337632	0	0	0.337313	0	0.348703	0.688386	0	0.338732	0	0	0	0	1.00837	0.632897	0.663265	0.779486	1	Gm27271	13	56704030	56704199	+	170	misc_RNA	predicted gene, 27271 [Source:MGI Symbol;Acc:MGI:5530653]	-
ENSMUSG00000096149	0	0.143917	0	0	0	0	0	0	0	0	0	0	0	0	0	0.156405	0	0	NA	NA	NA	NA	NA	Trav6-5	14	53491115	53491622	+	375	TR_V_gene	T cell receptor alpha variable 6-5 [Source:MGI Symbol;Acc:MGI:3649609]	-
ENSMUSG00000098326	0	0	0	0	0	0	0	0	0	0	0	0	0	0	0	0	0	0	NA	NA	NA	NA	NA	Dlx6os1	6	6871488	6871633	-	146	misc_RNA	distal-less homeobox 6, opposite strand 1 [Source:MGI Symbol;Acc:MGI:2443217]	-
ENSMUSG00000098327	2.5117	0.770986	1.54843	3.01825	0.763102	8.19964	0.821927	1.60351	0	0	0.846851	2.50769	2.33883	0	2.3631	5.0273	1.61697	0.839079	1.34295	1.97088	-0.541939	0.73348	0.849898	Mir7087	9	45939521	45939590	-	70	miRNA	microRNA 7087 [Source:MGI Symbol;Acc:MGI:5530655]	-
ENSMUSG00000098325	0	3.722	0	0	0.920985	0.989612	0.991981	0	0	0	2.04412	1.00884	1.88181	0	1.90135	0	0	0	1.01301	1.25908	-0.322541	0.877286	1	Mir7048	7	25217668	25217725	-	58	miRNA	microRNA 7048 [Source:MGI Symbol;Acc:MGI:5530656]	-
ENSMUSG00000098322	0.0530855	0	0.147269	0.430593	0.532236	0.467915	0.0521149	0	0	0.108432	0.0536953	0.0530007	0.494317	0.573757	0.549393	0.106253	0.0512626	0.0532025	1.3597	1.29042	0.0722535	0.967045	1	5830468F06Rik	8	15015092	15018907	-	1104	antisense	RIKEN cDNA 5830468F06 gene [Source:MGI Symbol;Acc:MGI:1923332]	-
ENSMUSG00000098323	0	0	0	0	0	0	0	0	0	0	0	0	0	0	0	0	0	0	NA	NA	NA	NA	NA	Gm27275	17	85616702	85616973	+	272	misc_RNA	predicted gene, 27275 [Source:MGI Symbol;Acc:MGI:5530657]	-
ENSMUSG00000098320	2.04102	0.805507	0.808882	0.788349	1.32878	0.28556	0.286243	0.279219	0.28529	0.893352	2.65431	2.61998	0.543011	0	1.37162	0.8754	1.68937	0.292216	7.09302	4.28116	0.739475	0.397674	0.590163	Vis1	2	45280724	45280924	+	201	misc_RNA	viral integration site 1 [Source:MGI Symbol;Acc:MGI:96091]	-
ENSMUSG00000081847	0	0	0	0	0	0	0	0	0	0	0	0	0	0	0	0	0	0	NA	NA	NA	NA	NA	Gm12142	11	41591122	41592034	+	485	processed_pseudogene	predicted gene 12142 [Source:MGI Symbol;Acc:MGI:3652294]	-
ENSMUSG00000089607	0	0	2.73713	0.533529	1.6187	0.579773	0	0.566899	0	0	1.19757	2.36415	0	0.58166	0.556961	1.18488	0.571656	1.18658	2.01675	1.58224	0.343679	0.843554	0.918222	Gm22500	16	38927209	38927307	+	99	snRNA	predicted gene, 22500 [Source:MGI Symbol;Acc:MGI:5452277]	-
ENSMUSG00000084274	0	0.0241905	0.0485837	0.0710256	0.0718294	0.0257273	0.206311	0.12578	0.128515	0.0536572	0.159425	0.104909	0.195688	0.283921	0.24715	0.0525789	0.101468	0.289597	4.05952	0.947667	2.07944	0.138901	0.277653	Gm12504	4	44121893	44124123	+	2231	transcribed_processed_pseudogene	predicted pseudogene 12504 [Source:MGI Symbol;Acc:MGI:3651567]	-
ENSMUSG00000084277	0	0	0	0.765498	0.774161	0	0	0	0.831061	0	0	0.848011	0	0	0.799118	1.70005	0.820202	1.70248	NA	NA	NA	NA	NA	Gm11702	11	115657491	115657559	-	69	processed_pseudogene	predicted gene 11702 [Source:MGI Symbol;Acc:MGI:3649846]	-
ENSMUSG00000084276	0	0	0	0	0	0	0	0	0	0	0	0	0	0	0	0	0	0	NA	NA	NA	NA	NA	Gm8317	14	45858076	45858546	-	471	processed_pseudogene	predicted gene 8317 [Source:MGI Symbol;Acc:MGI:3646695]	-
ENSMUSG00000084271	0	0	0	0	0	0.797188	0	0.259829	0	0	0	0.270893	0.252651	0	0	0	0.786027	0.815771	NA	NA	NA	NA	NA	Gm14846	X	74278654	74278869	+	216	processed_pseudogene	predicted gene 14846 [Source:MGI Symbol;Acc:MGI:3705595]	-
ENSMUSG00000084270	0	0	0	0	0	0	0	0	0	0	0	0	0	0	0	0	0	0	NA	NA	NA	NA	NA	Gm15177	X	158302921	158303497	+	577	processed_pseudogene	predicted gene 15177 [Source:MGI Symbol;Acc:MGI:3705527]	-
ENSMUSG00000089601	0	0	0	0	0	0	0	0	0	0	0	0	0	0	0	0	0	0	NA	NA	NA	NA	NA	Gm22094	1	118638288	118638404	-	117	rRNA	predicted gene, 22094 [Source:MGI Symbol;Acc:MGI:5451871]	-
ENSMUSG00000084272	0	0	0	0	0	0	0	0	0	0	0	0	0	0	0	0	0	0	NA	NA	NA	NA	NA	Gm13224	4	145404306	145404399	+	94	processed_pseudogene	predicted gene 13224 [Source:MGI Symbol;Acc:MGI:3652162]	-
ENSMUSG00000084279	0	0	0	0	0	0	0	0	0	0	0	0	0	0	0	0	0	0	NA	NA	NA	NA	NA	Gm13232	4	145729581	145730212	-	632	processed_pseudogene	predicted gene 13232 [Source:MGI Symbol;Acc:MGI:3649252]	-
ENSMUSG00000084278	0	0	0	0	0	0	0	0	0	0	0	0	0	0	0	0	0	0	NA	NA	NA	NA	NA	Gm12189	11	49404620	49405531	+	912	processed_pseudogene	predicted gene 12189 [Source:MGI Symbol;Acc:MGI:3650668]	-
ENSMUSG00000089609	0	0	0	0	0	0	0	0	0	0	0	0	0	0	0	0	0	0	NA	NA	NA	NA	NA	Gm22095	2	52283077	52283226	+	150	miRNA	predicted gene, 22095 [Source:MGI Symbol;Acc:MGI:5451872]	-
ENSMUSG00000086229	0	0	0	0	0	0.109017	0.054639	0	0	0	0	0.111135	0	0	0	0	0	0	0.669159	0	1.90735	0.61645	1	Gm4887	7	104821204	104822256	+	1053	processed_pseudogene	predicted gene 4887 [Source:MGI Symbol;Acc:MGI:3645730]	-
ENSMUSG00000110808	0	0	0	0	0	0	0	0	0	0	0	0	0	0	0	0	0	0	NA	NA	NA	NA	NA	Gm5364	9	43683053	43683941	+	889	processed_pseudogene	predicted gene 5364 [Source:MGI Symbol;Acc:MGI:3646198]	-
ENSMUSG00000096141	0.156076	0.202907	0.118858	0.0579205	0.100416	0.0674366	0.153222	0.232985	0.14822	0.154712	0.120723	0.178742	0.119686	0.0676561	0.0647832	0.142414	0.119686	0.142618	33.1857	35.566	-0.100038	0.7786	0.878857	Dnah7a	1	53397006	53706784	-	12767	protein_coding	dynein, axonemal, heavy chain 7A [Source:MGI Symbol;Acc:MGI:2685838]	-
ENSMUSG00000107125	0	0	0	0	0	0	0	0	0	0	0	0	0	0	0	0	0	0	NA	NA	NA	NA	NA	Gm3822	5	66214747	66217681	+	2935	TEC	predicted gene 3822 [Source:MGI Symbol;Acc:MGI:3781994]	-
ENSMUSG00000002059	7.96163	7.73895	6.45342	8.52639	8.64528	10.2281	7.9608	6.89478	7.30916	13.1755	12.2785	13.0519	12.951	12.3378	12.6462	9.29576	10.6544	11.1314	525.62	308.03	0.77189	3.637e-13	3.58673e-12	Rab34	11	78188430	78192193	+	2385	protein_coding	RAB34, member RAS oncogene family [Source:MGI Symbol;Acc:MGI:104606]	-
ENSMUSG00000002058	7.70885	7.38546	6.35375	5.02733	5.30243	5.22861	7.28587	6.09833	7.73009	4.49888	4.96418	4.89997	4.41396	5.17506	4.84269	5.5585	6.63499	6.11828	201.232	306.094	-0.604211	4.72597e-06	2.60685e-05	Unc119	11	78343482	78349164	+	2448	protein_coding	unc-119 lipid binding chaperone [Source:MGI Symbol;Acc:MGI:1328357]	-
ENSMUSG00000002057	0	0	0.0674488	0.0164341	0	0	0	0.017462	0	0	0	0	0	0	0.0514677	0	0	0.0182749	0	1.26579	-2.76332	0.352367	1	Foxn1	11	78357577	78386558	-	3214	protein_coding	forkhead box N1 [Source:MGI Symbol;Acc:MGI:102949]	Fork
ENSMUSG00000096144	0	0	0	0	0	0	0	0	0	0	0	0	0	0	0	0	0	0.024627	NA	NA	NA	NA	NA	B020004C17Rik	14	57015134	57018982	+	2385	lincRNA	RIKEN cDNA B020004C17 gene [Source:MGI Symbol;Acc:MGI:3588236]	-
ENSMUSG00000002055	1.17755	0.729311	0.876912	2.32916	2.16556	2.39837	0.797959	0.788357	0.897262	1.88376	1.8235	2.11204	3.12453	3.21506	2.97069	1.50175	1.49938	1.42035	187.307	91.2605	1.0413	4.59875e-08	3.11486e-07	Spag5	11	78301529	78322457	+	5624	protein_coding	sperm associated antigen 5 [Source:MGI Symbol;Acc:MGI:1927470]	-
ENSMUSG00000002052	26.9119	29.1562	27.9951	36.6944	36.1384	38.4268	36.5239	35.2242	37.8005	22.6427	22.0909	22.3577	31.2129	32.0752	31.8012	26.2218	26.57	26.8966	2724.42	3477.51	-0.352503	2.11214e-17	2.64088e-16	Supt6	11	78206746	78245987	-	7095	protein_coding	suppressor of Ty 6 [Source:MGI Symbol;Acc:MGI:107726]	-
ENSMUSG00000096145	2.02332	2.18446	1.93554	0.691682	1.14465	1.43494	1.64385	1.33626	1.91144	1.63888	1.05856	0.766239	1.55922	1.71382	0.72206	1.67577	0.471616	0.489463	16.6566	30.0867	-0.855049	0.0474749	0.11827	Vkorc1	7	127893063	127895617	-	840	protein_coding	vitamin K epoxide reductase complex, subunit 1 [Source:MGI Symbol;Acc:MGI:106442]	-
ENSMUSG00000088554	0	0	0	0	0	0	0	0	0	0	0	0	0	0	0	0	1.22145	0	NA	NA	NA	NA	NA	Gm22097	10	109089998	109090275	-	278	misc_RNA	predicted gene, 22097 [Source:MGI Symbol;Acc:MGI:5451874]	-
ENSMUSG00000088555	0.689488	0.634929	0.637589	2.48562	0	0	2.03064	2.64108	0.674626	0.704172	0	1.37677	1.28406	1.35493	1.94609	0.690021	0	3.45503	1.01211	0.972291	0.0609135	0.975322	1	Gm22098	7	45875547	45875631	-	85	snRNA	predicted gene, 22098 [Source:MGI Symbol;Acc:MGI:5451875]	-
ENSMUSG00000083728	0	0	0.0322782	0	0	0.0341855	0	0	0	0	0	0	0	0	0	0	0	0	NA	NA	NA	NA	NA	Gm13854	6	33375111	33377446	-	1679	processed_pseudogene	predicted gene 13854 [Source:MGI Symbol;Acc:MGI:3651023]	-
ENSMUSG00000083729	0	0	0	0	0	0	0	0	0	0	0	0	0	0	0	0	0	0	NA	NA	NA	NA	NA	Sh3d2c-ps1	2	23680218	23681121	+	904	processed_pseudogene	SH3 domain protein 2C, pseudogene 1 [Source:MGI Symbol;Acc:MGI:1313300]	-
ENSMUSG00000088550	0	0	0	0	0	0	0	0	0	0	0	0	0	0	0	0	0	0	NA	NA	NA	NA	NA	Gm22099	9	60419863	60419985	+	123	snoRNA	predicted gene, 22099 [Source:MGI Symbol;Acc:MGI:5451876]	-
ENSMUSG00000088551	0	0	0	0	0	0	0	0	0	0	0	0	0	0	0	0	0	0	NA	NA	NA	NA	NA	Gm22100	4	101103588	101103650	-	63	snRNA	predicted gene, 22100 [Source:MGI Symbol;Acc:MGI:5451877]	-
ENSMUSG00000088552	3.55191	2.45314	3.28455	2.40088	1.6187	6.95727	1.74348	7.65314	5.21302	5.44133	0	1.77311	1.65372	0	1.67088	0	0	1.77986	2.72689	3.57439	-0.391751	0.742824	0.856347	Mir1957a	4	119129779	119129844	+	66	miRNA	microRNA 1957a [Source:MGI Symbol;Acc:MGI:3837121]	-
ENSMUSG00000088553	0	0	0	0	0	0	0	0	0	0	0	0	0	0	0	0	0	0	NA	NA	NA	NA	NA	Gm22101	10	111129107	111129209	-	103	snRNA	predicted gene, 22101 [Source:MGI Symbol;Acc:MGI:5451878]	-
ENSMUSG00000083722	0	0	0	0	0	0	0	0.042166	0	0.0224848	0	0	0	0	0.0414268	0	0	0	NA	NA	NA	NA	NA	Adgrd2-ps	2	38671158	38687651	+	2662	transcribed_unprocessed_pseudogene	adhesion G protein-coupled receptor D2, pseudogene [Source:MGI Symbol;Acc:MGI:2685845]	-
ENSMUSG00000083723	0	0	0	0	0	0	0	0	0	0	0	0	0	0	0	0	0	0	NA	NA	NA	NA	NA	Rpl23a-ps14	11	108716483	108716906	+	424	processed_pseudogene	ribosomal protein L23A, pseudogene 14 [Source:MGI Symbol;Acc:MGI:3649865]	-
ENSMUSG00000083720	0	0	0	0	0	0	0	0	0	0	0	0.109986	0	0	0	0	0	0	NA	NA	NA	NA	NA	Gm12901	4	123258046	123258904	+	532	processed_pseudogene	predicted gene 12901 [Source:MGI Symbol;Acc:MGI:3650176]	-
ENSMUSG00000083721	0	0	0	0	0	0	0	0	0	0	0	0	0	0	0	0	0	0	NA	NA	NA	NA	NA	Gm7700	X	44862880	44863849	+	970	processed_pseudogene	predicted gene 7700 [Source:MGI Symbol;Acc:MGI:3646508]	-
ENSMUSG00000046062	13.253	12.4165	12.9142	12.0671	11.8885	11.2148	12.1776	10.9658	11.7885	13.7171	13.543	12.9075	11.4823	10.8292	10.3201	10.642	10.1574	10.9617	1286.06	1258.39	0.0316003	0.593021	0.756806	Ppp1r15b	1	133131143	133139783	+	5594	protein_coding	protein phosphatase 1, regulatory subunit 15B [Source:MGI Symbol;Acc:MGI:2444211]	-
ENSMUSG00000088559	0	0	0	0	0	0	0	0	0	0	0	0	0	0	0	0	0	0	NA	NA	NA	NA	NA	Mir1981	1	184822407	184822488	-	82	miRNA	microRNA 1981 [Source:MGI Symbol;Acc:MGI:3837225]	-
ENSMUSG00000083725	0	0	0.0630909	0.0614894	0	0	0	0	0	0	0	0.0681173	0.0635304	0	0.0641899	0	0	0	0.334579	0.316449	0.0654161	0.985412	1	Gm11865	4	16246269	16249514	+	859	processed_pseudogene	predicted gene 11865 [Source:MGI Symbol;Acc:MGI:3650453]	-
ENSMUSG00000097386	0.185346	0.648584	0.411348	0.233862	0.337869	0.435655	0.473089	0.461479	0.471513	0.56788	0.52493	0.11103	0.172589	0.145691	0.348761	0.333881	0.465352	0.260056	10.8971	11.4834	-0.0830077	0.903121	0.94994	9130213A22Rik	11	69120054	69122589	-	1581	protein_coding	RIKEN cDNA 9130213A22 gene [Source:MGI Symbol;Acc:MGI:3642718]	-
ENSMUSG00000062078	51.3105	47.6596	48.5556	30.5449	30.0204	27.8081	27.7494	26.8123	25.8934	90.4501	94.2221	95.7807	35.7393	33.9959	32.0529	40.1404	40.1625	40.2925	22859.9	12249.6	0.900332	3.63216e-226	1.09976e-223	Qk	17	10202601	10319854	-	14242	protein_coding	quaking [Source:MGI Symbol;Acc:MGI:97837]	-
ENSMUSG00000016356	1.55007	1.13354	1.3807	2.81457	2.80487	3.13666	1.16368	1.20061	1.36054	1.87409	2.27112	1.74105	3.3219	4.17716	3.63519	1.93909	1.52986	1.57633	173.232	121.836	0.509454	0.00460346	0.0154017	Col20a1	2	180986535	181018363	+	5142	protein_coding	collagen, type XX, alpha 1 [Source:MGI Symbol;Acc:MGI:1920618]	-
ENSMUSG00000081388	0	0	0	0	0	0	0	0	0	0	0	0	0	0	0	0	0	0	NA	NA	NA	NA	NA	Gm11801	4	6539561	6540306	+	746	processed_pseudogene	predicted gene 11801 [Source:MGI Symbol;Acc:MGI:3650652]	-
ENSMUSG00000081389	0	0	0	0	0	0	0	0	0	0	0	0	0	0	0	0	0	0	NA	NA	NA	NA	NA	Gm13368	2	15481912	15482341	+	430	processed_pseudogene	predicted gene 13368 [Source:MGI Symbol;Acc:MGI:3651966]	-
ENSMUSG00000081382	0	0.308394	0.206457	0.301825	0.508734	0.109329	0.10959	0.106901	0.436901	0	0.112913	0.111453	0.519739	0.767791	0.945242	0.111718	0.107798	0.447509	0.673795	1.57721	-1.23272	0.537956	1	Rpl18-ps1	1	60900898	60901422	+	525	processed_pseudogene	ribosomal protein L18, pseudogene 1 [Source:MGI Symbol;Acc:MGI:98018]	-
ENSMUSG00000081383	0	0	0	0	0	0	0	0	0	0	0	0	0	0	0	0	0	0	NA	NA	NA	NA	NA	Gm5742	8	100060116	100060620	+	505	processed_pseudogene	predicted gene 5742 [Source:MGI Symbol;Acc:MGI:3648738]	-
ENSMUSG00000081381	0	0	0	0	0	0	0	0	0	0	0	0	0	0	0	0	0	0	NA	NA	NA	NA	NA	Gm5752	X	8941590	8942183	-	594	processed_pseudogene	predicted gene 5752 [Source:MGI Symbol;Acc:MGI:3642928]	-
ENSMUSG00000081386	0	0	0	0	0	0	0	0	0	0	0	0	0	0	0	0	0	0	NA	NA	NA	NA	NA	Gm15160	X	155922917	155923823	+	907	processed_pseudogene	predicted gene 15160 [Source:MGI Symbol;Acc:MGI:3705557]	-
ENSMUSG00000081384	0	0	0	0	0	0	0	0.0692022	0	0	0	0	0	0	0	0	0	0	NA	NA	NA	NA	NA	Gm12752	4	34380171	34380981	-	811	processed_pseudogene	predicted gene 12752 [Source:MGI Symbol;Acc:MGI:3650845]	-
ENSMUSG00000062074	0.247807	0.304265	0.30554	0.223338	0.338798	0.364043	0.162184	0.276858	0.161644	0.210904	0.208878	0.0824704	0.269209	0.284067	0.233146	0.454665	0.119649	0	4.08001	7.09618	-0.80199	0.346555	0.538328	Wisp3	10	39150970	39163794	-	1419	protein_coding	WNT1 inducible signaling pathway protein 3 [Source:MGI Symbol;Acc:MGI:2685581]	-
ENSMUSG00000064302	3.71321	4.13588	3.8406	4.33552	4.44327	4.69817	5.01758	4.98951	4.8171	2.97574	2.97972	3.01082	3.9448	3.85144	3.74847	3.8557	3.70747	3.86658	1120.97	1488.83	-0.40991	1.12485e-11	1.00935e-10	Clasp1	1	118389058	118612678	+	21844	protein_coding	CLIP associating protein 1 [Source:MGI Symbol;Acc:MGI:1923957]	-
ENSMUSG00000064307	1.9374	2.36393	2.77694	1.8334	2.03073	2.13462	1.75933	2.22637	2.36955	1.68186	1.66571	2.1761	1.17263	2.09398	1.73164	1.59959	1.40316	2.03875	38.2499	49.9455	-0.386246	0.211161	0.379763	Lrrc51	7	101912984	101933895	-	1210	protein_coding	leucine rich repeat containing 51 [Source:MGI Symbol;Acc:MGI:1916608]	-
ENSMUSG00000064308	0.133045	0.0612588	0	0.0599539	0.121265	0	0	0	0	0.0679394	0.0672867	0.0664163	0.247776	0.0653625	0.062587	0.199722	0	0.466684	1.01675	0.996915	0.0420399	0.982899	1	2410137M14Rik	17	36977701	36981237	-	881	protein_coding	RIKEN cDNA 2410137M14 gene [Source:MGI Symbol;Acc:MGI:1924047]	-
ENSMUSG00000085553	0	0.149499	0.30025	0	0.29594	0	0	0	0.158845	0.165802	0	0	0	0	0	0.487411	0	0	0.342955	0.947667	-1.38794	0.591985	1	Gm14808	X	99459025	99460753	+	361	antisense	predicted gene 14808 [Source:MGI Symbol;Acc:MGI:3705252]	-
ENSMUSG00000080383	0	0	0	0	0	0	0	0	0	0	0	0	0	0	0	0	0	0	NA	NA	NA	NA	NA	Gm22103	X	56070664	56070784	+	121	miRNA	predicted gene, 22103 [Source:MGI Symbol;Acc:MGI:5451880]	-
ENSMUSG00000080384	0	0	0	0.455339	0	0	0	0	1.48301	2.57994	0	0	0	0	0.475337	1.01124	0	0.506341	1.71477	0	3.25991	0.22258	1	Gm22105	10	39749317	39749432	+	116	snRNA	predicted gene, 22105 [Source:MGI Symbol;Acc:MGI:5451882]	-
ENSMUSG00000094855	0	0	0	0	0	0	0	0	0	0	0	0	0	0	0	0	0	0	NA	NA	NA	NA	NA	AC133095.1	JH584299.1	921942	924675	+	1446	protein_coding	uncharacterized LOC620639 [Source:NCBI gene;Acc:620639]	-
ENSMUSG00000115360	0.685245	0.514781	0.633666	1.43019	1.15052	1.20093	0.655013	0.604402	0.811627	0.994507	0.839034	0.540118	2.04857	1.78954	1.66266	0.757962	1.0274	1.21086	44.1609	34.7437	0.346577	0.303822	0.491902	Gm48932	15	34823180	34826429	-	3250	TEC	predicted gene, 48932 [Source:MGI Symbol;Acc:MGI:6118246]	-
ENSMUSG00000055971	0	0	0	0	0	0	0	0	0	0	0	0	0	0	0	0	0	0	NA	NA	NA	NA	NA	Olfr378	11	73424609	73428477	-	1508	protein_coding	olfactory receptor 378 [Source:MGI Symbol;Acc:MGI:3030212]	-
ENSMUSG00000078139	0.335068	0.140252	0.309847	0.219623	0.0832907	0.178994	0.269134	0.437549	0.119217	0.186657	0.123242	0.273708	0.368734	0.0897885	0.20061	0.304843	0.264733	0.27475	6.42581	8.80658	-0.450289	0.544365	0.718741	AK157302	13	21495223	21497146	+	1924	protein_coding	cDNA sequence AK157302 [Source:MGI Symbol;Acc:MGI:3574096]	-
ENSMUSG00000107672	0	0	0	0	0	0	0	0	0	0	0	0	0	0	0.048969	0	0	0	NA	NA	NA	NA	NA	Gm3017	6	50746687	50747812	-	1126	processed_pseudogene	predicted gene 3017 [Source:MGI Symbol;Acc:MGI:3781195]	-
ENSMUSG00000084493	1.3844	2.97467	0.426733	0	1.68243	0.903898	0	1.76765	1.35456	0.471296	0.466768	0	0.429706	2.2671	1.73666	1.38548	3.11935	0	0.68217	3.54305	-2.38395	0.138497	0.277168	Gm22106	15	73729164	73729290	+	127	snRNA	predicted gene, 22106 [Source:MGI Symbol;Acc:MGI:5451883]	-
ENSMUSG00000084492	0	0	0	0	0	0	0	0	0	0	0	0	0	0	0	0	0	0	NA	NA	NA	NA	NA	n-R5s157	7	116625122	116625242	-	121	rRNA	nuclear encoded rRNA 5S 157 [Source:MGI Symbol;Acc:MGI:4422020]	-
ENSMUSG00000107677	0.301762	0.17864	0.219252	0.252538	0.255396	0.211098	0.634809	0.39218	0.548335	0.198121	0.130812	0.12912	0.341204	0.487106	0.344746	0.819701	0.603613	0.604853	7.12936	11.0889	-0.634986	0.340979	0.532366	Olfr316	11	58752734	58759671	+	2719	protein_coding	olfactory receptor 316 [Source:MGI Symbol;Acc:MGI:3030150]	-
ENSMUSG00000107676	0	0	0	0	0	0	0.039273	0.0191546	0	0.0204282	0	0.0199702	0.0558764	0	0.0376376	0.0200177	0	0.0400925	0.677534	0	1.92263	0.580624	1	Gm44178	6	88919708	88922637	+	2930	TEC	predicted gene, 44178 [Source:MGI Symbol;Acc:MGI:5690570]	-
ENSMUSG00000084497	1.75819	1.07938	1.0839	1.05639	0.534171	1.14795	0.575349	0.56123	4.01403	0.598546	2.37118	0.585128	1.09145	1.15169	1.10278	3.51911	0	1.76207	2.0344	2.28565	-0.163976	0.90329	0.94995	Gm22107	15	77840657	77840756	-	100	snRNA	predicted gene, 22107 [Source:MGI Symbol;Acc:MGI:5451884]	-
ENSMUSG00000107674	0	0	0	0	0	0	0	0	0	0	0	0	0	0	0	0	0	0	NA	NA	NA	NA	NA	Gm44277	6	107503808	107504456	+	649	processed_pseudogene	predicted gene, 44277 [Source:MGI Symbol;Acc:MGI:5690669]	-
ENSMUSG00000095376	0	0	0	0	0	0	0	0	0	0	0	0	0	0	0	0	0	0	NA	NA	NA	NA	NA	Gm22109	8	123606613	123606731	-	119	rRNA	predicted gene, 22109 [Source:MGI Symbol;Acc:MGI:5451886]	-
ENSMUSG00000095377	0.0152027	0	0	0	0.0554263	0	0	0	0	0.0155265	0.0307546	0.0303568	0.0707816	0.0597503	0.0429098	0	0.0146807	0	1.69054	0.341073	2.28069	0.277225	1	Olfr91	17	37090618	37098278	-	3855	protein_coding	olfactory receptor 91 [Source:MGI Symbol;Acc:MGI:2177474]	-
ENSMUSG00000107679	0	0	0	0	0	0	0	0	0	0	0	0	0	0	0	0	0	0	NA	NA	NA	NA	NA	4930404I20Rik	6	139555559	139557611	-	498	lincRNA	RIKEN cDNA 4930404I20 gene [Source:MGI Symbol;Acc:MGI:1921168]	-
ENSMUSG00000107678	0	0	0	0	0	0	0	0	0	0	0	0	0	0	0	0	0	0	NA	NA	NA	NA	NA	Vmn1r-ps13	6	57993448	57993581	-	134	unprocessed_pseudogene	vomeronasal 1 receptor, pseudogene 13 [Source:MGI Symbol;Acc:MGI:3852363]	-
ENSMUSG00000095372	0	0	0	0	0	0	0	0	0	0	0	0	0	0	0	0	0	0	NA	NA	NA	NA	NA	Gm22111	7	59447374	59447452	-	79	snoRNA	predicted gene, 22111 [Source:MGI Symbol;Acc:MGI:5451888]	-
ENSMUSG00000078134	0.134111	0.164665	0.206694	0.120868	0.366708	0.175126	0.0877725	0.299665	0.0437401	0.136967	0.271302	0.0446322	0.166507	0.043924	0	0.178953	0	0.0896041	3.39874	3.86454	-0.189152	0.858473	0.923642	Gm12355	11	98624351	98625661	-	1311	protein_coding	predicted gene 12355 [Source:MGI Symbol;Acc:MGI:3649769]	-
ENSMUSG00000078137	7.39061	7.7051	9.04181	0.173855	0.0549446	0.0826543	2.81697	2.62084	3.19688	3.26301	3.40239	3.98431	0.0785863	0.059231	0.068059	1.834	2.03743	2.02995	296.27	684.167	-1.20755	7.91702e-29	1.53983e-27	Ankrd63	2	118699103	118703963	-	4861	protein_coding	ankyrin repeat domain 63 [Source:MGI Symbol;Acc:MGI:2686183]	-
ENSMUSG00000095371	0	0	0	0	0	0	0	0	0	0	0	0	0	0	0	0	0	0	NA	NA	NA	NA	NA	Gm9611	14	42291907	42297358	-	1412	protein_coding	predicted gene 9611 [Source:MGI Symbol;Acc:MGI:3780019]	-
ENSMUSG00000082899	0	0	0	0	0	0	0	0	0	0	0	0	0	0	0	0	0	0	NA	NA	NA	NA	NA	Gm12379	4	38028845	38029273	+	391	processed_pseudogene	predicted gene 12379 [Source:MGI Symbol;Acc:MGI:3651855]	-
ENSMUSG00000082898	0	0	0	0	0	0	0	0	0	0	0	0	0	0	0	0	0	0	NA	NA	NA	NA	NA	Gm12041	11	21227655	21228256	+	602	processed_pseudogene	predicted gene 12041 [Source:MGI Symbol;Acc:MGI:3651844]	-
ENSMUSG00000082893	0	0	0	0	0	0	0	0	0	0	0	0	0	0	0	0	0	0	NA	NA	NA	NA	NA	Gm11383	13	33120516	33121322	-	807	processed_pseudogene	predicted gene 11383 [Source:MGI Symbol;Acc:MGI:3649586]	-
ENSMUSG00000082892	0	0	0	0	0	0	0	0	0	0	0	0	0	0	0	0	0	0	NA	NA	NA	NA	NA	Olfr1027-ps1	2	85932145	85933438	+	875	unprocessed_pseudogene	olfactory receptor 1027, pseudogene 1 [Source:MGI Symbol;Acc:MGI:3030861]	-
ENSMUSG00000082891	0	0	0	0	0	0	0	0	0	0	0	0	0	0	0	0	0	0	NA	NA	NA	NA	NA	Gm12881	4	121120874	121121296	-	203	processed_pseudogene	predicted gene 12881 [Source:MGI Symbol;Acc:MGI:3651892]	-
ENSMUSG00000082890	0	0	0	0	0	0	0	0	0	0	0	0	0	0	0	0	0	0	NA	NA	NA	NA	NA	Gm15014	X	142216471	142216728	+	258	processed_pseudogene	predicted gene 15014 [Source:MGI Symbol;Acc:MGI:3705572]	-
ENSMUSG00000082897	0	0	0	0	0	0	0	0	0	0	0	0	0	0	0	0	0	0	NA	NA	NA	NA	NA	Gm11982	11	6825496	6825809	-	314	processed_pseudogene	predicted gene 11982 [Source:MGI Symbol;Acc:MGI:3650518]	-
ENSMUSG00000082896	0.133744	0.147793	0.074206	0.144645	0.097521	0.130985	0.183818	0.128076	0.130861	0.0546368	0.108224	0.0534119	0.0996305	0.157693	0.125831	0.133847	0.0516604	0.0804229	2.71193	4.54333	-0.743437	0.478993	0.66421	Gm5844	3	18008806	18010996	+	2191	processed_pseudogene	predicted gene 5844 [Source:MGI Symbol;Acc:MGI:3645252]	-
ENSMUSG00000082895	0.066222	0	0.367424	0.0596829	0.181075	0.453992	0	0.0634158	0.129589	0	0	0.198348	0.123328	0.0650671	0.31152	0.265093	0.127896	0.132736	1.00374	2.23976	-1.15465	0.535075	0.711253	Rpsa-ps9	2	28477166	28478050	+	885	processed_pseudogene	ribosomal protein SA, pseudogene 9 [Source:MGI Symbol;Acc:MGI:3650393]	-
ENSMUSG00000082894	0.0621489	0	0	0	0	0	0	0	0	0	0	0	0	0.0305325	0	0	0	0	0	0.682146	-1.85608	0.623393	1	Gm6480	X	47724528	47726413	+	1886	processed_pseudogene	predicted pseudogene 6480 [Source:MGI Symbol;Acc:MGI:3647765]	-
ENSMUSG00000014195	21.1383	20.8085	22.3779	22.4398	23.7812	23.4524	25.8274	25.9207	25.364	23.644	23.7581	23.8359	24.767	24.9497	24.8426	27.7037	26.08	26.4026	1982.75	1823.86	0.120362	0.0145496	0.0426644	Dnajc7	11	100582818	100620168	-	4863	protein_coding	DnaJ heat shock protein family (Hsp40) member C7 [Source:MGI Symbol;Acc:MGI:1928373]	-
ENSMUSG00000109704	0.136739	0.277022	0.151736	0.0246474	0	0.0267837	0.107391	0.130945	0.0802752	0.0558606	0.13831	0.0819124	0	0	0.0514597	0.054738	0.158452	0.0548162	3.38572	7.06652	-1.06398	0.237731	0.412979	Gm38414	8	36156010	36161588	+	2143	lincRNA	predicted gene, 38414 [Source:MGI Symbol;Acc:MGI:5621299]	-
ENSMUSG00000109707	0	0	0	0	0	0	0	0	0	0	0.146009	0	0	0	0	0	0	0	NA	NA	NA	NA	NA	Gm4270	7	13094992	13095397	+	406	processed_pseudogene	predicted gene 4270 [Source:MGI Symbol;Acc:MGI:3782447]	-
ENSMUSG00000109706	0	0	0	0	0	0	0	0	0	0	0	0	0	0	0	0	0	0	NA	NA	NA	NA	NA	Fth-ps3	8	86915157	86915514	+	358	processed_pseudogene	ferritin heavy chain, pseudogene 3 [Source:MGI Symbol;Acc:MGI:104623]	-
ENSMUSG00000109701	0	0	0	0	0	0	0	0	0	0	0.158926	0	0	0	0	0	0	0	NA	NA	NA	NA	NA	Gm32531	8	103271391	103340130	+	373	lincRNA	predicted gene, 32531 [Source:MGI Symbol;Acc:MGI:5591690]	-
ENSMUSG00000099492	0	0	0	0.0402587	0.0407143	0	0	0	0.0437067	0	0	0	0.041595	0.131672	0.0840535	0	0	0.0895358	NA	NA	NA	NA	NA	Gm5525	1	29484604	29485915	-	1312	processed_pseudogene	predicted gene 5525 [Source:MGI Symbol;Acc:MGI:3646042]	-
ENSMUSG00000109703	0	0.0705477	0	0.13809	0.0698263	0	0.526463	0.146727	0.0749585	0	0	0	0.0713367	0.376368	0.144155	0	0.073979	0.0767784	NA	NA	NA	NA	NA	Gm45299	7	141051589	141053022	+	765	transcribed_processed_pseudogene	predicted gene 45299 [Source:MGI Symbol;Acc:MGI:5791135]	-
ENSMUSG00000109702	0.130237	0.839518	0.240867	0.352129	0.356114	0	0.255711	0.249436	0.254859	0.13301	0.395197	0.390085	0.48509	1.02372	0.367594	0.391012	0.503057	0.652617	2.36434	3.17736	-0.432584	0.726672	0.845194	Gm45674	7	45972412	45973990	+	450	processed_pseudogene	predicted gene 45674 [Source:MGI Symbol;Acc:MGI:5791510]	-
ENSMUSG00000109709	0.0150659	0.0138738	0	0.0271565	0	0.0147551	0	0.028855	0	0	0	0.0150418	0.0280579	0.0444095	0.0283492	0	0	0	0.334579	0.655842	-0.843357	0.768441	1	Gm45290	8	91528835	91532724	-	3890	TEC	predicted gene 45290 [Source:MGI Symbol;Acc:MGI:5791126]	-
ENSMUSG00000109708	0.270908	0.332629	0.278352	0.366236	0.24692	0.3685	0.53191	0.59092	0.515412	0.338162	0.487146	0.435765	0.574596	0.842914	0.523921	0.662732	0.799349	0.708929	28.1027	20.0227	0.488231	0.232466	0.406416	Gm45809	8	61050049	61053942	+	3894	TEC	predicted gene 45809 [Source:MGI Symbol;Acc:MGI:5804924]	-
ENSMUSG00000099499	0	0	0	0	0	0	0	0	0	0	0	0	0	0	0	0	0	0	NA	NA	NA	NA	NA	Gm28787	Y	75282305	75283000	-	696	unprocessed_pseudogene	predicted gene 28787 [Source:MGI Symbol;Acc:MGI:5579493]	-
ENSMUSG00000099498	0	0	0	0	0	0	0	0	0	0	0	0	0	0	0	0	0	0	NA	NA	NA	NA	NA	Gm29283	1	13068838	13078662	+	288	lincRNA	predicted gene 29283 [Source:MGI Symbol;Acc:MGI:5579989]	-
ENSMUSG00000098552	0.0664472	0	0.184337	0.0598859	0	0.0650765	0	0	0	0	0	0	0.0618737	0.0652884	0	0	0	0	0	1.29042	-2.78742	0.304996	1	Gm27217	17	52592981	52602660	-	882	antisense	predicted gene 27217 [Source:MGI Symbol;Acc:MGI:5521060]	-
ENSMUSG00000113236	0	0	0	0	0	0	0.0893399	0	0	0	0	0	0	0	0	0	0	0	NA	NA	NA	NA	NA	Gm40548	12	92010419	92012411	+	644	lincRNA	predicted gene, 40548 [Source:MGI Symbol;Acc:MGI:5623433]	-
ENSMUSG00000113237	0	0.155083	0	0	0.460492	0.164935	0.826651	0.161273	0.659118	0.343992	0	1.00884	0.470453	0.165472	0.316891	1.34832	1.13838	0.675121	2.69339	0.314769	2.95355	0.138366	0.276955	Gm6109	13	93448488	93448835	+	348	processed_pseudogene	predicted gene 6109 [Source:MGI Symbol;Acc:MGI:3643032]	-
ENSMUSG00000113234	1.39539	0.856651	0	0	1.27184	0	0	0.890841	0	0	0	0.464387	0.433116	0.457019	0.437612	2.32745	0.449158	0	0.334579	1.65276	-2.17556	0.330027	1	Gm49330	12	17993133	17993258	+	126	unprocessed_pseudogene	predicted gene, 49330 [Source:MGI Symbol;Acc:MGI:6121515]	-
ENSMUSG00000113235	0	0	0	0	0	0	0	0	0	0	0	0	0	0	0	0	0	0	NA	NA	NA	NA	NA	Gm47872	12	28249759	28339409	-	720	lincRNA	predicted gene, 47872 [Source:MGI Symbol;Acc:MGI:6097094]	-
ENSMUSG00000001508	0.30401	0.217742	0.249891	0.152217	0.15394	0.132329	0.265291	0.355823	0.0330508	0.344983	0.307502	0.236075	0.0629079	0.331898	0.222463	0.0676101	0.32619	0.30468	8.82454	7.80463	0.178944	0.79325	0.887662	Sgca	11	94962791	94976327	-	1735	protein_coding	sarcoglycan, alpha (dystrophin-associated glycoprotein) [Source:MGI Symbol;Acc:MGI:894698]	-
ENSMUSG00000098557	11.4078	11.6011	10.8086	11.8248	12.0821	10.5755	12.1586	13.4354	12.1181	10.4452	11.0886	10.8969	13.5778	12.0455	12.3533	12.7142	12.3709	10.8608	1124.24	1194.22	-0.0869643	0.158635	0.307871	Kctd12	14	102976581	102982637	-	6057	protein_coding	potassium channel tetramerisation domain containing 12 [Source:MGI Symbol;Acc:MGI:2145823]	-
ENSMUSG00000113230	0	0	0	0	0	0	0	0	0	0	0	0	0	0	0	0	0	0	NA	NA	NA	NA	NA	Gm48101	12	86347977	86348097	+	121	processed_pseudogene	predicted gene, 48101 [Source:MGI Symbol;Acc:MGI:6097450]	-
ENSMUSG00000113231	0.224546	0	0	0	0.409326	0	0	0	0	0.229328	0	0	0	0.22063	0	0	0	0	0.342955	0.341073	0.0654158	0.985147	1	Gm5189	12	112751271	112751531	-	261	processed_pseudogene	predicted gene 5189 [Source:MGI Symbol;Acc:MGI:3647067]	-
ENSMUSG00000001504	0	0	0	0.0160936	0	0	0	0.0171002	0	0	0	0	0.0665114	0	0	0.0536122	0.0689749	0.0178963	NA	NA	NA	NA	NA	Irx2	13	72628820	72634198	+	3282	protein_coding	Iroquois homeobox 2 [Source:MGI Symbol;Acc:MGI:1197526]	Homeobox
ENSMUSG00000001506	1.08051	1.09369	1.18085	2.13273	2.26268	2.44003	1.77961	1.60767	1.61641	2.03376	2.14971	2.16648	2.29499	2.03559	1.94915	2.13588	2.04369	2.23737	238.515	128.386	0.893167	2.27113e-09	1.72381e-08	Col1a1	11	94936224	94953042	+	6563	protein_coding	collagen, type I, alpha 1 [Source:MGI Symbol;Acc:MGI:88467]	-
ENSMUSG00000001507	2.27857	2.70318	2.60061	1.62806	1.77745	1.93	3.29491	3.4008	3.6555	2.11745	2.00367	2.1827	2.10262	2.22875	2.4914	2.91718	3.07253	3.06536	206.011	252.449	-0.294351	0.0300336	0.0798924	Itga3	11	95044474	95076801	-	5710	protein_coding	integrin alpha 3 [Source:MGI Symbol;Acc:MGI:96602]	-
ENSMUSG00000113238	1.10717	1.01957	1.29686	1.46351	1.21097	1.15662	1.5217	0.848207	0.361103	0.904604	1.11989	2.80036	0.893506	1.08787	0.694447	1.1819	1.14043	2.21923	21.9177	15.8502	0.469156	0.360187	0.552461	Gm47251	13	65252704	65253703	-	794	lincRNA	predicted gene, 47251 [Source:MGI Symbol;Acc:MGI:6096078]	-
ENSMUSG00000113239	0	0	0	0	0	0	0	0	0	0	0	0.2101	0	0	0	0	0	0	0.669159	0	1.90735	0.61645	1	Gm18388	12	91323669	91324225	+	557	processed_pseudogene	predicted gene, 18388 [Source:MGI Symbol;Acc:MGI:5010573]	-
ENSMUSG00000092066	0.0570657	0	0	0.102861	0.0520128	0.0558885	0	0	0	0	0	0	0	0	0.107379	0	0	0	NA	NA	NA	NA	NA	1700121N20Rik	12	106442653	106447666	-	1027	lincRNA	RIKEN cDNA 1700121N20 gene [Source:MGI Symbol;Acc:MGI:1923889]	-
ENSMUSG00000042520	5.04746	5.08481	5.07707	6.48813	6.28959	6.3922	6.93786	6.73151	7.05919	4.9272	4.7782	4.72267	5.82314	5.8791	5.72993	5.3877	5.49288	5.76054	1540.84	1654.62	-0.102949	0.0460963	0.115285	Ubap2l	3	90000140	90052628	-	18659	protein_coding	ubiquitin-associated protein 2-like [Source:MGI Symbol;Acc:MGI:1921633]	-
ENSMUSG00000019261	6.20435	5.64563	5.8054	7.11731	7.61377	8.10182	6.80621	6.58985	7.06439	5.77274	5.24829	5.51841	7.06572	7.26042	7.24294	6.35646	5.51512	6.29915	753.805	819.658	-0.120323	0.110918	0.233465	Map1s	8	70905932	70917529	+	7963	protein_coding	microtubule-associated protein 1S [Source:MGI Symbol;Acc:MGI:2443304]	-
ENSMUSG00000092060	1.12636	1.33749	1.27182	0.993769	1.17792	1.04507	1.47824	1.27165	1.13109	0.829464	0.881458	0.840463	1.13716	0.990223	1.08203	1.06791	0.961742	0.986253	144.36	215.338	-0.578003	0.000148762	0.000661343	Bend4	5	67392147	67428310	-	9886	protein_coding	BEN domain containing 4 [Source:MGI Symbol;Acc:MGI:3648414]	-
ENSMUSG00000096779	0	0	0	0	0	0	0	0	0	0	0	0	0	0	0	0	0	0	NA	NA	NA	NA	NA	Gm22112	1	82396697	82396817	-	121	miRNA	predicted gene, 22112 [Source:MGI Symbol;Acc:MGI:5451889]	-
ENSMUSG00000096777	0	0	0	0	0	0	0	0	0	0	0	0	0	0	0	0	0	0	NA	NA	NA	NA	NA	Gm21723	Y	32159839	32160366	+	528	lincRNA	predicted gene, 21723 [Source:MGI Symbol;Acc:MGI:5433887]	-
ENSMUSG00000096776	0	0	0	0	0	0	0	0	0	0	0	0	0	0	0	0	0	0	NA	NA	NA	NA	NA	Vmn1r186	GL456219.1	94186	95088	-	903	protein_coding	vomeronasal 1 receptor Vmn1r186 [Source:NCBI gene;Acc:100039479]	-
ENSMUSG00000096775	0.0322545	0.0594045	0.26844	0.0581391	0.117594	0.0947675	0.0949943	0.0308877	0.0946779	0.0329414	0.0978749	0.0644059	0.0901034	0.126768	0.0303462	0.0322795	0.124588	0.226279	2.02976	3.81865	-0.917152	0.461824	0.648795	Gm5796	14	4023941	4041370	+	1817	protein_coding	predicted gene 5796 [Source:MGI Symbol;Acc:MGI:3779522]	-
ENSMUSG00000096774	0	0	0	0	0	0	0	0	0	0	0	0	0	0	0	0	0	0	NA	NA	NA	NA	NA	Gm22113	19	7246709	7246812	+	104	snRNA	predicted gene, 22113 [Source:MGI Symbol;Acc:MGI:5451890]	-
ENSMUSG00000096773	0	0	0	0	0	0	0	0	0	0	0	0	0	0	0	0	0	0	NA	NA	NA	NA	NA	Olfr675	7	105021370	105028460	-	3828	protein_coding	olfactory receptor 675 [Source:MGI Symbol;Acc:MGI:3030509]	-
ENSMUSG00000096772	0	0	0	0	0	0	0	0	0	0.559389	0	0	0	0	0	0	0	0	NA	NA	NA	NA	NA	Gm22114	1	169799450	169799556	-	107	snRNA	predicted gene, 22114 [Source:MGI Symbol;Acc:MGI:5451891]	-
ENSMUSG00000096771	0	0	0	0	0	0	0	0	0	0	0	0	0	0	0	0	0	0	NA	NA	NA	NA	NA	Gm22115	13	8949921	8950053	-	133	snoRNA	predicted gene, 22115 [Source:MGI Symbol;Acc:MGI:5451892]	-
ENSMUSG00000096770	0	0	0	0	0	0	0	0	0	0	0	0	0	0	0	0	0	0	NA	NA	NA	NA	NA	Amy2a4	3	113279843	113291449	-	3717	protein_coding	amylase 2a4 [Source:MGI Symbol;Acc:MGI:3711258]	-
ENSMUSG00000017550	0.731413	0.859835	0.69075	1.21319	0.872319	1.03639	0.824982	0.782384	0.768941	1.11254	0.968055	1.18859	1.02161	1.19267	1.10542	0.778701	0.849059	0.873391	140.928	100.212	0.491393	0.00913708	0.0283828	Atad5	11	80089400	80135794	+	7532	protein_coding	ATPase family, AAA domain containing 5 [Source:MGI Symbol;Acc:MGI:2442925]	-
ENSMUSG00000101537	0	0.0565416	0.0283893	0	0.0559634	0	0	0.0293992	0	0	0.0621054	0	0.057174	0.0603293	0.0866513	0	0	0.0307677	0.678431	0.945987	-0.490379	0.836435	1	Gm29571	10	25536386	25673343	+	1909	antisense	predicted gene 29571 [Source:MGI Symbol;Acc:MGI:5580277]	-
ENSMUSG00000101534	0	0	0	0	0	0	0	0	0	0	0	0	0	0	0	0	0	0	NA	NA	NA	NA	NA	Gm29306	Y	55072993	55073607	-	615	unprocessed_pseudogene	predicted gene 29306 [Source:MGI Symbol;Acc:MGI:5580012]	-
ENSMUSG00000101535	0.122097	0	0	0.11004	0.111286	0	0	0.116923	0.23893	0	0	0.121902	0	0	0	0	0	0	0.334579	0.341073	0.0654159	0.985214	1	Gm29383	1	128128410	128128889	-	480	processed_pseudogene	predicted gene 29383 [Source:MGI Symbol;Acc:MGI:5580089]	-
ENSMUSG00000101532	0	0	0	0	0	0	0	0	0	0	0	0	0	0	0	0	0	0	NA	NA	NA	NA	NA	Zbed4-ps1	7	13639107	13642572	+	3466	processed_pseudogene	zinc finger, BED type containing 4, pseudogene 1 [Source:MGI Symbol;Acc:MGI:3645416]	-
ENSMUSG00000101533	0	0	0	0	0	0	0	0	0	0	0	0	0	0	0	0	0	0	NA	NA	NA	NA	NA	Gm29393	Y	88994450	88997689	+	1499	lincRNA	predicted gene 29393 [Source:MGI Symbol;Acc:MGI:5580099]	-
ENSMUSG00000101530	0	0	0	0	0	0	0	0	0	0	0	0	0	0	0	0	0	0	NA	NA	NA	NA	NA	Gm29259	Y	64560834	64561527	-	694	unprocessed_pseudogene	predicted gene 29259 [Source:MGI Symbol;Acc:MGI:5579965]	-
ENSMUSG00000101531	0	0	0	0	0	0	0	0	0	0	0	0	0	0	0	0	0	0	NA	NA	NA	NA	NA	Gm29672	Y	59489253	59492035	+	1038	lincRNA	predicted gene 29672 [Source:MGI Symbol;Acc:MGI:5580378]	-
ENSMUSG00000101538	0	0	0	0	0	0	0	0	0	0	0	0	0	0	0	0	0	0	NA	NA	NA	NA	NA	Gm29029	Y	36839776	36840471	+	696	unprocessed_pseudogene	predicted gene 29029 [Source:MGI Symbol;Acc:MGI:5579735]	-
ENSMUSG00000101539	0	0	0	0	0	0	0	0	0	0	0	0	0	0	0	0	0	0	NA	NA	NA	NA	NA	Gm28252	Y	64634929	64638168	+	1500	lincRNA	predicted gene 28252 [Source:MGI Symbol;Acc:MGI:5578958]	-
ENSMUSG00000113588	0	0	0	0	0	0.0305144	0	0.0895104	0	0	0	0.0311073	0	0	0.0293137	0	0	0	NA	NA	NA	NA	NA	Gm48328	12	61752546	61754426	+	1881	TEC	predicted gene, 48328 [Source:MGI Symbol;Acc:MGI:6097784]	-
ENSMUSG00000113589	0.0996143	0	0	0	0.121059	0	0	0	0	0.0678239	0	0.0331517	0.0309193	0	0.0312403	0.066461	0	0.0332779	1.02049	1.02322	0.0160687	0.9941	1	Gm48374	13	8870341	8872105	+	1765	TEC	predicted gene, 48374 [Source:MGI Symbol;Acc:MGI:6097849]	-
ENSMUSG00000097753	0	0	0	0	0	0	0	0	0	0	0	0	0	0	0	0	0	0	NA	NA	NA	NA	NA	Gm26689	3	96377033	96385523	+	1818	lincRNA	predicted gene, 26689 [Source:MGI Symbol;Acc:MGI:5477183]	-
ENSMUSG00000038510	6.57952	7.43336	6.95748	8.0437	6.96866	7.33877	8.28335	6.85494	8.10673	6.03524	7.20968	6.569	8.59433	7.72181	7.47989	9.05384	9.64803	9.2194	218.179	235.248	-0.109272	0.424007	0.615583	Rpf2	10	40223246	40247036	-	1924	protein_coding	ribosome production factor 2 homolog [Source:MGI Symbol;Acc:MGI:1914489]	-
ENSMUSG00000113580	0	0	0	0	0	0	0	0	0	0	0	0	0	0	0	0	0	0	NA	NA	NA	NA	NA	Gm48237	12	35546031	35548132	+	2102	lincRNA	predicted gene, 48237 [Source:MGI Symbol;Acc:MGI:6097646]	-
ENSMUSG00000113581	0.522339	0.545141	0.483022	0.125536	0	0.0682086	0.478603	0.900369	0.545152	0.106693	0.14089	0.034767	0.0648516	0.171077	0.196574	0.731841	0.73979	0.697986	2.72031	15.2139	-2.48662	0.00136574	0.00511378	Dio3os	12	110275385	110278172	-	1683	bidirectional_promoter_lncRNA	deiodinase, iodothyronine type III, opposite strand [Source:MGI Symbol;Acc:MGI:2664395]	-
ENSMUSG00000113582	0	0	0	0	0	0	0	0	0	0	0	0.159435	0	0	0	0	0	0	NA	NA	NA	NA	NA	Gm33929	12	73448318	73449215	+	367	lincRNA	predicted gene, 33929 [Source:MGI Symbol;Acc:MGI:5593088]	-
ENSMUSG00000113583	0	0	0	0	0	0	0	0	0	0	0	0	0	0	0	0	0	0	NA	NA	NA	NA	NA	Gm10264	12	88329254	88329682	+	429	unprocessed_pseudogene	predicted gene 10264 [Source:MGI Symbol;Acc:MGI:3646909]	-
ENSMUSG00000113584	0	0	0	0	0	0	0	0	0	0	0	0	0	0	0	0	0	0	NA	NA	NA	NA	NA	Gm46355	12	70909474	70912151	-	1671	lincRNA	predicted gene, 46355 [Source:MGI Symbol;Acc:MGI:5825992]	-
ENSMUSG00000113585	0.632626	0.629172	0.81901	0.706995	0.438223	0.495661	0.42232	0.387724	0.346634	0.98207	0.972635	0.656879	0.565519	0.646457	0.547582	0.557141	0.635338	0.278968	34.6215	28.1013	0.299245	0.411378	0.602716	Gm19605	12	110474511	110486208	-	2316	processed_transcript	predicted gene, 19605 [Source:MGI Symbol;Acc:MGI:5011790]	-
ENSMUSG00000113586	0.064687	0.238274	0	0.116599	0	0.0633527	0.0635043	0	0	0.0660647	0.19629	0	0.0602347	0.317794	0.0608599	0	0	0	1.3606	1.60015	-0.240192	0.892437	1	Gm48606	12	16207733	16286119	+	906	lincRNA	predicted gene, 48606 [Source:MGI Symbol;Acc:MGI:6098190]	-
ENSMUSG00000113587	0.220879	0.203401	0.272337	0.199068	0.0671069	0	0	0	0	0	0.0744718	0	0.0685585	0	0	0	0	0.0737883	0.339215	3.23332	-3.15034	0.0734117	0.168964	Gm36287	12	25150915	25209377	+	796	lincRNA	predicted gene, 36287 [Source:MGI Symbol;Acc:MGI:5595446]	-
ENSMUSG00000029004	10.4542	10.1902	10.4301	12.6384	12.8837	13.3492	11.1225	11.5481	11.6345	10.8946	10.8694	11.3339	13.3923	12.345	12.0584	10.7206	10.946	10.7584	1978.41	1892.21	0.0644425	0.176085	0.332354	Kmt2e	5	23434441	23504235	+	10444	protein_coding	lysine (K)-specific methyltransferase 2E [Source:MGI Symbol;Acc:MGI:1924825]	-
ENSMUSG00000038515	1.38891	1.08123	1.23141	1.00657	1.25288	1.22003	0.702845	0.658174	0.826594	1.62323	1.66556	1.81557	1.35998	1.33655	1.30674	1.01741	1.10616	1.01887	119.569	88.3249	0.43893	0.0277	0.0745433	Grtp1	8	13172022	13200620	-	4093	protein_coding	GH regulated TBC protein 1 [Source:MGI Symbol;Acc:MGI:1914040]	-
ENSMUSG00000022055	84.5632	82.4863	84.8522	93.3871	87.269	86.0963	130.917	130.926	130.515	53.9046	53.6147	55.3102	80.0021	81.947	82.2356	118.622	123.887	117.297	3149.92	4964.16	-0.656128	1.87934e-78	1.10521e-76	Nefl	14	68083863	68089095	+	3380	protein_coding	neurofilament, light polypeptide [Source:MGI Symbol;Acc:MGI:97313]	-
ENSMUSG00000113576	0	0	0	0	0	0	0	0.142444	0	0.30383	0.150456	0.14851	0.277018	0.730766	0	0	0.430918	0.149075	1.3597	0	2.92662	0.238968	1	Gm47658	13	18971702	18974997	-	394	antisense	predicted gene, 47658 [Source:MGI Symbol;Acc:MGI:6096744]	-
ENSMUSG00000010021	2.29066	2.45434	1.99834	1.44124	1.54946	1.28397	1.48505	1.4486	1.60696	4.92903	5.0274	4.4014	1.5964	1.45801	1.27411	0.965996	1.19643	1.58823	334.3	159.93	1.06368	4.98241e-15	5.50201e-14	Kif19a	11	114765388	114790739	+	4068	protein_coding	kinesin family member 19A [Source:MGI Symbol;Acc:MGI:2447024]	-
ENSMUSG00000097231	0.112097	0.290913	0.254437	0.376559	0.427263	0.389237	0.420182	0.409871	0.279188	0.228969	0.206154	0.264534	0.427016	0.360465	0.402685	0.377346	0.383788	0.29618	23.0284	22.0538	0.0570609	0.898715	0.947685	Gm26852	7	19382220	19392718	-	5751	antisense	predicted gene, 26852 [Source:MGI Symbol;Acc:MGI:5477346]	-
ENSMUSG00000010025	10.2527	10.0081	10.0018	8.61992	8.95514	9.06061	11.2428	11.6061	12.5116	9.87457	9.17836	10.5383	7.87656	8.20877	8.83168	10.0728	10.1222	10.6098	951.631	991.421	-0.058808	0.396269	0.588585	Aldh3a2	11	61223417	61267464	-	5619	protein_coding	aldehyde dehydrogenase family 3, subfamily A2 [Source:MGI Symbol;Acc:MGI:1353452]	-
ENSMUSG00000029001	24.9232	24.8429	23.1548	18.4274	18.5653	19.7399	27.5878	29.6019	29.6956	26.3843	24.2293	24.2062	19.6165	21.4989	21.4065	30.0241	28.5028	29.7951	1294.99	1285.63	0.0105385	0.863429	0.925743	Fbxo44	4	148152800	148160482	-	3024	protein_coding	F-box protein 44 [Source:MGI Symbol;Acc:MGI:1354744]	-
ENSMUSG00000097230	0.0146151	0.0942102	0.121635	0.105375	0.106568	0.071568	0.0573914	0.0419873	0.157301	0.044779	0.0147829	0.0291834	0.204137	0.0718009	0.220006	0.146264	0.112906	0.0292945	2.03724	5.3925	-1.41267	0.211982	0.380758	Gm26853	8	19789798	19798548	+	4010	lincRNA	predicted gene, 26853 [Source:MGI Symbol;Acc:MGI:5477347]	-
ENSMUSG00000030766	2.60033	2.30608	2.64895	3.34485	3.03239	2.95839	2.19315	2.16809	2.31512	3.07277	3.12222	3.19575	3.86409	3.52268	3.63865	2.58431	2.81839	2.72041	524.508	429.889	0.287515	0.00248227	0.00879192	Arhgap17	7	123279218	123369915	-	9759	protein_coding	Rho GTPase activating protein 17 [Source:MGI Symbol;Acc:MGI:1917747]	-
ENSMUSG00000101288	0	0	0	0	0	0	0.0976823	0	0	0.101621	0	0.0993426	0	0	0	0	0	0	0.677534	0	1.92263	0.580624	1	Gm28342	1	89302719	89358144	-	589	lincRNA	predicted gene 28342 [Source:MGI Symbol;Acc:MGI:5579048]	-
ENSMUSG00000112186	0	0	0	0	0	0	0	0	0.134609	0.281008	0	0	0	0	0	0.275361	0	0	0.68591	0	1.93772	0.607395	1	Gm2412	12	54731716	54732141	-	426	processed_pseudogene	predicted gene 2412 [Source:MGI Symbol;Acc:MGI:3780579]	-
ENSMUSG00000112185	0	0	0	0	0	0	0	0	0	0	0	0	0	0	0	0	0	0	NA	NA	NA	NA	NA	Gm47060	10	72019206	72019517	+	312	processed_pseudogene	predicted gene, 47060 [Source:MGI Symbol;Acc:MGI:6095770]	-
ENSMUSG00000112184	0.172626	0	0	0	0	0.0845324	0	0	0	0	0.174608	0.17235	0	0	0.0812063	0	0.0833489	0	1.34759	0.682146	1.01344	0.641872	1	Gm48826	10	122066343	122067021	+	679	processed_pseudogene	predicted gene, 48826 [Source:MGI Symbol;Acc:MGI:6098548]	-
ENSMUSG00000112183	0	0	0	0	0	0	0	0	0	0.0630048	0	0	0	0	0	0	0	0	NA	NA	NA	NA	NA	Gm48306	10	87980462	87984220	+	950	lincRNA	predicted gene, 48306 [Source:MGI Symbol;Acc:MGI:6097752]	-
ENSMUSG00000112182	0	0	0	0	0	0	0	0	0	0	0	0	0	0	0	0	0	0	NA	NA	NA	NA	NA	Gm47845	10	33211085	33211632	+	364	processed_pseudogene	predicted gene, 47845 [Source:MGI Symbol;Acc:MGI:6097050]	-
ENSMUSG00000112181	0	0	0	0	0	0	0	0	0	0	0	0	0	0	0	0	0	0	NA	NA	NA	NA	NA	Gm47538	10	113731749	113732183	+	435	processed_pseudogene	predicted gene, 47538 [Source:MGI Symbol;Acc:MGI:6096546]	-
ENSMUSG00000112180	0	0	0	0	0	0	0	0	0	0	0	0	0	0	0	0	0.126326	0	NA	NA	NA	NA	NA	Gm48085	10	99537622	99538069	-	448	processed_pseudogene	predicted gene, 48085 [Source:MGI Symbol;Acc:MGI:6097425]	-
ENSMUSG00000101280	0	0	0	0	0	0	0	0	0	0	0	0	0	0	0	0	0	0	NA	NA	NA	NA	NA	Gm8600	7	21670547	21676420	-	905	unprocessed_pseudogene	predicted gene 8600 [Source:MGI Symbol;Acc:MGI:3646559]	-
ENSMUSG00000101281	0	0	0	0.160383	0.162198	0	0.232935	0	0	0	0.179999	0	0.331413	0.174851	0	0.0593642	0	0.475591	1.01765	0	2.50924	0.436447	1	Gm8449	9	95410669	95411656	-	988	processed_pseudogene	predicted gene 8449 [Source:MGI Symbol;Acc:MGI:3647960]	-
ENSMUSG00000101282	0	0	0	0	0	0	0	0	0	0	0	0	0	0	0	0	0	0	NA	NA	NA	NA	NA	Gm28152	Y	85665589	85668826	+	1498	lincRNA	predicted gene 28152 [Source:MGI Symbol;Acc:MGI:5578858]	-
ENSMUSG00000101283	0	0	0	0	0	0	0	0	0	0	0	0	0	0	0	0	0	0	NA	NA	NA	NA	NA	Gm29314	Y	77178372	77178986	-	615	unprocessed_pseudogene	predicted gene 29314 [Source:MGI Symbol;Acc:MGI:5580020]	-
ENSMUSG00000101284	0	0	0	0	0	0	0	0	0	0	0	0	0	0	0	0	0	0	NA	NA	NA	NA	NA	Gm28811	Y	36676980	36678002	+	442	lincRNA	predicted gene 28811 [Source:MGI Symbol;Acc:MGI:5579517]	-
ENSMUSG00000101285	0	0	0	0	0	0	0	0	0	0	0	0	0	0	0	0	0	0	NA	NA	NA	NA	NA	Gm28600	Y	62128751	62131989	+	1495	lincRNA	predicted gene 28600 [Source:MGI Symbol;Acc:MGI:5579306]	-
ENSMUSG00000112189	0	0	0	0	0	0	0	0	0	0	0	0	0	0	0	0	0	0	NA	NA	NA	NA	NA	AC079680.1	10	71170834	71182052	-	1306	lincRNA	novel transcript	-
ENSMUSG00000097234	0.0179225	0.0495128	0.0828671	0.0484581	0.0816775	0.175528	0.0703791	0.068652	0.0350723	0.164737	0.21754	0.161044	0.1502	0.158489	0.202345	0.125554	0.276912	0.0898097	10.1684	2.86762	1.81392	0.0323104	0.0851602	Gm26518	15	102455526	102483722	-	3270	lincRNA	predicted gene, 26518 [Source:MGI Symbol;Acc:MGI:5477012]	-
ENSMUSG00000079773	1.13799	0.130993	0.394624	1.41023	0.907572	0.557257	0.558591	0.272442	0.139183	0.726391	0.57553	1.56223	1.05966	0	0.267666	0.142359	0.137364	0.427686	6.75201	3.9927	0.773836	0.409107	0.600449	AC087559.2	GL456350.1	173252	174286	-	412	protein_coding	-	-
ENSMUSG00000079774	0	0	0.0131223	0	0	0	0	0	0	0	0	0.0141677	0.0132137	0.0139429	0	0	0	0.0142217	0.334579	0.316449	0.0654161	0.985412	1	AC087559.3	GL456350.1	144079	149877	-	4130	protein_coding	Mus musculus family with sequence similarity 205, member A2 (Fam205a2), transcript variant 2, mRNA. [Source:RefSeq mRNA;Acc:NM_001355395]	-
ENSMUSG00000097237	0.130294	0.0959875	0.144585	0.117429	0.095006	0	0.0255824	0.0249546	0	0.106455	0.421731	0.364241	0	0.0512089	0.122586	0.0521581	0.0503281	0.0783488	11.4834	4.86313	1.24184	0.100452	0.216666	Gm26519	5	105401245	105406970	+	2249	lincRNA	predicted gene, 26519 [Source:MGI Symbol;Acc:MGI:5477013]	-
ENSMUSG00000009739	22.5688	22.6392	21.7046	16.555	17.0652	16.7922	14.5969	15.0948	16.4958	25.6163	24.1418	25.7493	15.0312	15.057	15.3856	16.8131	15.8974	16.3553	3003.07	2710.94	0.147747	0.000486947	0.00198807	Pou6f1	15	100575318	100599984	-	6949	protein_coding	POU domain, class 6, transcription factor 1 [Source:MGI Symbol;Acc:MGI:102935]	Pou
ENSMUSG00000065952	0	0.0389246	0	0	0	0.0206987	0	0	0.0620374	0	0.0427548	0.0211009	0	0.0415322	0	0.126906	0	0.0211812	1.01301	0.629539	0.673096	0.776279	1	C330021F23Rik	8	3567990	3584939	+	2773	protein_coding	RIKEN cDNA C330021F23 gene [Source:MGI Symbol;Acc:MGI:3612471]	-
ENSMUSG00000065954	11.3378	11.482	10.5935	15.0482	15.4784	14.6913	7.82417	7.5945	7.46135	11.745	11.463	12.4192	13.341	12.8695	12.67	8.00558	7.89086	7.70657	2430.55	2322.09	0.0660702	0.169197	0.323108	Tacc1	8	25154552	25256588	-	11920	protein_coding	transforming, acidic coiled-coil containing protein 1 [Source:MGI Symbol;Acc:MGI:2443510]	-
ENSMUSG00000065956	0	0	0	0	0	0	0	0	0	0	0	0	0	0	0	0	0	0	NA	NA	NA	NA	NA	Defa37	8	21565386	21566349	+	403	protein_coding	defensin, alpha, 37 [Source:MGI Symbol;Acc:MGI:3705236]	-
ENSMUSG00000108153	0	0	0	0	0	0	0	0.235811	0	0	0	0	0	0	0	0	0	0	NA	NA	NA	NA	NA	Gm44402	6	50967268	50967505	+	238	processed_pseudogene	predicted gene, 44402 [Source:MGI Symbol;Acc:MGI:5690794]	-
ENSMUSG00000081813	0	0	0	0	0	0	0	0	0	0.223338	0	0	0	0	0	0	0	0	NA	NA	NA	NA	NA	Gm12806	4	110510035	110510302	+	268	processed_pseudogene	predicted gene 12806 [Source:MGI Symbol;Acc:MGI:3651080]	-
ENSMUSG00000081810	0	0	0	0	0	0.143494	0.143837	0	0	0	0	0.146282	0	0	0	0	0	0	NA	NA	NA	NA	NA	Gm11878	4	22519628	22520027	+	400	processed_pseudogene	predicted gene 11878 [Source:MGI Symbol;Acc:MGI:3651784]	-
ENSMUSG00000081811	0.07671	0.07064	0	0	0	0.0751276	0.150615	0	0.150113	0.156687	0.0775911	0	0	0.0753722	0.0721716	0.153539	0.222227	0	1.02513	0.655842	0.648274	0.771224	1	Gm12713	11	26409207	26410501	+	764	processed_pseudogene	predicted gene 12713 [Source:MGI Symbol;Acc:MGI:3649930]	-
ENSMUSG00000097428	5.90837	4.98047	5.52668	4.54668	5.30236	4.96303	3.01171	3.28599	3.37967	7.28745	8.5506	7.96355	5.5017	6.43051	5.47329	5.36713	4.6741	4.80543	351.313	246.82	0.510485	3.00326e-05	0.000148989	AW047730	3	88200623	88203481	+	2579	processed_transcript	expressed sequence AW047730 [Source:MGI Symbol;Acc:MGI:2139951]	-
ENSMUSG00000081817	0.258341	0	0.0682558	0.0332616	0.067276	0	0.326079	0.106026	0	0.113075	0.0746594	0.110541	0.0343656	0.108787	0.0347224	0.110803	0.142554	0.184935	2.71103	3.02041	-0.140879	0.911634	0.954891	Gm13590	2	62668783	62670370	-	1588	processed_pseudogene	predicted gene 13590 [Source:MGI Symbol;Acc:MGI:3650248]	-
ENSMUSG00000108155	0.0104041	0.00958086	0	0.0562606	0.00948289	0.0101895	0	0	0.0101799	0	0	0	0.00968802	0	0.00978859	0.0104122	0.0301406	0	0	0.655842	-1.80689	0.608003	1	Gm44443	2	38025795	38031427	+	5633	TEC	predicted gene, 44443 [Source:MGI Symbol;Acc:MGI:5690835]	-
ENSMUSG00000108154	1.26489	0.854185	1.16968	1.44398	1.92148	1.56914	1.90403	1.45355	1.81518	1.03346	1.10883	0.505146	0.942261	1.6571	1.98342	1.60343	1.71003	1.94377	10.5327	13.3253	-0.338809	0.565292	0.73575	Gm44033	6	113718584	113719278	+	695	TEC	predicted gene, 44033 [Source:MGI Symbol;Acc:MGI:5690425]	-
ENSMUSG00000097424	0.106364	0	0	0	0.0484729	0	0	0	0	0	0	0	0	0	0	0	0	0	0	0.682146	-1.85608	0.623393	1	1700030M09Rik	8	121544382	121548342	+	1102	bidirectional_promoter_lncRNA	RIKEN cDNA 1700030M09 gene [Source:MGI Symbol;Acc:MGI:1919509]	-
ENSMUSG00000097425	0	0	0	0.0106148	0	0	0	0	0	0	0	0	0	0	0	0	0	0	NA	NA	NA	NA	NA	Vmn1r181	7	23974615	23988139	+	4976	protein_coding	vomeronasal 1 receptor 181 [Source:MGI Symbol;Acc:MGI:3033489]	-
ENSMUSG00000097426	0	0	0	0	0	0	0	0	0	0	0	0	0	0	0	0	0	0	NA	NA	NA	NA	NA	Gm8941	1	151136507	151137780	+	899	processed_pseudogene	predicted gene 8941 [Source:MGI Symbol;Acc:MGI:3779824]	-
ENSMUSG00000081819	0.118877	0.218941	0	0	0	0	0	0	0	0	0	0	0	0	0	0	0	0	0	0.970611	-2.3758	0.430773	1	Gm12722	4	105374454	105374946	-	493	processed_pseudogene	predicted gene 12722 [Source:MGI Symbol;Acc:MGI:3652209]	-
ENSMUSG00000097420	0	0	0	0	0	0	0	0	0	0	0	0	0	0	0	0	0	0	NA	NA	NA	NA	NA	Gm17575	3	96375646	96388864	-	2043	lincRNA	predicted gene, 17575 [Source:MGI Symbol;Acc:MGI:4937209]	-
ENSMUSG00000097421	0	0	0	0	0	0	0	0	0	0	0	0	0	0	0	0	0	0	NA	NA	NA	NA	NA	D630011A20Rik	8	12554272	12573320	-	500	bidirectional_promoter_lncRNA	RIKEN cDNA D630011A20 gene [Source:MGI Symbol;Acc:MGI:3642132]	-
ENSMUSG00000097422	0.0264589	0	0	0.143077	0.0482321	0	0.0519502	0.0506754	0.207109	0.0810672	0.0802884	0.0264166	0.0739132	0.155985	0.099574	0.0794381	0.127752	0.0795515	2.38109	0.341073	2.77281	0.150062	1	Gm26521	9	20607766	20612485	-	2215	lincRNA	predicted gene, 26521 [Source:MGI Symbol;Acc:MGI:5477015]	-
ENSMUSG00000097423	0.0753781	0	0	0.0339674	0	0	0	0	0	0	0	0	0	0	0	0.0377182	0.0363948	0.18886	0	0.682146	-1.85608	0.623393	1	Gm26522	7	88278787	88283529	-	1555	lincRNA	predicted gene, 26522 [Source:MGI Symbol;Acc:MGI:5477016]	-
ENSMUSG00000093082	0	0	0	0	0	0	0	0	0	0	0	0	0	0	0	0	0	0	NA	NA	NA	NA	NA	Gm24322	5	90796186	90796255	-	70	miRNA	predicted gene, 24322 [Source:MGI Symbol;Acc:MGI:5454099]	-
ENSMUSG00000010651	0.746769	0.467621	0.690559	0.0807635	0.0544517	0.204782	0.205272	0.22884	0.321496	0.305069	0.0906415	0.328053	0.305963	0.0586997	0.309139	0.239151	0.11538	0.359239	8.12757	21.7891	-1.42065	0.0125167	0.0373882	Acaa1b	9	119148023	119157093	-	1962	protein_coding	acetyl-Coenzyme A acyltransferase 1B [Source:MGI Symbol;Acc:MGI:3605455]	-
ENSMUSG00000054966	0.158825	0.146257	0.202821	0.0408977	0.082721	0.118513	0.163346	0.195551	0.229402	0.100414	0.137699	0.196326	0.169021	0.193211	0.0853877	0.14381	0.204495	0.219813	19.2634	22.9497	-0.251819	0.573593	0.742114	Lmntd1	6	145365134	145614319	-	7749	protein_coding	lamin tail domain containing 1 [Source:MGI Symbol;Acc:MGI:1921321]	-
ENSMUSG00000054967	0.988119	0.849268	0.893437	0.811388	1.0007	1.03225	0.517361	0.92522	0.773457	1.52496	1.26599	1.16192	1.67664	1.63972	1.11559	1.20864	1.10262	1.32039	60.3889	42.4923	0.507791	0.0711393	0.164649	Zfp647	15	76910371	76925448	-	2669	protein_coding	zinc finger protein 647 [Source:MGI Symbol;Acc:MGI:3052806]	zf-C2H2
ENSMUSG00000093080	9.88542	17.5562	7.83544	10.8184	12.228	23.5122	14.557	22.314	16.5812	16.5862	17.1411	9.86963	20.3825	29.1391	25.9087	21.9061	11.5915	21.9374	20.7132	17.0712	0.275871	0.57264	0.741608	Mir3060	11	4139364	4139446	+	83	miRNA	microRNA 3060 [Source:MGI Symbol;Acc:MGI:4834232]	-
ENSMUSG00000093081	0.689488	0	0	0	0	0	0	0	0	0	0	0	0	0	0	0	0	0	NA	NA	NA	NA	NA	Mir3075	14	25534439	25534523	+	85	miRNA	microRNA 3075 [Source:MGI Symbol;Acc:MGI:4834248]	-
ENSMUSG00000109467	0	0	0	0	0	0	0	0	0	0	0	0	0	0	0	0	0	0	NA	NA	NA	NA	NA	Gm30646	7	30432544	30432723	+	180	processed_pseudogene	predicted gene, 30646 [Source:MGI Symbol;Acc:MGI:5589805]	-
ENSMUSG00000041308	2.07812	1.99711	2.09973	6.00661	5.91975	6.26104	4.04134	3.94217	3.7564	1.7407	1.62088	1.71864	5.51526	5.03515	5.17828	2.79375	3.12224	2.72397	300.94	372.626	-0.308166	0.00479534	0.0159721	Sntb2	8	106935750	107019714	+	10350	protein_coding	syntrophin, basic 2 [Source:MGI Symbol;Acc:MGI:101771]	-
ENSMUSG00000041309	8.17478	8.74484	7.70156	2.18811	2.71707	2.16708	3.65061	4.09077	4.48041	16.9803	16.2576	16.0473	1.77425	2.86865	1.99507	4.24434	4.12509	5.08199	537.933	273.747	0.974334	3.49314e-21	5.15256e-20	Nkx6-2	7	139579376	139582797	-	1907	protein_coding	NK6 homeobox 2 [Source:MGI Symbol;Acc:MGI:1352738]	Homeobox
ENSMUSG00000041303	6.22359	6.47628	6.26132	5.90933	5.27121	4.96474	7.07942	7.23616	7.14898	5.43249	5.46455	5.2513	5.7509	6.25536	5.51951	6.95485	6.57294	6.36848	455.189	544.469	-0.258687	0.00390438	0.0132715	Gtf3c3	1	54396004	54438971	-	4925	protein_coding	general transcription factor IIIC, polypeptide 3 [Source:MGI Symbol;Acc:MGI:2138383]	-
ENSMUSG00000041301	0.0679276	0.0695029	0.0418764	0	0	0.00739182	0.0222285	0.0289108	0.0295393	0.0462495	0.0229026	0.0301418	0.0421681	0.0148318	0.014202	0.0226601	0.021865	0.0605131	4.41369	8.11604	-0.878685	0.277433	0.461072	Cftr	6	18170687	18322768	+	7765	protein_coding	cystic fibrosis transmembrane conductance regulator [Source:MGI Symbol;Acc:MGI:88388]	-
ENSMUSG00000000365	0.0563433	0.181597	0.0868372	0.00846328	0.0427953	0.00919685	0.156721	0.233808	0.0918815	0.0863149	0.0949841	0.0468777	0.0262326	0.0738143	0.0883498	0.122172	0.0816128	0.0752899	8.15164	11.8211	-0.542458	0.421785	0.613471	Rnf17	14	56402581	56525032	+	6241	protein_coding	ring finger protein 17 [Source:MGI Symbol;Acc:MGI:1353419]	-
ENSMUSG00000093338	0	0	0	0	0	0	0	0	0	0	0	0	0	0	0	0	0	0	NA	NA	NA	NA	NA	Mir3090	2	133564708	133564794	+	87	miRNA	microRNA 3090 [Source:MGI Symbol;Acc:MGI:4834304]	-
ENSMUSG00000077095	0	0	0	0	0	0	0	0	0	0	0	0	0	0	0	0	0	0	NA	NA	NA	NA	NA	Gm24342	2	10509584	10509687	+	104	miRNA	predicted gene, 24342 [Source:MGI Symbol;Acc:MGI:5454119]	-
ENSMUSG00000109545	0	0	0	0	0	0	0	0	0	0	0	0	0	0	0	0	0	0.15256	NA	NA	NA	NA	NA	Gm44788	8	10065054	10119632	+	385	lincRNA	predicted gene 44788 [Source:MGI Symbol;Acc:MGI:5753364]	-
ENSMUSG00000093334	0	0	0	0.308885	0	0	0	0	0	0	0	0	0	0.336751	0	0	0	0	NA	NA	NA	NA	NA	Gm22118	13	107829110	107829280	-	171	miRNA	predicted gene, 22118 [Source:MGI Symbol;Acc:MGI:5451895]	-
ENSMUSG00000093335	0	0	0	0	0	0	0	0	0	0	0	0	0	0	0	0	0	0	NA	NA	NA	NA	NA	Gm22119	Y	2446010	2446108	-	99	miRNA	predicted gene, 22119 [Source:MGI Symbol;Acc:MGI:5451896]	-
ENSMUSG00000093336	0	0	0	0	0	0.667413	0	0	0	0	0	0	0	0.669586	0	0	0	0.682971	NA	NA	NA	NA	NA	Mir1954	2	32652329	32652414	+	86	miRNA	microRNA 1954 [Source:MGI Symbol;Acc:MGI:3837035]	-
ENSMUSG00000093085	1.58396	0.729311	0	0.713775	3.60926	3.10257	0	2.27526	0.774908	0	1.60215	5.53499	4.42481	0	5.21586	2.37778	0.764783	1.58745	3.02049	0.996915	1.61907	0.320669	0.510002	Gm24325	6	48420769	48420842	+	74	miRNA	predicted gene, 24325 [Source:MGI Symbol;Acc:MGI:5454102]	-
ENSMUSG00000093331	0	0	0	0	0	0	0	0	0	0	0	0	0	0	0	0	0	0	NA	NA	NA	NA	NA	Gm22120	12	105865724	105865793	-	70	miRNA	predicted gene, 22120 [Source:MGI Symbol;Acc:MGI:5451897]	-
ENSMUSG00000086234	0.0606065	0	0	0	0	0	0	0	0.1186	0	0	0	0	0	0	0.0606534	0	0.12148	NA	NA	NA	NA	NA	Usp46os2	5	74032268	74040003	+	967	processed_transcript	ubiquitin specific peptidase 46, opposite strand 2 [Source:MGI Symbol;Acc:MGI:1924246]	-
ENSMUSG00000102782	0.0360877	0	0.0222476	0.0650485	0	0.0117811	0.0236186	0.046078	0.0588498	0.0122854	0	0.0480401	0.0112013	0	0.0226351	0.0361156	0.0232323	0	1.68127	1.65612	0.0348885	0.983404	0.988611	Gm37625	1	128084460	128089331	-	4872	TEC	predicted gene, 37625 [Source:MGI Symbol;Acc:MGI:5610853]	-
ENSMUSG00000115328	0	0	0	0	0	0	0	0	0	0	0	0	0	0	0	0	0	0	NA	NA	NA	NA	NA	Gm30691	15	64627409	64633508	-	595	lincRNA	predicted gene, 30691 [Source:MGI Symbol;Acc:MGI:5589850]	-
ENSMUSG00000115329	0	0	0	0	0	0	0	0	0	0	0	0	0.0728606	0	0	0	0	0	NA	NA	NA	NA	NA	Gm49272	15	103649792	103655698	+	1498	lincRNA	predicted gene, 49272 [Source:MGI Symbol;Acc:MGI:6118755]	-
ENSMUSG00000115326	0	0	0	0	0	0	0	0	0	0.0264259	0.052344	0	0.0963755	0	0	0.0258948	0.274849	0	1.02139	0	2.51358	0.395927	1	Gm35019	15	37892995	37899716	-	2265	lincRNA	predicted gene, 35019 [Source:MGI Symbol;Acc:MGI:5594178]	-
ENSMUSG00000115327	0	0	0	0	0	0	0	0	0	0	0	0	0	0	0	0	0	0	NA	NA	NA	NA	NA	Gm7566	15	54304565	54305134	-	570	processed_pseudogene	predicted gene 7566 [Source:MGI Symbol;Acc:MGI:3649155]	-
ENSMUSG00000115324	0.0868887	0.0400067	0	0.156618	0	0	0.04265	0.208017	0.0425079	0.0443696	0.0439433	0	0	0.0853734	0	0	0.209763	0.0870801	0.68217	0.996915	-0.539612	0.808844	1	AC107711.1	14	45530358	45562933	+	1349	bidirectional_promoter_lncRNA	novel transcript	-
ENSMUSG00000115325	0	0	0	0	0	0	0	0	0	0	0	0	0	0	0	0	0	0	NA	NA	NA	NA	NA	Gm48979	16	94169326	94169659	-	334	processed_pseudogene	predicted gene, 48979 [Source:MGI Symbol;Acc:MGI:6118324]	-
ENSMUSG00000115322	0	0	0	0	0	0.240829	0	0	0	0	0	0	0	0	0	0	0	0	NA	NA	NA	NA	NA	Gm49023	14	55383597	55394148	+	715	unprocessed_pseudogene	predicted gene, 49023 [Source:MGI Symbol;Acc:MGI:6118389]	-
ENSMUSG00000115323	0	0	0	0	0	0	0	0	0	0	0	0	0	0	0	0	0	0	NA	NA	NA	NA	NA	Gm18762	14	50670388	50672234	+	1847	processed_pseudogene	predicted gene, 18762 [Source:MGI Symbol;Acc:MGI:5010947]	-
ENSMUSG00000115320	0	0	0	0	0.0281884	0	0	0	0	0	0	0	0	0.12155	0	0	0	0	NA	NA	NA	NA	NA	4930524C18Rik	14	114831965	114861327	+	1895	lincRNA	RIKEN cDNA 4930524C18 gene [Source:MGI Symbol;Acc:MGI:1923072]	-
ENSMUSG00000115321	0	0	0	0	0	0	0	0	0	0	0	0	0	0	0	0	0	0	NA	NA	NA	NA	NA	Gm34060	14	44750440	44767598	+	757	lincRNA	predicted gene, 34060 [Source:MGI Symbol;Acc:MGI:5593219]	-
ENSMUSG00000032508	2.77562	2.53503	2.33527	1.43531	1.38934	1.76025	1.4071	1.45972	1.5805	2.74179	2.57737	2.68032	2.2668	2.30248	2.24752	2.07194	2.70227	1.89249	117.941	114.824	0.0396914	0.830235	0.910978	Myd88	9	119335934	119341411	-	2576	protein_coding	myeloid differentiation primary response gene 88 [Source:MGI Symbol;Acc:MGI:108005]	-
ENSMUSG00000022015	0.0262104	0	0	0.0236223	0	0	0.0257312	0.0250997	0.0256454	0.0267686	0	0	0	0	0.0246597	0.0262307	0	0	0.342955	0.341073	0.0654158	0.985147	1	Tnfsf11	14	78277445	78308043	-	2236	protein_coding	tumor necrosis factor (ligand) superfamily, member 11 [Source:MGI Symbol;Acc:MGI:1100089]	-
ENSMUSG00000022014	0.530261	0.488302	0.420298	0.386872	0.529338	0.469863	0.371833	0.43525	0.247063	2.16622	1.96662	1.68908	0.893476	0.843545	1.0928	0.833912	0.463285	0.835102	77.3446	19.4688	1.99181	2.84383e-10	2.3162e-09	Epsti1	14	77904239	78002657	+	2321	protein_coding	epithelial stromal interaction 1 (breast) [Source:MGI Symbol;Acc:MGI:1915168]	-
ENSMUSG00000022016	31.1468	29.9708	29.9684	33.9885	33.2869	32.1353	37.1221	35.936	34.5673	18.1819	19.541	19.6866	28.1657	27.5035	27.517	29.4138	30.2211	28.4906	3619.17	5849.57	-0.692386	6.50155e-80	3.91596e-78	Akap11	14	78492246	78536808	-	11015	protein_coding	A kinase (PRKA) anchor protein 11 [Source:MGI Symbol;Acc:MGI:2684060]	-
ENSMUSG00000022010	42.8569	44.8601	43.0476	38.3431	38.9849	37.078	42.9816	43.281	43.0999	32.922	32.8628	33.1989	34.343	35.1051	35.0183	39.3164	39.7554	39.1635	5095.28	6857.16	-0.428599	5.69814e-44	1.72298e-42	Tsc22d1	14	76414961	76507765	+	8994	protein_coding	TSC22 domain family, member 1 [Source:MGI Symbol;Acc:MGI:109127]	TSC22
ENSMUSG00000022013	7.72961	8.03776	7.9799	6.86903	7.02878	6.90039	8.10064	8.13452	8.08246	5.96432	5.47924	5.87553	5.06093	4.84511	5.24046	6.61893	6.02174	6.57427	645.6	901.782	-0.48244	8.73673e-11	7.38699e-10	Dnajc15	14	77820681	77875125	-	6513	protein_coding	DnaJ heat shock protein family (Hsp40) member C15 [Source:MGI Symbol;Acc:MGI:1913398]	-
ENSMUSG00000022012	3.60678	3.78908	3.21958	3.70173	3.68324	4.23885	4.36462	4.6593	4.31407	2.89425	2.83666	2.91021	3.14605	3.66683	3.53882	3.6906	3.60376	3.91718	393.772	492.762	-0.323389	0.00117185	0.00444121	Enox1	14	77156763	77721760	+	7962	protein_coding	ecto-NOX disulfide-thiol exchanger 1 [Source:MGI Symbol;Acc:MGI:2444896]	-
ENSMUSG00000107941	0.531176	0	0	0	0	0	0	0	0.173242	0	0	0	0	0	0	0	0	0	0	1.02322	-2.44147	0.448289	1	Gm44010	6	115109339	115109669	+	331	processed_pseudogene	predicted gene, 44010 [Source:MGI Symbol;Acc:MGI:5690402]	-
ENSMUSG00000022019	3.7546	3.91968	3.65049	3.57522	3.35177	3.7055	3.57224	3.79884	3.30536	4.32743	4.41277	4.31715	3.87365	4.02104	3.90478	3.55465	3.94256	3.92731	453.774	400.918	0.178528	0.0651946	0.153666	Tdrd3	14	87416639	87545504	+	6072	protein_coding	tudor domain containing 3 [Source:MGI Symbol;Acc:MGI:2444023]	-
ENSMUSG00000022018	27.8987	27.9839	27.6289	20.2532	21.4134	20.8207	12.4722	13.6334	13.555	25.298	29.5106	25.7507	14.0296	14.9293	15.6167	14.6949	14.9191	14.5879	423.258	446.977	-0.0786557	0.430894	0.621954	Rgcc	14	79288756	79301645	-	918	protein_coding	regulator of cell cycle [Source:MGI Symbol;Acc:MGI:1913464]	-
ENSMUSG00000055610	0	0	0	0	0	0	0	0.0124193	0	0	0	0	0	0	0	0	0	0	NA	NA	NA	NA	NA	Olfr307	7	86332176	86337586	-	4519	protein_coding	olfactory receptor 307 [Source:MGI Symbol;Acc:MGI:3030141]	-
ENSMUSG00000055612	2.12316	1.88773	1.37096	1.61658	1.21782	1.25479	0.988263	0.928957	1.61177	3.10302	2.092	3.05173	0.818078	1.115	1.2743	1.09903	1.02512	1.13729	151.137	100.451	0.591249	0.00485544	0.0161376	Cdca7	2	72476159	72486893	+	3202	protein_coding	cell division cycle associated 7 [Source:MGI Symbol;Acc:MGI:1914203]	-
ENSMUSG00000099520	0	0	0	0	0	0	0	0	0	0	0	0	0	0	0	0	0	0	NA	NA	NA	NA	NA	Gm29061	Y	63684343	63687582	+	1499	lincRNA	predicted gene 29061 [Source:MGI Symbol;Acc:MGI:5579767]	-
ENSMUSG00000009734	0.109074	0.0772641	0.0853466	0.196607	0.160595	0.18078	0.172975	0.160696	0.197028	0.0428451	0.0084867	0.0167538	0.242198	0.08244	0.236818	0.260301	0.226862	0.252264	2.72315	11.0626	-2.02416	0.0174489	0.0499054	Pou6f2	13	18121098	18397686	-	6985	protein_coding	POU domain, class 6, transcription factor 2 [Source:MGI Symbol;Acc:MGI:2443631]	Pou
ENSMUSG00000020528	18.0419	16.6143	16.4077	16.5027	15.791	14.247	15.4247	15.5039	15.8702	15.9551	15.1371	15.3887	15.02	15.8783	15.6537	13.4522	13.0091	13.9504	521.955	584.099	-0.161686	0.0636006	0.150368	Prpsap2	11	61729650	61762088	-	1962	protein_coding	phosphoribosyl pyrophosphate synthetase-associated protein 2 [Source:MGI Symbol;Acc:MGI:2384838]	-
ENSMUSG00000020527	0.980482	1.10017	1.2724	1.33663	1.43437	1.6865	1.52876	1.54648	1.63654	1.20332	1.3501	1.46426	2.20193	2.06439	1.97673	1.64914	1.65493	1.75059	163.551	139.076	0.232749	0.173088	0.328383	Myo19	11	84880148	84911226	+	7113	protein_coding	myosin XIX [Source:MGI Symbol;Acc:MGI:1913446]	-
ENSMUSG00000020526	5.37774	5.6344	5.9371	6.35514	6.07695	5.96547	5.4141	5.64909	6.30883	5.07195	3.96862	4.51995	4.36887	5.58051	5.03377	6.04091	5.74948	6.04954	165.788	211.093	-0.349296	0.0210406	0.0587533	Znhit3	11	84910950	84916366	-	2136	protein_coding	zinc finger, HIT type 3 [Source:MGI Symbol;Acc:MGI:3051596]	-
ENSMUSG00000020525	4.19277	4.15015	3.9455	5.50999	5.08414	4.82986	3.73533	4.52805	4.62649	4.62161	4.55853	4.29672	5.4005	5.60781	5.24803	4.15905	4.08447	3.66518	244.749	227.327	0.106646	0.410712	0.602016	Ppm1d	11	85311244	85347066	+	3173	protein_coding	protein phosphatase 1D magnesium-dependent, delta isoform [Source:MGI Symbol;Acc:MGI:1858214]	-
ENSMUSG00000020524	161.941	167.775	164.209	181.49	176.286	178.309	186.819	183.795	187.099	95.8387	94.0253	98.2701	159.753	157.954	156.302	133.658	130.832	134.772	9965.46	17402.7	-0.804361	9.02807e-230	2.84906e-227	Gria1	11	57011387	57330244	+	6043	protein_coding	glutamate receptor, ionotropic, AMPA1 (alpha 1) [Source:MGI Symbol;Acc:MGI:95808]	-
ENSMUSG00000020523	7.77607	9.28442	9.05895	15.0814	14.3662	14.7834	6.9229	8.04886	7.03037	10.258	10.4293	10.7321	16.1499	17.5281	16.2817	9.47966	9.42312	9.14937	552.956	468.325	0.238439	0.0119078	0.0358225	Fam114a2	11	57482993	57518617	-	3075	protein_coding	family with sequence similarity 114, member A2 [Source:MGI Symbol;Acc:MGI:1917629]	-
ENSMUSG00000020522	5.05141	5.41458	5.14765	9.26911	9.94492	9.91421	4.9888	4.96313	4.72506	5.2209	5.83497	5.48715	7.23433	7.98101	7.48052	4.74189	3.90236	4.38415	549.238	528.095	0.0563123	0.526656	0.704619	Mfap3	11	57518664	57533815	+	5801	protein_coding	microfibrillar-associated protein 3 [Source:MGI Symbol;Acc:MGI:1924068]	-
ENSMUSG00000020521	4.44609	4.79191	4.20331	5.28305	6.10125	4.46385	4.70618	4.75719	4.38671	6.2404	6.51962	7.05526	6.17541	6.96772	6.69521	6.43815	5.92443	6.23575	535.162	369.813	0.533205	8.01355e-08	5.30904e-07	Rnft1	11	86484657	86499025	+	4719	protein_coding	ring finger protein, transmembrane 1 [Source:MGI Symbol;Acc:MGI:1924142]	-
ENSMUSG00000020520	2.29906	2.29809	2.45309	1.34594	1.58505	1.7609	1.45646	1.7218	1.45161	1.88645	1.74907	1.77549	1.11615	1.02329	1.34959	1.34707	1.25237	1.36869	184.736	245.204	-0.408901	0.00275258	0.00966951	Galnt10	11	57645442	57787514	+	5965	protein_coding	polypeptide N-acetylgalactosaminyltransferase 10 [Source:MGI Symbol;Acc:MGI:1890480]	-
ENSMUSG00000091866	0.128805	0.0593066	0.059555	0.348259	0.1761	0	0.189675	0	0.0630145	0.328871	0	0.1286	0.11994	0	0.181777	0.193358	0	0.129089	2.38393	1.31336	0.866374	0.576205	0.744505	Gm6257	9	63443166	63444075	-	910	processed_pseudogene	predicted gene 6257 [Source:MGI Symbol;Acc:MGI:3645370]	-
ENSMUSG00000094811	0	0.0295235	0	0	0	0	0	0	0	0	0	0	0.0298537	0	0	0	0	0	NA	NA	NA	NA	NA	Gm21103	14	6296365	6304843	-	1828	protein_coding	predicted gene, 21103 [Source:MGI Symbol;Acc:MGI:5434458]	-
ENSMUSG00000091864	0.970305	0.416979	0.59818	0.991092	0.471674	0.443469	0.317521	0.185838	0.443049	0.132129	0.78516	0.129167	0.240939	0.190677	0.42602	0.258948	0.249863	0.583465	5.42565	10.484	-0.946715	0.240752	0.416708	Gm17102	7	41393698	41397447	+	906	lincRNA	predicted gene 17102 [Source:MGI Symbol;Acc:MGI:4937929]	-
ENSMUSG00000094813	0	0	0	0	0	0	0	0	0	0	0	0	0	0	0	0	0	0	NA	NA	NA	NA	NA	Gm20777	Y	10750004	10752450	-	1341	protein_coding	predicted gene, 20777 [Source:MGI Symbol;Acc:MGI:5434133]	-
ENSMUSG00000094814	0	0	0	0	0	0	0	0	0	0	0	0	0	0	0	0	0	0	NA	NA	NA	NA	NA	Gm21973	15	10325380	10373749	+	358	protein_coding	predicted gene 21973 [Source:MGI Symbol;Acc:MGI:5439442]	-
ENSMUSG00000094815	0	0	0	0	0	0	0	1.60351	0	0	0	0	0	0	0.787702	0	0	0.839079	NA	NA	NA	NA	NA	Gm22615	13	62543434	62543503	-	70	snoRNA	predicted gene, 22615 [Source:MGI Symbol;Acc:MGI:5452392]	-
ENSMUSG00000094817	0	0	0	0	0	0	0	0	0	0	0	0	0	0	0	0	0	0	NA	NA	NA	NA	NA	Cphx3	14	26082297	26235744	+	1879	protein_coding	cytoplasmic polyadenylated homeobox 3 [Source:MGI Symbol;Acc:MGI:3711264]	Homeobox
ENSMUSG00000094818	0	0	0	0	0	0	0	0	0	0	0	0	0	0	0	0	0	0	NA	NA	NA	NA	NA	Defa32	8	21529032	21530012	+	425	protein_coding	defensin, alpha, 32 [Source:MGI Symbol;Acc:MGI:3709042]	-
ENSMUSG00000094819	0	0	0	0.228986	0.270173	0.124417	0.124714	0	0	0.0432475	0	0.042278	0.630897	0.166429	0.358564	0.296649	0.0817831	0.0848779	0.677534	0	1.92263	0.580624	1	Olfr53	7	140646452	140653085	+	1384	protein_coding	olfactory receptor 53 [Source:MGI Symbol;Acc:MGI:1333749]	-
ENSMUSG00000009733	3.16909	3.09905	2.59448	2.80376	2.82224	2.85457	3.53216	3.529	3.73375	2.59818	2.65409	2.46736	2.53133	3.0067	2.89954	3.04061	3.04623	3.05952	356.248	416.595	-0.225191	0.0397644	0.101848	Tfcp2	15	100498012	100552008	-	8063	protein_coding	transcription factor CP2 [Source:MGI Symbol;Acc:MGI:98509]	CP2
ENSMUSG00000109280	0	0	0	0	0	0	0	0	0	0	0	0	0	0	0	0	0	0	NA	NA	NA	NA	NA	Gm35325	7	70207435	70209182	+	771	lincRNA	predicted gene, 35325 [Source:MGI Symbol;Acc:MGI:5594484]	-
ENSMUSG00000109281	0	0	0	0	0	0	0	0	0	0	0	0	0	0	0	0	0	0	NA	NA	NA	NA	NA	Gm44651	7	19949201	19949572	-	372	processed_pseudogene	predicted gene 44651 [Source:MGI Symbol;Acc:MGI:5753227]	-
ENSMUSG00000109282	0.513716	1.22209	0.514636	1.11889	0.897439	1.59321	0.672431	0.532943	0.837739	0.786985	1.12584	0.68386	1.55466	1.68252	0.886092	0.899699	0.826792	0.643559	20.3461	17.9646	0.175413	0.72374	0.843714	Gm45188	7	98895930	98899545	+	1369	antisense	predicted gene 45188 [Source:MGI Symbol;Acc:MGI:5753764]	-
ENSMUSG00000109283	0	0	0	0	0	0	0	0	0	0	0	0	0	0	0	0	0	0	NA	NA	NA	NA	NA	Gm44733	7	6040816	6042950	-	848	lincRNA	predicted gene 44733 [Source:MGI Symbol;Acc:MGI:5753309]	-
ENSMUSG00000109284	1.31045	1.67606	1.81772	1.70597	1.45985	1.92513	1.07208	1.74295	1.35344	1.85884	1.6937	1.67179	1.76259	2.3606	0.890445	0.582875	1.61697	1.67816	24.0712	22.5527	0.0914039	0.823782	0.907144	B230311B06Rik	7	118592328	118596838	+	805	lincRNA	RIKEN cDNA B230311B06 gene [Source:MGI Symbol;Acc:MGI:2686541]	-
ENSMUSG00000109285	0	0	0	0	0	0	0	0	0	0	0	0	0	0	0	0	0	0	NA	NA	NA	NA	NA	Olfr1488-ps1	19	13625625	13625760	+	136	unprocessed_pseudogene	olfactory receptor 1488, pseudogene 1 [Source:MGI Symbol;Acc:MGI:3031322]	-
ENSMUSG00000109286	0.0604814	0.0185652	0.0559289	0.0363394	0.0183753	0	0.0989592	0.0193062	0	0.0411796	0.020392	0.0603847	0.0563185	0.0792354	0.0758708	0.0201761	0.0194682	0.0202049	2.02886	2.28733	-0.167126	0.900881	0.948684	Gm44541	8	9342220	9345126	-	2907	TEC	predicted gene 44541 [Source:MGI Symbol;Acc:MGI:5753117]	-
ENSMUSG00000109287	0	0	0	0	0	0	0	0	0	0	0	0	0	0	0	0	0	0	NA	NA	NA	NA	NA	Gm44713	2	111528414	111528538	+	125	unprocessed_pseudogene	predicted gene 44713 [Source:MGI Symbol;Acc:MGI:5753289]	-
ENSMUSG00000109289	0	0	0	0	0	0	0	0	0.135563	0	0	0	0.0645066	0	0.0651763	0	0	0	NA	NA	NA	NA	NA	Gm32111	7	62782245	62783090	+	846	processed_pseudogene	predicted gene, 32111 [Source:MGI Symbol;Acc:MGI:5591270]	-
ENSMUSG00000028759	29.7932	29.266	30.314	28.0977	28.1369	28.2734	30.4629	29.6621	29.3346	26.5098	26.5082	26.2971	26.4159	27.3411	26.5005	26.3804	25.9582	28.1175	3828.17	4394.31	-0.199004	6.47479e-09	4.69496e-08	Hp1bp3	4	138216296	138244683	+	8433	protein_coding	heterochromatin protein 1, binding protein 3 [Source:MGI Symbol;Acc:MGI:109369]	-
ENSMUSG00000052062	0.583703	0.553928	0.490323	0.614412	0.743202	0.624028	0.314948	0.32002	0.427251	0.641641	0.82026	0.90752	0.609912	0.687352	0.557554	0.468215	0.550751	0.419763	178.348	124.832	0.516099	0.00347102	0.0119208	Pard3b	1	61638824	62642284	+	13153	protein_coding	par-3 family cell polarity regulator beta [Source:MGI Symbol;Acc:MGI:1919301]	-
ENSMUSG00000013643	7.62249	8.78467	8.73706	0.0411366	0	0.0894042	0.134427	0.349676	0.133979	0.466157	0.277007	0.273424	0.467522	0.717562	0.257659	1.37037	1.89528	1.1436	7.47232	188.251	-4.65846	8.51724e-39	2.24779e-37	Lypd8	11	58379043	58390728	+	1284	protein_coding	LY6/PLAUR domain containing 8 [Source:MGI Symbol;Acc:MGI:1917413]	-
ENSMUSG00000013646	6.06178	7.40034	6.4587	6.45274	6.58463	6.27108	7.44548	7.33345	7.82692	6.51126	6.33672	6.57716	5.40399	5.947	6.08509	6.22344	6.54857	6.38027	706.199	737.801	-0.0640544	0.446985	0.636263	Sh3bp5l	11	58330724	58347728	+	6352	protein_coding	SH3 binding domain protein 5 like [Source:MGI Symbol;Acc:MGI:1933124]	-
ENSMUSG00000101272	0	0	0	0	0	0	0	0	0	0	0	0	0	0	0	0	0	0	NA	NA	NA	NA	NA	Gm36782	Y	39451243	39451740	+	174	lincRNA	predicted gene, 36782 [Source:MGI Symbol;Acc:MGI:5595941]	-
ENSMUSG00000028756	127.978	134.529	128.179	94.5927	96.9621	97.9387	86.3777	91.0188	90.123	143.064	141.313	142.747	84.1149	82.9835	88.1854	99.0915	100.463	99.7603	6534.41	6088.74	0.101725	0.000870856	0.00337994	Pink1	4	138313409	138326307	-	2673	protein_coding	PTEN induced putative kinase 1 [Source:MGI Symbol;Acc:MGI:1916193]	-
ENSMUSG00000057615	0.883716	0.443885	0.742907	0.325822	0.183061	0.472084	1.30134	1.3848	1.02188	0.205122	0.446933	0.360942	0.224425	0.315747	0.415716	0.5628	0.543053	0.724633	8.45736	17.6098	-1.05418	0.0718374	0.165937	Ldoc1	X	61709497	61710955	+	1459	protein_coding	regulator of NFKB signaling [Source:MGI Symbol;Acc:MGI:2685212]	-
ENSMUSG00000057614	77.9737	73.1637	74.6112	35.5162	34.0268	35.6835	82.7144	80.7384	76.9881	45.5926	45.7975	46.101	30.2891	31.1709	30.6915	52.6089	57.4424	53.2648	2466.97	4126.18	-0.741748	4.00423e-79	2.37981e-77	Gnai1	5	18265135	18360355	-	3135	protein_coding	guanine nucleotide binding protein (G protein), alpha inhibiting 1 [Source:MGI Symbol;Acc:MGI:95771]	-
ENSMUSG00000028718	0.0202266	0.167634	0.112225	0.11849	0.0184356	0.168379	0.0694986	0.125901	0.0494765	0.134273	0.132983	0.14136	0.103589	0.119243	0.0951495	0.0506055	0.029298	0.0506777	13.5523	10.1454	0.408412	0.526396	0.704409	Stil	4	115000159	115043196	+	5795	protein_coding	Scl/Tal1 interrupting locus [Source:MGI Symbol;Acc:MGI:107477]	-
ENSMUSG00000028719	25.7046	24.6806	25.2752	18.1933	18.7741	17.4206	24.3766	23.2041	22.8199	23.7143	24.6825	22.3444	19.4674	19.1443	18.7505	24.4382	24.9046	24.3014	1384.71	1508.64	-0.123599	0.0300335	0.0798924	Cmpk1	4	114959336	114987241	-	3420	protein_coding	cytidine monophosphate (UMP-CMP) kinase 1 [Source:MGI Symbol;Acc:MGI:1913838]	-
ENSMUSG00000076500	0	0	0.301923	0	0	0	0.160264	0	0	0	0	0	0	0	0	0	0	0	0	0.632897	-1.76365	0.650545	1	Gm20730	6	43081518	43082097	-	359	IG_LV_gene	predicted gene, 20730 [Source:MGI Symbol;Acc:MGI:5313039]	-
ENSMUSG00000078552	4.10373	4.48757	4.03202	5.97155	5.33781	4.39587	4.65819	4.74855	5.56284	4.3221	4.66973	4.48129	5.49308	7.2243	7.27949	4.91973	5.49015	4.79823	105.719	100.904	0.0669035	0.731467	0.848382	Dcdc2b	4	129608331	129614257	-	1371	protein_coding	doublecortin domain containing 2b [Source:MGI Symbol;Acc:MGI:2686212]	-
ENSMUSG00000028710	7.09643	7.32746	7.26806	6.79085	6.42367	8.28598	10.1391	9.37716	10.5662	5.90419	5.10833	5.67456	6.60799	5.85577	5.94323	8.23953	8.27974	7.94207	344.691	456.447	-0.405448	8.05849e-05	0.000373286	Atpaf1	4	115784812	115818828	+	3609	protein_coding	ATP synthase mitochondrial F1 complex assembly factor 1 [Source:MGI Symbol;Acc:MGI:2180560]	-
ENSMUSG00000025582	58.7412	58.4483	60.5215	179.274	184.487	187.111	160.496	155.621	161.522	22.4985	22.9187	21.9381	127.493	131.174	131.66	130.266	130.067	129.619	2011.17	5405.55	-1.42655	2.94695e-305	1.78458e-302	Nptx1	11	119538719	119547753	-	5217	protein_coding	neuronal pentraxin 1 [Source:MGI Symbol;Acc:MGI:107811]	-
ENSMUSG00000028712	0	0.0215102	0	0	0	0	0	0	0	0	0	0	0	0	0	0	0	0	NA	NA	NA	NA	NA	Cyp4a31	4	115563649	115579015	+	2509	protein_coding	cytochrome P450, family 4, subfamily a, polypeptide 31 [Source:MGI Symbol;Acc:MGI:3028580]	-
ENSMUSG00000028713	0.0779341	0.287069	0.168159	0.0234128	0.0473556	0.0254422	0.0765092	0.298527	0.101672	0.159188	0.157658	0	0.02419	0.3063	0.0244411	0.155989	0.12543	0.156211	4.09302	7.01559	-0.785624	0.412245	0.603405	Cyp4b1	4	115624725	115647723	-	2256	protein_coding	cytochrome P450, family 4, subfamily b, polypeptide 1 [Source:MGI Symbol;Acc:MGI:103225]	-
ENSMUSG00000028715	0.315452	0.207493	0.270871	0.0203073	0.102686	0	0	0	0	0	0.0455821	0	0	0	0	0.0225497	0	0.0225819	0.678431	12.0365	-4.14874	0.000868176	0.00337012	Cyp4a14	4	115486200	115496142	-	2601	protein_coding	cytochrome P450, family 4, subfamily a, polypeptide 14 [Source:MGI Symbol;Acc:MGI:1096550]	-
ENSMUSG00000028716	0.098886	0.151769	0.152405	0	0	0.0968462	0	0	0.0322515	0.100992	0.0666812	0.098728	0.214853	0.0647743	0.155059	0	0	0.165173	2.71103	4.17931	-0.627547	0.55364	0.726393	Pdzk1ip1	4	115088708	115093899	+	1778	protein_coding	PDZK1 interacting protein 1 [Source:MGI Symbol;Acc:MGI:1914432]	-
ENSMUSG00000028717	1.0573	0.998285	0.618807	0.398045	0.670916	0.655372	0.525553	0.602371	0.576182	1.16183	0.934069	1.41639	0.548343	0.670656	0.654769	0.736663	0.607425	0.791367	88.0224	68.2635	0.368972	0.150418	0.295222	Tal1	4	115056426	115071755	+	4379	protein_coding	T cell acute lymphocytic leukemia 1 [Source:MGI Symbol;Acc:MGI:98480]	bHLH
ENSMUSG00000102168	0	0	0	0	0	0	0	0	0	0	0	0	0	0	0	0	0	0	NA	NA	NA	NA	NA	Gm36943	1	61545882	61546163	+	282	TEC	predicted gene, 36943 [Source:MGI Symbol;Acc:MGI:5610171]	-
ENSMUSG00000102169	0	0	0	0	0	0	0	0	0	0	0	0	0	0	0	0	0	0	NA	NA	NA	NA	NA	Gm9113	3	93873369	93874386	-	1018	unprocessed_pseudogene	predicted pseudogene 9113 [Source:MGI Symbol;Acc:MGI:3648183]	-
ENSMUSG00000112942	0	0	0.326476	0	0.482685	0.172884	0	1.01427	0	0	0	0	0	0.520341	0.166082	0	0	0.353828	0	0.632897	-1.76365	0.650545	1	Gm47597	13	43417534	43417865	+	332	processed_pseudogene	predicted gene, 47597 [Source:MGI Symbol;Acc:MGI:6096648]	-
ENSMUSG00000102160	0.0212419	0.0586832	0.039286	0.0382888	0.0580831	0	0.0834141	0.0203418	0.0623522	0.260332	0.193373	0.127248	0.0988992	0.0208715	0.119911	0.191325	0.1641	0.106443	9.17587	1.91828	2.24645	0.018469	0.0525014	Gm36944	1	110964679	110967437	-	2759	TEC	predicted gene, 36944 [Source:MGI Symbol;Acc:MGI:5610172]	-
ENSMUSG00000102162	1.36583	0.571705	0.803741	2.1262	1.58441	1.58086	1.95034	1.42686	1.09341	1.26811	1.25592	0.991742	2.42802	3.53802	2.80368	1.36688	1.07912	1.2444	9.49834	7.54079	0.339373	0.622535	0.777901	Gm2367	1	192888571	192889042	+	472	processed_pseudogene	predicted gene 2367 [Source:MGI Symbol;Acc:MGI:3780535]	-
ENSMUSG00000102163	0	0	0	0	0	0	0.193503	0	0.0642861	0	0	0.0655973	0	0	0	0.0657531	0.126892	0.065847	NA	NA	NA	NA	NA	Gm36945	1	164705419	164712541	-	892	lincRNA	predicted gene, 36945 [Source:MGI Symbol;Acc:MGI:5610173]	-
ENSMUSG00000102164	0	0	0	0	0	0	0	0	0	0	0	0	0	0	0	0	0	0	NA	NA	NA	NA	NA	Gm36946	14	89351025	89351459	+	435	TEC	predicted gene, 36946 [Source:MGI Symbol;Acc:MGI:5610174]	-
ENSMUSG00000102166	0.0260589	0	0	0	0	0	0	0	0	0	0	0	0	0	0	0	0	0	NA	NA	NA	NA	NA	Gm36947	1	13846871	13849119	-	2249	TEC	predicted gene, 36947 [Source:MGI Symbol;Acc:MGI:5610175]	-
ENSMUSG00000102167	0	0	0	0	0	0	0	0	0	0	0	0	0	0	0	0	0	0	NA	NA	NA	NA	NA	Gm2345	3	50254855	50255443	+	589	processed_pseudogene	predicted gene 2345 [Source:MGI Symbol;Acc:MGI:3780515]	-
ENSMUSG00000039176	5.2485	5.51145	5.25706	6.62823	7.29003	7.07985	5.6078	5.90384	5.98949	6.14593	5.98204	5.70312	6.72632	6.56683	7.0682	5.67299	5.89542	5.70295	1096.29	1003.15	0.127704	0.0478569	0.119063	Polg	7	79446231	79466362	-	10742	protein_coding	polymerase (DNA directed), gamma [Source:MGI Symbol;Acc:MGI:1196389]	-
ENSMUSG00000052397	32.4384	28.9202	33.8019	32.703	30.5565	34.1245	15.809	16.291	15.216	46.3919	45.8561	46.0455	29.1607	31.6626	28.1059	20.537	21.5195	23.9762	2604.06	1825.38	0.512799	6.36458e-22	9.68782e-21	Ezr	17	6738041	6782784	-	3290	protein_coding	ezrin [Source:MGI Symbol;Acc:MGI:98931]	-
ENSMUSG00000052396	0	0	0	0.0287844	0	0.0312793	0	0	0.0312497	0.0326183	0	0	0	0	0	0	0	0	NA	NA	NA	NA	NA	Mogat2	7	99219084	99238619	-	1835	protein_coding	monoacylglycerol O-acyltransferase 2 [Source:MGI Symbol;Acc:MGI:2663253]	-
ENSMUSG00000035776	14.1315	15.1272	14.1071	15.8393	16.6179	16.3341	14.5891	15.1127	14.9266	9.90251	10.7869	10.9219	12.6913	13.1333	12.3844	11.2948	12.7342	11.1792	886.857	1239.43	-0.482977	3.92792e-13	3.86513e-12	Cd99l2	X	71420060	71492849	-	4902	protein_coding	CD99 antigen-like 2 [Source:MGI Symbol;Acc:MGI:2177151]	-
ENSMUSG00000052392	0.588348	0.800559	0.617145	1.16339	1.04849	0.980419	1.13794	1.1857	0.996676	0.32286	0.426344	0.394527	1.16112	1.02675	0.97489	0.957903	0.831017	0.897666	43.6848	78.0641	-0.838426	0.00179672	0.00655658	Acot4	12	84038379	84048601	+	6674	protein_coding	acyl-CoA thioesterase 4 [Source:MGI Symbol;Acc:MGI:2159621]	-
ENSMUSG00000087992	0	0	0	0	0	0	0	0	0	0	0	0	0	0	0	0	0	0	NA	NA	NA	NA	NA	Gm25059	9	113776182	113776298	-	117	snoRNA	predicted gene, 25059 [Source:MGI Symbol;Acc:MGI:5454836]	-
ENSMUSG00000108115	0.677531	0	0.4699	0	0.463154	0.497666	0.498857	0	0.331464	0.34598	0.685313	0.338224	0.473173	0.166429	0.478085	0.169514	0.490699	0.509267	2.71193	2.31364	0.239259	0.854992	0.922293	Gm7039	6	133113928	133114273	-	346	processed_pseudogene	predicted gene 7039 [Source:MGI Symbol;Acc:MGI:3779653]	-
ENSMUSG00000039178	12.7855	11.895	13.6835	10.1335	9.16848	9.39132	13.5669	14.2243	13.3378	11.8288	11.9054	11.1319	11.4853	11.2508	12.3298	13.3975	12.5099	13.2094	622.015	697.221	-0.164762	0.0478835	0.119103	Tbc1d19	5	53809606	53903965	+	3117	protein_coding	TBC1 domain family, member 19 [Source:MGI Symbol;Acc:MGI:1914499]	-
ENSMUSG00000039179	0.745959	0.866132	0.989728	2.33843	2.74919	2.47759	0.38208	0.93176	1.07895	2.28554	2.362	2.36383	2.17445	2.23072	2.68525	0.908827	0.689024	0.812611	72.5117	27.4158	1.40078	1.80292e-06	1.04925e-05	Tekt5	16	10357948	10395490	-	1807	protein_coding	tektin 5 [Source:MGI Symbol;Acc:MGI:1917676]	-
ENSMUSG00000092889	6.51183	10.9937	5.01806	5.86882	0.989206	10.6292	4.26184	7.2752	12.7429	5.54209	17.5643	4.33428	11.1166	8.53102	11.232	6.51687	6.28821	8.70156	8.48054	7.09114	0.255855	0.740425	0.854916	Gm22121	11	44469013	44469066	+	54	miRNA	predicted gene, 22121 [Source:MGI Symbol;Acc:MGI:5451898]	-
ENSMUSG00000092888	0	0	0	0	0	0	0	0	0	0	0	0	0	0	0	0	0	0	NA	NA	NA	NA	NA	Gm22122	6	48289228	48289427	+	200	snRNA	predicted gene, 22122 [Source:MGI Symbol;Acc:MGI:5451899]	-
ENSMUSG00000104402	0	0	0	0	0	0	0	0	0	0	0	0	0	0	0.0364075	0	0	0	NA	NA	NA	NA	NA	Gm38012	1	61677249	61680277	+	3029	TEC	predicted gene, 38012 [Source:MGI Symbol;Acc:MGI:5611240]	-
ENSMUSG00000117246	0	0	0	0	0	0	0	0	0	0	0.228291	0	0.0700547	0	0	0	0	0	1.01765	0	2.50924	0.436447	1	CT025671.2	17	66227249	66228027	-	779	processed_pseudogene	periphilin 1 (Pphln1) pseudogene	-
ENSMUSG00000092880	0	0	0	0	0	0	0	0	0	0	0	0	0	0	0	0	0	0	NA	NA	NA	NA	NA	Mir3471-1	4	10845500	10845630	-	131	miRNA	microRNA 3471-1 [Source:MGI Symbol;Acc:MGI:4441436]	-
ENSMUSG00000092885	0	0	0	0	0	0	0	0	0	0	0	0	0	0	0	0	0	0	NA	NA	NA	NA	NA	Gm22123	11	6472225	6472277	-	53	miRNA	predicted gene, 22123 [Source:MGI Symbol;Acc:MGI:5451900]	-
ENSMUSG00000117245	0	0	0	0	0	0	0	0	0	0	0	0	0	0	0	0	0	0	NA	NA	NA	NA	NA	AC073683.1	17	56958320	56959424	+	637	lincRNA	novel transcript, antisense to Acer1	-
ENSMUSG00000092887	1.50273	0	2.77924	3.38586	6.16351	5.15106	4.42576	2.8781	1.47034	6.13893	6.83995	3.75082	3.49824	5.16783	8.48294	7.51946	4.35338	7.53019	7.46947	1.94794	1.94073	0.0606819	0.144719	Snord53	17	71640879	71640956	+	78	snoRNA	small nucleolar RNA, C/D box 53 [Source:MGI Symbol;Acc:MGI:3819542]	-
ENSMUSG00000109300	0	0	0	0	0	0	0	0	0	0	0	0	0	0	0	0	0	0	NA	NA	NA	NA	NA	Gm18462	7	21577652	21578068	+	417	processed_pseudogene	predicted gene, 18462 [Source:MGI Symbol;Acc:MGI:5010647]	-
ENSMUSG00000110212	0	0	0	0	0	0.040279	0	0	0	0	0	0	0	0	0	0	0	0	NA	NA	NA	NA	NA	Gm35963	8	90759463	90762596	-	1425	lincRNA	predicted gene, 35963 [Source:MGI Symbol;Acc:MGI:5595122]	-
ENSMUSG00000067627	0	0	0	0	0	0	0	0	0	0	0	0	0	0	0	0	0	0	NA	NA	NA	NA	NA	Gm10217	8	9864251	9870315	+	135	protein_coding	predicted gene 10217 [Source:MGI Symbol;Acc:MGI:3642099]	-
ENSMUSG00000116898	0.521719	0.960872	0.482449	1.09714	1.10955	1.02191	0.341453	1.49883	0.510474	1.24327	1.05542	1.38903	0.647746	1.53786	0.981705	0.870205	0.839673	2.61434	7.11261	3.86118	0.877871	0.305022	0.493025	AC113006.1	16	17531182	17531518	+	337	bidirectional_promoter_lncRNA	novel transcript	-
ENSMUSG00000067629	54.8014	58.9524	56.8771	52.926	55.0202	55.5674	57.0783	57.1757	58.94	46.1323	44.5003	43.4773	60.6039	60.2264	60.9784	53.8199	54.079	53.6933	5320.09	6895.46	-0.374523	3.51991e-27	6.48579e-26	Syngap1	17	26941253	26972434	+	6931	protein_coding	synaptic Ras GTPase activating protein 1 homolog (rat) [Source:MGI Symbol;Acc:MGI:3039785]	-
ENSMUSG00000117243	0	0	0	0	0	0	0	0	0	0	0	0	0	0	0	0	0	0	NA	NA	NA	NA	NA	AC151280.3	17	68025818	68173556	-	551	lincRNA	novel transcript	-
ENSMUSG00000025090	0	0.0496952	0.0998068	0.29182	0	0	0	0.0516786	0	0	0	0	0.050251	0	0.152318	0.0540072	0	0	0	0.947667	-2.34723	0.440171	1	Ccdc172	19	58512002	58553085	+	1086	protein_coding	coiled-coil domain containing 172 [Source:MGI Symbol;Acc:MGI:1922895]	-
ENSMUSG00000025091	0.0374004	0	0	0.101122	0.136355	0.109887	0.146866	0.143262	0.109783	0.0381969	0	0.0373406	0.0696523	0.183741	0.0703754	0.0748587	0.108348	0.0749656	0.677534	0.341073	0.960893	0.735052	1	Pnliprp2	19	58759723	58777533	+	1567	protein_coding	pancreatic lipase-related protein 2 [Source:MGI Symbol;Acc:MGI:1336202]	-
ENSMUSG00000025092	46.4415	45.4401	46.8594	40.4921	39.8602	41.1985	70.4107	68.7808	67.6156	19.5652	20.1424	19.8921	33.6307	34.0203	33.1431	38.6817	38.8546	39.3722	1955.58	4637.52	-1.24569	3.62034e-225	1.06733e-222	Hspa12a	19	58795751	58860984	-	5733	protein_coding	heat shock protein 12A [Source:MGI Symbol;Acc:MGI:1920692]	-
ENSMUSG00000110214	0	0	0	0	0	0	0	0	0.0749585	0	0	0.0764873	0	0	0	0	0	0	NA	NA	NA	NA	NA	Gm45587	8	32972831	33056091	-	765	lincRNA	predicted gene 45587 [Source:MGI Symbol;Acc:MGI:5791423]	-
ENSMUSG00000111518	0	0	0	0	0	0	0	0	0	0	0	0	0	0	0	0	0	0	NA	NA	NA	NA	NA	Olfr1073-ps1	2	86487927	86488404	-	478	unprocessed_pseudogene	olfactory receptor 1073, pseudogene 1 [Source:MGI Symbol;Acc:MGI:3030907]	-
ENSMUSG00000110217	0	0	0	0	0	0	0	0	0	0	0	0	0	0	0	0	0	0	NA	NA	NA	NA	NA	Gm45408	8	15584723	15670425	+	390	lincRNA	predicted gene 45408 [Source:MGI Symbol;Acc:MGI:5791244]	-
ENSMUSG00000114749	0	0	0	0	0	0	0	0	0	0	0	0	0	0	0	0	0	0	NA	NA	NA	NA	NA	Gm48442	14	10377697	10379948	-	2252	TEC	predicted gene, 48442 [Source:MGI Symbol;Acc:MGI:6097951]	-
ENSMUSG00000114748	0	0	0	0	0	0	0	0	0	0	0	0	0	0	0	0	0	0	NA	NA	NA	NA	NA	Gm6734	14	14371648	14372248	+	601	processed_pseudogene	predicted gene 6734 [Source:MGI Symbol;Acc:MGI:3645590]	-
ENSMUSG00000111511	0	0	0	0	0	0	0	0	0	0	0.0255846	0	0	0	0	0	0	0	NA	NA	NA	NA	NA	AC160966.1	9	41803165	41876268	-	2317	processed_transcript	novel transcript	-
ENSMUSG00000114746	0.0816246	0	0.113221	0.0367823	0.0743971	0.159882	0.120198	0.0781657	0.0399326	0.125044	0.123843	0	0.228019	0.601508	0.0767954	0.0408439	0.0394108	0.0818043	2.04651	1.63149	0.328121	0.835932	0.913966	4933436N17Rik	13	36582091	36583526	-	1436	TEC	RIKEN cDNA 4933436N17 gene [Source:MGI Symbol;Acc:MGI:1918539]	-
ENSMUSG00000114745	0	0	0	0	0	0	0	0	0	0	0	0	0	0	0	0	0	0	NA	NA	NA	NA	NA	Gm48802	13	112165458	112172068	-	1135	lincRNA	predicted gene, 48802 [Source:MGI Symbol;Acc:MGI:6098510]	-
ENSMUSG00000111512	0	0.320053	0.0803485	0.0391545	0.277183	0	0.2559	0.374431	0.467587	0.0443696	0.175773	0.1735	0.647266	0.426867	0.490489	0.478258	0.50343	0.30478	3.03813	3.15105	-0.0618904	0.960564	0.977535	Gm17853	9	60548195	60549543	+	1349	processed_pseudogene	predicted gene, 17853 [Source:MGI Symbol;Acc:MGI:5010038]	-
ENSMUSG00000114743	0.0469979	0	0	0.0423571	0.128509	0	0.0922773	0.180026	0.0459849	0.0479989	0	0	0	0.230892	0	0.141103	0.0453841	0.141304	0.342955	0.341073	0.0654158	0.985147	1	Gm34672	13	59235750	59255411	-	1247	lincRNA	predicted gene, 34672 [Source:MGI Symbol;Acc:MGI:5593831]	-
ENSMUSG00000111514	0.614037	0.565449	0.252364	0.430425	0.248741	0.467733	0.334895	0.261341	0.600802	0.418076	0.48307	0.408704	0.508243	0.20111	0.513519	0.751071	0.395301	0.547013	6.43971	7.16837	-0.151479	0.843276	0.918142	E230014E18Rik	10	84518045	84523270	+	859	lincRNA	RIKEN cDNA E230014E18 gene [Source:MGI Symbol;Acc:MGI:3045388]	-
ENSMUSG00000111517	0	0	0	0	0	0	0	0	0	0	0	0	0	0	0	0	0	0	NA	NA	NA	NA	NA	Olfr1238	2	89401991	89409676	-	5761	protein_coding	olfactory receptor 1238 [Source:MGI Symbol;Acc:MGI:3031072]	-
ENSMUSG00000114740	0	0	0	0	0	0	0	0	0	0	0	0	0	0	0	0	0	0	NA	NA	NA	NA	NA	Gm47653	13	88480632	88480791	+	160	processed_pseudogene	predicted gene, 47653 [Source:MGI Symbol;Acc:MGI:6096737]	-
ENSMUSG00000050677	0.686603	0.707543	0.770976	0.383069	0.402305	0.320209	1.09132	0.970607	0.863747	0.701225	0.72756	0.685505	0.319672	0.43369	0.338371	0.638053	0.489376	0.655347	43.3819	45.2581	-0.0617578	0.834551	0.913213	Ccdc96	5	36484588	36488172	+	3585	protein_coding	coiled-coil domain containing 96 [Source:MGI Symbol;Acc:MGI:1913967]	-
ENSMUSG00000103444	0	0	0	0	0	0	0.0883792	0.0862105	0.0880848	0.0919426	0	0	0	0	0	0	0	0	0.68591	0	1.93772	0.607395	1	Gm17836	3	75391319	75392620	+	1302	processed_pseudogene	predicted gene, 17836 [Source:MGI Symbol;Acc:MGI:5010021]	-
ENSMUSG00000021737	22.8774	18.7928	21.7942	22.8255	21.4241	22.918	24.3907	20.6653	24.207	19.9444	21.51	20.6884	24.2068	23.589	24.4187	25.8277	25.9524	26.7876	995.853	1036.01	-0.056255	0.453757	0.642092	Psmd6	14	14112174	14120984	-	2800	protein_coding	proteasome (prosome, macropain) 26S subunit, non-ATPase, 6 [Source:MGI Symbol;Acc:MGI:1913663]	-
ENSMUSG00000065178	0	0	0	0	0	0	0	0	0	0	0	0	0	0	0	0	0	0	NA	NA	NA	NA	NA	Gm22126	13	35662135	35662276	+	142	snRNA	predicted gene, 22126 [Source:MGI Symbol;Acc:MGI:5451903]	-
ENSMUSG00000021731	1.52978	1.79735	1.82927	1.5372	1.73089	1.18825	1.46729	1.41444	1.49681	1.56236	1.37839	1.60634	1.62097	1.44263	1.60471	1.52217	1.6046	1.39217	173.481	200.426	-0.20948	0.166852	0.319884	Mrps30	13	118378381	118387252	-	6666	protein_coding	mitochondrial ribosomal protein S30 [Source:MGI Symbol;Acc:MGI:1926237]	-
ENSMUSG00000021730	5.99649	6.0045	5.72458	1.21554	1.28531	1.18153	6.14722	6.26273	5.85458	3.10174	3.15373	3.39064	1.16554	1.14724	1.11678	3.50551	3.41375	3.06319	1000.35	1872.61	-0.904238	2.12434e-55	7.99966e-54	Hcn1	13	117602320	117987418	+	18120	protein_coding	hyperpolarization-activated, cyclic nucleotide-gated K+ 1 [Source:MGI Symbol;Acc:MGI:1096392]	-
ENSMUSG00000021733	3.80431	3.57782	3.18291	4.9224	5.13268	4.83944	5.797	5.57354	5.12148	3.31454	3.37626	3.24793	7.14953	6.62002	6.66529	5.9404	5.75431	5.33854	864.914	936.515	-0.114059	0.128921	0.262291	Slc4a7	14	14702279	14799940	+	15205	protein_coding	solute carrier family 4, sodium bicarbonate cotransporter, member 7 [Source:MGI Symbol;Acc:MGI:2443878]	-
ENSMUSG00000021732	2.56029	2.70959	2.77984	1.36612	1.59055	1.2475	3.15123	3.57401	3.02856	1.05373	1.12091	1.05554	1.77915	1.73967	1.39016	2.61326	2.79218	2.71912	85.0612	215.949	-1.3446	1.88501e-15	2.12666e-14	Fgf10	13	118669791	118792115	+	4601	protein_coding	fibroblast growth factor 10 [Source:MGI Symbol;Acc:MGI:1099809]	-
ENSMUSG00000065173	1.10578	0	0	0	0	0	0	0	0	0.564666	0	0	0.514836	0	0	0	0	0	0.342955	0.682146	-0.887947	0.769482	1	Gm22127	11	36722882	36722987	+	106	snRNA	predicted gene, 22127 [Source:MGI Symbol;Acc:MGI:5451904]	-
ENSMUSG00000021738	4.76756	4.64737	4.27963	5.72022	5.67783	5.23038	5.23569	5.30418	5.11043	5.01164	4.92634	5.32468	5.74592	6.04138	5.75028	4.90358	5.42672	5.53636	696.898	636.965	0.130327	0.108035	0.229097	Atxn7	14	13961440	14107302	+	7978	protein_coding	ataxin 7 [Source:MGI Symbol;Acc:MGI:2179277]	-
ENSMUSG00000070311	0	0	0	0	0	0	0	0	0	0	0	0	0	0	0	0	0	0	NA	NA	NA	NA	NA	Olfr894	9	38218055	38221706	+	3234	protein_coding	olfactory receptor 894 [Source:MGI Symbol;Acc:MGI:3030728]	-
ENSMUSG00000035873	2.01512	2.28866	1.58393	2.66367	2.63259	2.76297	0.989138	1.38297	1.38018	2.36674	1.90238	2.24662	1.21967	2.04598	1.39033	1.1764	0.940529	1.68297	65.0768	59.8962	0.119754	0.645626	0.792869	Pawr	10	108332121	108414240	+	1745	protein_coding	PRKC, apoptosis, WT1, regulator [Source:MGI Symbol;Acc:MGI:2149961]	-
ENSMUSG00000090191	0	0	0	0	0	0	0	0	0	0	0	0	0	0	0	0	0	0	NA	NA	NA	NA	NA	9230105E05Rik	10	120389523	120392793	+	2250	antisense	RIKEN cDNA 9230105E05 gene [Source:MGI Symbol;Acc:MGI:2444388]	-
ENSMUSG00000106269	0.339747	0.156432	0.157087	0	0.0774161	0.16637	0.583687	0.244013	0.332424	0.520475	0.34365	0.424006	0.237272	0.584189	0.559382	0.34001	0.328081	0.42562	5.08749	2.62673	0.962598	0.346497	0.53828	4930580E04Rik	5	23387109	23388601	+	690	lincRNA	RIKEN cDNA 4930580E04 gene [Source:MGI Symbol;Acc:MGI:1923106]	-
ENSMUSG00000106268	0	0	0	0	0	0.0563826	0	0	0	0	0	0.172435	0	0	0	0.0576147	0.0555933	0	1.00374	0	2.49221	0.441874	1	Gm18492	3	131284127	131285144	-	1018	processed_pseudogene	predicted gene, 18492 [Source:MGI Symbol;Acc:MGI:5010677]	-
ENSMUSG00000035877	5.89203	5.80434	5.63655	6.82003	6.24858	6.2207	5.91882	5.46881	5.97262	7.87287	7.55134	8.06266	7.13696	7.21813	6.88251	6.6884	6.97874	6.91058	1782.32	1339.89	0.4119	1.67052e-14	1.78066e-13	Zhx3	2	160748708	160872998	-	13259	protein_coding	zinc fingers and homeoboxes 3 [Source:MGI Symbol;Acc:MGI:2444772]	Homeobox
ENSMUSG00000020033	0	0.0258472	0	0.0252966	0	0	0	0	0.0274632	0	0	0.0280234	0	0	0.0264076	0	0	0	0.334579	0.314769	0.0654161	0.985426	1	4930463O16Rik	10	84488293	84497435	+	2088	lincRNA	RIKEN cDNA 4930463O16 gene [Source:MGI Symbol;Acc:MGI:1923054]	-
ENSMUSG00000035875	0.211367	0.247727	0.284302	0.103907	0.0700552	0.131732	0.0943195	0.128807	0.0564032	0.235494	0.252667	0.287768	0.178927	0.0377602	0.253098	0.230761	0.166998	0.0962877	13.5439	13.2217	0.0332671	0.950699	0.975642	AI182371	2	35081861	35101543	-	3050	protein_coding	expressed sequence AI182371 [Source:MGI Symbol;Acc:MGI:2138853]	-
ENSMUSG00000106263	0.116979	0	0.108174	0	0	0	0.22968	0.672132	0.114458	0.11947	0.709935	0	0	0	0	0.234139	0.112962	0	2.37825	0.657521	1.86503	0.320267	0.509543	Gm33050	5	96456389	96457743	-	501	antisense	predicted gene, 33050 [Source:MGI Symbol;Acc:MGI:5592209]	-
ENSMUSG00000106262	0.14179	0.0652851	0.262234	0.34077	0.236931	0.347162	0.324794	0.158412	0.323712	0.265484	0.167321	0.141563	0.198046	0.301853	0.222335	0.307449	0.251021	0.284204	8.15449	6.78813	0.262769	0.730518	0.847784	Gm43375	3	95940086	95942565	+	2480	TEC	predicted gene 43375 [Source:MGI Symbol;Acc:MGI:5663512]	-
ENSMUSG00000106261	0	0	0	0	0.0718938	0.231753	0.0774359	0.302143	0.077178	0	0	0	0	0	0	0	0	0.158104	NA	NA	NA	NA	NA	Gm34086	5	124032361	124076299	+	743	lincRNA	predicted gene, 34086 [Source:MGI Symbol;Acc:MGI:5593245]	-
ENSMUSG00000035878	0.505002	0.452963	0.351759	0.41967	0.537997	0.603779	0.418506	0.496164	0.44278	0.535851	0.33169	0.366687	0.390851	0.502639	0.364056	0.433194	0.259663	0.394375	63.1336	68.2243	-0.111046	0.679281	0.815031	Hykk	9	54917283	54949924	+	8936	protein_coding	hydroxylysine kinase 1 [Source:MGI Symbol;Acc:MGI:2443139]	-
ENSMUSG00000106267	0	0	0	0	0	0	0	0	0	0	0	0	0	0	0	0	0	0	NA	NA	NA	NA	NA	Gm40319	5	51052381	51052861	+	481	processed_pseudogene	predicted gene, 40319 [Source:MGI Symbol;Acc:MGI:5623204]	-
ENSMUSG00000106266	0	0	0	0	0	0	0	0	0	0	0	0	0	0	0	0	0	0	NA	NA	NA	NA	NA	Gm43447	3	144320214	144321748	+	1535	lincRNA	predicted gene 43447 [Source:MGI Symbol;Acc:MGI:5663584]	-
ENSMUSG00000106265	0	0	0	0	0	0	0.0278754	0	0	0	0	0	0	0.0278994	0	0	0	0	NA	NA	NA	NA	NA	Gm42490	5	8327332	8329395	-	2064	TEC	predicted gene 42490 [Source:MGI Symbol;Acc:MGI:5662627]	-
ENSMUSG00000106264	0	0	0	0	0	0	0	0	0	0	0	0	0	0	0	0	0	0	NA	NA	NA	NA	NA	Mir7646	X	135746716	135746769	+	54	miRNA	microRNA 7646 [Source:MGI Symbol;Acc:MGI:5562788]	-
ENSMUSG00000112961	0	0	0	0.356888	0	0	0	0	0	0	0	0	0	0	0	0	0	0	NA	NA	NA	NA	NA	Gm48576	12	19379230	19379377	+	148	processed_pseudogene	predicted gene, 48576 [Source:MGI Symbol;Acc:MGI:6098142]	-
ENSMUSG00000112960	0.290131	0.267173	0	0	1.05776	0.568292	0.854479	0.555673	0.851632	0.29631	0.293463	0.289667	1.08065	1.42536	0.545932	0.580711	0.280168	0.29077	1.01675	0.655842	0.640601	0.763822	1	Gm47254	13	65264677	65264878	-	202	unprocessed_pseudogene	predicted gene, 47254 [Source:MGI Symbol;Acc:MGI:6096084]	-
ENSMUSG00000112963	0	0	0	0	0	0	0	0	0	0	0	0	0	0	0	0	0	0	NA	NA	NA	NA	NA	Gm6093	13	33562486	33569317	-	3408	lincRNA	predicted gene 6093 [Source:MGI Symbol;Acc:MGI:3648840]	-
ENSMUSG00000112962	0	0	0	0	0	0	0	0	0	0	0	0	0	0	0	0	0	0	NA	NA	NA	NA	NA	Gm31711	13	16213569	16213764	-	196	processed_pseudogene	predicted gene, 31711 [Source:MGI Symbol;Acc:MGI:5590870]	-
ENSMUSG00000112965	0	0.347067	0	0.424593	0.343518	0.184558	0	0.27069	0	0.288688	0.571829	0.188144	0.0877373	0	0.265944	0	0	0	3.73332	1.25908	1.54964	0.281219	0.465637	Gm34278	13	53681609	53700417	-	622	lincRNA	predicted gene, 34278 [Source:MGI Symbol;Acc:MGI:5593437]	-
ENSMUSG00000112964	1.3288	1.10712	1.91924	1.79068	1.90322	1.82195	1.34178	1.43004	1.25063	1.6156	1.45927	1.49093	1.97974	2.07657	2.03602	1.97575	1.67423	1.69954	121.02	117.613	0.0404135	0.847579	0.919832	E430024I08Rik	13	74434781	74463429	-	4631	lincRNA	RIKEN cDNA E430024I08 gene [Source:MGI Symbol;Acc:MGI:3649010]	-
ENSMUSG00000112967	0.0144529	0.0133092	0.02673	0.0521029	0.0263463	0.0283095	0.0283773	0	0.0707068	0.0147607	0	0.0144298	0.0134581	0	0.0271956	0.0578563	0.0139566	0.0579389	0.677534	1.28874	-0.929409	0.642966	1	4930428E07Rik	12	38552808	38614521	-	4055	antisense	RIKEN cDNA 4930428E07 gene [Source:MGI Symbol;Acc:MGI:1921117]	-
ENSMUSG00000112966	0.229604	0.317154	0.0530804	0.206932	0.313911	0.281085	0.225406	0.164906	0.617802	0.0586235	0.174181	0.171928	0.213801	0.3948	0.594055	0.402118	0.443439	0.23011	2.36434	3.56936	-0.591247	0.619251	0.775613	Gm18499	12	87080656	87081676	-	1021	processed_pseudogene	predicted gene, 18499 [Source:MGI Symbol;Acc:MGI:5010684]	-
ENSMUSG00000112969	0.228931	1.2649	1.6936	1.03163	0.625982	0.896836	1.12373	0.876922	2.23997	2.10426	0.926243	0.228566	1.27905	0.899756	0.430774	0.229109	1.32642	1.60605	4.77803	4.76128	-0.00591789	0.995319	0.996754	Gm48496	13	16431525	16431780	-	256	processed_pseudogene	predicted gene, 48496 [Source:MGI Symbol;Acc:MGI:6098022]	-
ENSMUSG00000112968	0	0	0	0.148787	0	0	0	0	0	0.168605	0	0	0	0.162209	0.155321	0.991298	0	0	NA	NA	NA	NA	NA	Gm48530	13	3325296	3358455	-	355	lincRNA	predicted gene, 48530 [Source:MGI Symbol;Acc:MGI:6098070]	-
ENSMUSG00000116896	0	0	0	0	0	0	0	0.200439	0	0	0	0	0	0	0	0	0	0	NA	NA	NA	NA	NA	CAAA01201732.1	17	3042024	3042303	+	280	processed_pseudogene	immunoglobulin light chain variable region (Ce9) pseudogene	-
ENSMUSG00000090194	2.42509	0.7444	2.05568	0.364271	1.10518	1.97922	0.793585	2.1288	0.790941	1.03198	2.65736	1.81591	2.25818	0.198567	1.14081	1.01124	0.585454	2.02536	9.13579	8.83289	0.0541723	0.938642	0.968957	Gm16161	6	113275837	113276930	-	290	antisense	predicted gene 16161 [Source:MGI Symbol;Acc:MGI:3801899]	-
ENSMUSG00000103448	0	0	0	0	0	0	0	0	0	0	0	0	0	0	0	0	0	0	NA	NA	NA	NA	NA	Gm37133	1	10782456	10784377	-	1922	TEC	predicted gene, 37133 [Source:MGI Symbol;Acc:MGI:5610361]	-
ENSMUSG00000103449	0	0	0	0	0	0	0	0	0	0	0	0	0	0	0	0	0	0	NA	NA	NA	NA	NA	Gm37134	1	186177338	186223789	+	628	lincRNA	predicted gene, 37134 [Source:MGI Symbol;Acc:MGI:5610362]	-
ENSMUSG00000086725	2.28786	1.95984	1.72204	2.32568	2.66722	2.31883	2.53331	2.08901	2.5509	2.7713	2.23341	2.47013	3.04695	3.11055	3.07858	2.8221	2.49188	3.14607	94.2522	76.6652	0.299618	0.177636	0.334603	A630052C17Rik	11	29170909	29173558	-	2203	processed_transcript	RIKEN cDNA A630052C17 gene [Source:MGI Symbol;Acc:MGI:2444673]	-
ENSMUSG00000086724	0	0	0	0	0	0	0	0	0	0	0	0	0	0	0	0	0	0	NA	NA	NA	NA	NA	Gm12833	4	115480800	115481276	+	477	processed_pseudogene	predicted gene 12833 [Source:MGI Symbol;Acc:MGI:3651919]	-
ENSMUSG00000086727	0	0	0	0	0	0	0	0	0	0	0	0	0	0	0	0	0	0	NA	NA	NA	NA	NA	4931428L18Rik	1	30997842	31222684	-	3751	protein_coding	RIKEN cDNA 4931428L18 gene [Source:MGI Symbol;Acc:MGI:1918238]	-
ENSMUSG00000086726	0	0	0	0	0	0	0	0	0	0	0	0	0	0	0	0	0	0	NA	NA	NA	NA	NA	Gm9458	1	30986225	30986953	-	729	processed_pseudogene	predicted gene 9458 [Source:MGI Symbol;Acc:MGI:3779868]	-
ENSMUSG00000086721	0	0	0.116549	0	0	0	0	0	0	0	0	0	0	0	0	0.126133	0	0	NA	NA	NA	NA	NA	Gm13750	1	64150201	64150665	+	465	processed_pseudogene	predicted gene 13750 [Source:MGI Symbol;Acc:MGI:3650598]	-
ENSMUSG00000052934	24.5138	27.4275	25.2884	26.612	26.9229	28.437	23.2679	23.9767	25.1883	23.7366	24.0384	24.0263	22.4184	22.4266	23.7676	25.7096	25.3857	26.5071	2252.8	2468.5	-0.132367	0.00634415	0.0205178	Fbxo31	8	121549440	121578806	-	5482	protein_coding	F-box protein 31 [Source:MGI Symbol;Acc:MGI:1354708]	-
ENSMUSG00000086722	0	0	0	0	0	0.136013	0.136339	0	0.271769	0	0	0	0	0.409367	0	0	0.134109	0	NA	NA	NA	NA	NA	Gm15499	6	145441756	145444028	+	422	antisense	predicted gene 15499 [Source:MGI Symbol;Acc:MGI:3782946]	-
ENSMUSG00000097067	0	0.0312682	0	0	0.123794	0.0665093	0	0.0325162	0	0	0	0.101702	0.031618	0	0	0	0	0.0340298	1.00374	0.314769	1.53152	0.579069	1	Gm26743	2	67677031	67687282	-	1726	lincRNA	predicted gene, 26743 [Source:MGI Symbol;Acc:MGI:5477237]	-
ENSMUSG00000086729	0	0	0	0	0	0	0	0	0	0	0	0	0	0	0	0.216427	0	0	NA	NA	NA	NA	NA	Gm15589	5	24333923	24337216	+	271	antisense	predicted gene 15589 [Source:MGI Symbol;Acc:MGI:3783037]	-
ENSMUSG00000086728	0.461896	0.250204	0.452254	0.318336	0.321939	0.425758	0.533471	0.442323	0.558279	0.499482	0.604613	0.569665	0.354203	0.507234	0.53682	0.435062	0.603459	0.544604	20.6621	14.642	0.499986	0.300291	0.487685	Man2c1os	9	57099950	57131290	-	2157	antisense	mannosidase, alpha, class 2C, member 1, opposite strand [Source:MGI Symbol;Acc:MGI:1924044]	-
ENSMUSG00000117218	0	0	0	0	0	0	0	0	0	0	0	0	0.0700997	0	0	0	0	0	NA	NA	NA	NA	NA	AC166110.2	17	13384029	13385585	-	1557	transcribed_unprocessed_pseudogene	tubulin tyrosine ligase-like family, member 2 (Ttll2) pseudogene	-
ENSMUSG00000117219	6.33031	4.88918	8.87515	5.88927	5.95591	7.59967	7.41739	7.03982	5.99407	3.75395	5.78337	6.72795	8.36653	10.8347	9.60612	7.76574	7.09889	4.50237	26.7123	33.6303	-0.331567	0.394527	0.586924	AC122821.1	17	23813214	23813500	-	287	processed_pseudogene	ribosomal protein L37 (Rpl37) pseudogene	-
ENSMUSG00000117214	0	0	0	0	0	0	0	0	0	0	0	0	0	0	0	0	0	0	NA	NA	NA	NA	NA	AC134471.2	17	38591317	38594692	+	371	unprocessed_pseudogene	exocrine gland-secreting peptide pseudogene	-
ENSMUSG00000117215	0	0	0	0	0	0	0	0	0	0	0	0	0	0	0	0	0	0	NA	NA	NA	NA	NA	AC162805.6	17	40451287	40451656	-	370	processed_pseudogene	solute carrier family 25 (mitochondrial carrier, adenine nucleotide translocator), member 4 (Slc25a4) pseudogene	-
ENSMUSG00000117216	0	0	0	0	0	0	0	0	0	0	0	0	0	0	0	0	0	0	NA	NA	NA	NA	NA	AC126040.2	17	27907803	27908349	+	547	antisense	novel transcript, antisense to Taf11	-
ENSMUSG00000117217	0.187241	0.057475	0.577158	0.281253	0.796421	0.366757	0.306363	0	0.122137	0.254972	0	0	0.406824	0.613252	0.176163	0.062462	0	0.0625511	1.37182	4.50247	-1.72382	0.22496	0.397145	AC164546.2	17	45163230	45164168	-	939	processed_pseudogene	coiled-coil domain containing 94 (Ccdc94) pseudogene	-
ENSMUSG00000117210	0	0	0	0	0	0	0	0	0	0	0	0	0	0	0	0	0	0	NA	NA	NA	NA	NA	AC121875.3	17	41071123	41140201	+	756	lincRNA	novel transcript	-
ENSMUSG00000117211	0	0	0	0	0	0	0	0	0	0	0	0	0	0	0	0	0	0	NA	NA	NA	NA	NA	AC162800.1	17	53734511	53734857	+	347	processed_pseudogene	MAP/microtubule affinity-regulating kinase 1 (Mark1) pseudogene	-
ENSMUSG00000117213	0	0	0	0	0	0	0	0	0	0	0	0	0	0	0	0	0	0	NA	NA	NA	NA	NA	AC134471.1	17	38609071	38609367	-	297	unprocessed_pseudogene	exocrine gland-secreting peptide pseudogene	-
ENSMUSG00000062162	0	0	0	0	0	0	0	0	0	0	0	0	0	0	0	0	0	0	NA	NA	NA	NA	NA	Mageb1	X	92015191	92016333	-	1143	protein_coding	melanoma antigen, family B, 1 [Source:MGI Symbol;Acc:MGI:105118]	-
ENSMUSG00000022837	4.02457	3.80628	4.23462	4.27417	4.48117	4.27179	5.90512	5.24981	5.18303	3.04383	3.21263	3.02989	3.84885	4.23226	4.21628	3.46163	5.4094	3.86992	286.368	379.034	-0.404453	0.000281414	0.0011951	Iqcb1	16	36828385	36872721	+	5388	protein_coding	IQ calmodulin-binding motif containing 1 [Source:MGI Symbol;Acc:MGI:2443764]	-
ENSMUSG00000022836	2.88271	2.83669	2.52619	2.28385	1.94925	2.31873	2.42645	2.70076	2.60165	3.4649	3.30003	3.00798	2.36451	2.22403	2.53592	3.51505	3.86404	4.00505	630.016	541.433	0.218854	0.0154116	0.044811	Mylk	16	34745210	35002420	+	11263	protein_coding	myosin, light polypeptide kinase [Source:MGI Symbol;Acc:MGI:894806]	-
ENSMUSG00000076755	0	0	0	0	0	0	0	0	0	0	0	0	0	0	0	0	0	0	NA	NA	NA	NA	NA	Tcrg-V1	13	19339989	19340454	+	374	TR_V_gene	T cell receptor gamma, variable 1 [Source:MGI Symbol;Acc:MGI:98631]	-
ENSMUSG00000076754	0	0	0	0	0	0	0	0	0	0	0	0	0	0	0	0	0	0	NA	NA	NA	NA	NA	Trgv2	13	19336573	19337167	-	491	TR_V_gene	T cell receptor gamma variable 2 [Source:MGI Symbol;Acc:MGI:98632]	-
ENSMUSG00000022833	0.301335	0.177122	0.278653	0.27158	0.461651	0.307677	0.308414	0.41136	0.288567	0.301205	0.304796	0.33926	0.441787	0.422071	0.446373	0.532556	0.266222	0.31485	49.4518	40.3466	0.29642	0.33859	0.529537	Ccdc14	16	34690616	34725202	+	9141	protein_coding	coiled-coil domain containing 14 [Source:MGI Symbol;Acc:MGI:2443448]	-
ENSMUSG00000022832	0	0.0803708	0	0	0	0	0	0	0	0	0	0.0435687	0	0	0	0	0.0421399	0	0.334579	0.629539	-0.798833	0.796363	1	Ropn1	16	34649921	34678618	+	1343	protein_coding	ropporin, rhophilin associated protein 1 [Source:MGI Symbol;Acc:MGI:1923628]	-
ENSMUSG00000022831	3.17983	3.91142	3.47707	3.43064	3.15214	3.09151	1.70896	1.42252	2.24831	4.90689	5.54059	5.77017	3.19871	3.6033	3.14457	3.0197	3.04823	3.74512	234.357	155.594	0.589773	8.36662e-05	0.0003866	Hcls1	16	36934983	36963212	+	2525	protein_coding	hematopoietic cell specific Lyn substrate 1 [Source:MGI Symbol;Acc:MGI:104568]	-
ENSMUSG00000076750	0	0	0	0	0	0	0	0	0	0	0	0	0	0	0	0	0	0	NA	NA	NA	NA	NA	Tcrg-V3	13	19242845	19243301	+	353	TR_V_gene	T cell receptor gamma, variable 3 [Source:MGI Symbol;Acc:MGI:98633]	-
ENSMUSG00000076759	0	0	0	0	0	0	0	0	0	0	0	0	0	0	0	0	0	0	NA	NA	NA	NA	NA	Trav2	14	52567198	52568051	+	423	TR_V_gene	T cell receptor alpha variable 2 [Source:MGI Symbol;Acc:MGI:3642679]	-
ENSMUSG00000022838	0.227988	0.308747	0.322442	0.26591	0.220025	0.144479	0.276483	0.295384	0.275562	0.287631	0.366258	0.307962	0.424592	0.250367	0.441618	0.362379	0.518022	0.497303	24.0562	21.8951	0.133206	0.748955	0.859819	Eaf2	16	36792884	36875003	-	4370	protein_coding	ELL associated factor 2 [Source:MGI Symbol;Acc:MGI:2146616]	-
ENSMUSG00000039824	3.1096	4.11999	3.75581	3.00272	3.75973	2.61039	3.3954	4.89215	3.322	3.95358	4.46121	4.24511	3.45695	2.93066	3.46299	3.3978	4.01397	3.68886	133.825	118.313	0.175912	0.338436	0.529355	Myl6b	10	128494157	128498685	-	1847	protein_coding	myosin, light polypeptide 6B [Source:MGI Symbol;Acc:MGI:1917789]	-
ENSMUSG00000039826	3.76729	3.59736	3.44082	4.00577	3.68744	3.84407	3.68019	3.86534	3.50451	3.47794	3.66978	3.36291	3.74992	3.52836	3.43965	3.62163	3.70065	3.6361	379.95	397.889	-0.0661204	0.520477	0.699779	Trub2	2	29761224	29788502	-	6316	protein_coding	TruB pseudouridine (psi) synthase family member 2 [Source:MGI Symbol;Acc:MGI:2442186]	-
ENSMUSG00000086098	0.583149	0.60413	0.471848	0.854044	0.398635	0.28556	0.644047	0.698047	1.14116	0.297784	0.88477	0.363885	0.271505	0.787846	0.411486	0.4377	0.563124	0.730541	7.1153	7.77665	-0.127597	0.864558	0.926295	Gm14291	2	167201576	167202799	+	804	antisense	predicted gene 14291 [Source:MGI Symbol;Acc:MGI:3649962]	-
ENSMUSG00000086097	0	0	0	0	0	0	0	0	0	0	0	0	0	0	0	0	0	0	NA	NA	NA	NA	NA	Gm16250	13	54840649	54840904	-	256	processed_pseudogene	predicted gene 16250 [Source:MGI Symbol;Acc:MGI:3826525]	-
ENSMUSG00000086096	0	0	0	0	0	0	0	0	0	0	0	0	0	0.082146	0	0	0	0	NA	NA	NA	NA	NA	Gm12688	4	99653607	99654983	-	701	lincRNA	predicted gene 12688 [Source:MGI Symbol;Acc:MGI:3650434]	-
ENSMUSG00000086095	0.782126	0.720238	0.894875	1.89963	1.83655	1.0646	1.32743	1.1806	1.14142	0.866477	0.831335	0.569113	2.43176	2.24033	1.89576	1.68486	1.35692	1.42156	57.3674	61.7954	-0.10825	0.688352	0.820704	Gm15328	18	16815721	16822783	+	4421	lincRNA	predicted gene 15328 [Source:MGI Symbol;Acc:MGI:3705182]	-
ENSMUSG00000039828	4.29592	4.77896	4.596	5.14346	5.3017	4.68332	5.18707	5.20992	5.32319	3.89103	3.80607	4.11687	4.26303	4.63694	4.76456	4.98964	4.60261	4.72964	252.744	297.957	-0.238015	0.0504952	0.124548	Wdr70	15	7873055	8099209	-	3738	protein_coding	WD repeat domain 70 [Source:MGI Symbol;Acc:MGI:1921020]	-
ENSMUSG00000086092	0	0	0	0	0	0	0	0	0	0	0	0	0	0	0	0	0	0	NA	NA	NA	NA	NA	Gm15323	13	112005502	112017332	+	429	lincRNA	predicted gene 15323 [Source:MGI Symbol;Acc:MGI:3705285]	-
ENSMUSG00000086090	0	0	0	0	0	0	0	0	0	0	0	0	0	0.354729	0	0.24087	0	0	NA	NA	NA	NA	NA	Gm12531	3	37052215	37060035	-	487	antisense	predicted gene 12531 [Source:MGI Symbol;Acc:MGI:3650531]	-
ENSMUSG00000043953	0.473724	0.498559	0.375486	0.487939	0.555143	0.419766	0.354333	0.151217	0.198649	0.622046	0.981148	0.923412	0.609163	0.376803	0.594263	0.541818	0.304971	0.565199	37.5638	20.4131	0.881074	0.0219884	0.0609819	Ccrl2	9	111054486	111057519	-	2598	protein_coding	chemokine (C-C motif) receptor-like 2 [Source:MGI Symbol;Acc:MGI:1920904]	-
ENSMUSG00000095101	0	0.0369145	0	0	0	0	0	0	0	0	0	0	0	0	0	0	0	0	NA	NA	NA	NA	NA	Gm13285	4	88799665	88801126	+	1462	protein_coding	predicted gene 13285 [Source:MGI Symbol;Acc:MGI:3701981]	-
ENSMUSG00000070348	13.6777	13.6498	13.1776	5.18211	5.15	5.42406	12.0226	12.2281	11.6903	9.95246	9.65543	9.35658	4.91374	5.03817	4.49637	6.9874	7.93204	6.76038	780.65	1112.06	-0.510524	2.40926e-14	2.53913e-13	Ccnd1	7	144929931	144939925	-	4709	protein_coding	cyclin D1 [Source:MGI Symbol;Acc:MGI:88313]	-
ENSMUSG00000020069	16.2744	15.3634	14.8258	16.2431	16.1387	14.609	17.748	15.1217	16.6334	19.6983	17.6465	17.9197	17.2325	17.8181	16.8165	15.2446	16.9009	15.7324	996.697	853.566	0.224038	0.00180637	0.00658534	Hnrnph3	10	63014664	63024217	-	3151	protein_coding	heterogeneous nuclear ribonucleoprotein H3 [Source:MGI Symbol;Acc:MGI:1926462]	-
ENSMUSG00000084689	0	0	0	0	0	0	0	0	0	0	0	0	0	0	0	0	0	0	NA	NA	NA	NA	NA	n-R5s18	X	164133385	164133505	+	121	rRNA	nuclear encoded rRNA 5S 18 [Source:MGI Symbol;Acc:MGI:4421752]	-
ENSMUSG00000020062	0.0659611	0.0607417	0.0508301	0.0495398	0.0601205	0.043067	0.0323775	0.031583	0.0322697	0.0336829	0.0333594	0.0109759	0.0204737	0.0324054	0.0206862	0	0.010616	0.0550886	2.38109	5.5173	-1.21382	0.237919	0.413206	Slc5a8	10	88885992	88929515	+	5331	protein_coding	solute carrier family 5 (iodide transporter), member 8 [Source:MGI Symbol;Acc:MGI:2384916]	-
ENSMUSG00000020063	3.07818	2.92572	3.13114	4.01273	3.76755	4.2098	2.97873	3.07408	2.90427	3.70512	3.63617	4.0611	4.1971	4.25591	3.83729	3.32261	3.19542	3.01886	347.893	283.935	0.293417	0.0101756	0.0312191	Sirt1	10	63319005	63381704	-	5331	protein_coding	sirtuin 1 [Source:MGI Symbol;Acc:MGI:2135607]	-
ENSMUSG00000020061	0.0647299	0.0119216	0.0718291	0.093341	0.070798	0.0253579	0.152511	0.123974	0.16467	0.0528868	0.0916627	0.116328	0.144659	0.127202	0.0852604	0.375724	0.35004	0.324362	6.75754	3.91883	0.792317	0.381614	0.573847	Mybpc1	10	88518279	88605152	-	4527	protein_coding	myosin binding protein C, slow-type [Source:MGI Symbol;Acc:MGI:1336213]	-
ENSMUSG00000063632	1.85459	2.14941	1.75412	5.28766	4.89759	4.69622	1.85529	1.81652	1.55243	2.88794	2.5107	2.66127	5.06262	5.30738	5.0223	1.90542	2.145	1.92228	383.4	279.015	0.45785	0.000112251	0.000508512	Sox11	12	27334264	27342574	-	8311	protein_coding	SRY (sex determining region Y)-box 11 [Source:MGI Symbol;Acc:MGI:98359]	HMG
ENSMUSG00000020067	0.0704767	0.0370857	0.0931027	0.0181479	0.0458831	0.0493021	0.108724	0.154264	0.0689577	0.0719777	0.112021	0.140728	0.0375005	0.0494626	0.0473622	0.0302277	0.077779	0.0807222	10.8162	6.81107	0.669487	0.333431	0.524086	Mypn	10	63115795	63203952	-	5821	protein_coding	myopalladin [Source:MGI Symbol;Acc:MGI:1916052]	-
ENSMUSG00000020064	3.70612	3.59834	3.47683	2.77137	3.32289	3.19569	3.40108	2.90613	3.29778	3.18164	3.61287	3.82756	3.21971	3.25887	3.63846	3.23865	3.1704	3.18271	530.638	548.679	-0.0476018	0.60744	0.767249	Herc4	10	63243810	63317878	+	8729	protein_coding	hect domain and RLD 4 [Source:MGI Symbol;Acc:MGI:1914595]	-
ENSMUSG00000070345	0.0140949	0.0648978	0.117305	0.0762184	0.077081	0.0414123	0.0276743	0.0134976	0.0137911	0.172741	0.256622	0.0985064	0.0918731	0.110792	0.0795658	0.0564231	0.0680543	0.0565036	12.5634	4.76296	1.3868	0.0694362	0.161489	Hsf5	11	87617164	87659542	+	4158	protein_coding	heat shock transcription factor family member 5 [Source:MGI Symbol;Acc:MGI:2685585]	HSF
ENSMUSG00000107569	0.357356	0	0	0	0	0	0	0	0	0	0	0	0	0	0	0	0	0	NA	NA	NA	NA	NA	Gm44268	6	139140770	139140933	+	164	TEC	predicted gene, 44268 [Source:MGI Symbol;Acc:MGI:5690660]	-
ENSMUSG00000097063	3.96304	3.95	3.70786	3.02545	2.84721	2.14613	1.55623	2.18777	1.45981	7.52349	8.77168	7.58758	5.03613	4.85596	4.69362	3.87279	3.69189	3.78487	171.817	85.1645	1.01285	2.2808e-08	1.5802e-07	Pantr2	1	42707061	42713454	-	1257	processed_transcript	POU domain, class 3, transcription factor 3 adjacent noncoding transcript 2 [Source:MGI Symbol;Acc:MGI:1913870]	-
ENSMUSG00000109308	0	0.279632	0	0	0.138386	0.297396	0	0.145396	0	0	0	0.151588	0	0	0	0	0.293233	0	0.334579	0.629539	-0.798833	0.796363	1	Gm44743	7	59171529	59171914	+	386	processed_pseudogene	predicted gene 44743 [Source:MGI Symbol;Acc:MGI:5753319]	-
ENSMUSG00000082294	0	0	0	0	0	0	0	0	0	0	0	0	0	0	0	0	0	0	NA	NA	NA	NA	NA	Gm12072	11	26832804	26845457	+	715	processed_pseudogene	predicted gene 12072 [Source:MGI Symbol;Acc:MGI:3650749]	-
ENSMUSG00000030968	0.0256933	0.0236602	0.0950374	0	0.117091	0	0	0	0.0754185	0.052481	0.0779652	0.0513045	0	0	0	0	0.024811	0	2.37271	1.92164	0.29829	0.825183	0.907971	Pdilt	7	119486587	119523489	-	2281	protein_coding	protein disulfide isomerase-like, testis expressed [Source:MGI Symbol;Acc:MGI:1919080]	-
ENSMUSG00000090907	0	0.0584713	0	0	0.0578734	0	0.311673	0.12161	0.186381	0.129696	0.12845	0	0	0.0623883	0	0.0635447	0.183946	0.127271	1.36434	0.314769	1.96855	0.403661	1	C030017D09Rik	13	92415017	92427224	-	923	antisense	RIKEN cDNA C030017D09 gene [Source:MGI Symbol;Acc:MGI:1924634]	-
ENSMUSG00000030963	0	0	0	0	0	0	0	0.0203123	0	0	0	0	0	0	0	0	0	0	NA	NA	NA	NA	NA	Umod	7	119462711	119479282	-	2763	protein_coding	uromodulin [Source:MGI Symbol;Acc:MGI:102674]	-
ENSMUSG00000030960	9.53517	10.0045	7.98794	8.62357	9.81131	8.65518	8.74113	7.22218	7.50923	7.80417	6.92267	8.12678	8.69325	7.41023	8.22085	7.4811	8.59817	6.62606	230.73	283.094	-0.294671	0.0282904	0.0759042	Eef1akmt2	7	132827457	132852673	-	1764	protein_coding	EEF1A lysine methyltransferase 2 [Source:MGI Symbol;Acc:MGI:1919346]	-
ENSMUSG00000030966	1.34129	1.22062	0.875527	0.824858	0.690366	0.819081	0.743585	0.453336	0.509512	2.14342	2.47397	1.89056	1.60162	1.50395	1.51432	1.57921	1.37142	1.67635	138.341	74.4187	0.896471	2.65874e-05	0.000132706	Trim21	7	102557921	102565486	-	3714	protein_coding	tripartite motif-containing 21 [Source:MGI Symbol;Acc:MGI:106657]	-
ENSMUSG00000030967	12.1883	10.6222	10.5875	15.618	14.594	14.2969	11.5659	10.8718	11.2025	12.1744	12.4907	12.8211	16.1264	15.5011	14.5103	11.9833	12.0593	11.3779	1173.98	1065.43	0.141011	0.0372623	0.0961754	Zranb1	7	132931142	132986391	+	5472	protein_coding	zinc finger, RAN-binding domain containing 1 [Source:MGI Symbol;Acc:MGI:106441]	-
ENSMUSG00000030965	2.42889	2.79426	2.77379	3.01699	2.55002	2.63779	2.8969	2.87913	3.2073	2.31714	2.18224	2.53618	2.67646	2.7216	2.80246	2.5631	3.01082	2.54583	339.082	392.663	-0.212443	0.0558199	0.135313	Abraxas2	7	132859225	132885111	+	8421	protein_coding	BRISC complex subunit [Source:MGI Symbol;Acc:MGI:1926116]	-
ENSMUSG00000082394	0.132594	0.366305	0.245227	0.358502	0.966825	0.259717	0.130169	0.761851	0.129736	0	0.670583	0.264764	0.246935	0.390844	0	0.132696	0.640203	0.531543	2.36524	1.91828	0.297396	0.834779	0.913304	Gm4596	3	116528137	116528578	-	442	processed_pseudogene	predicted gene 4596 [Source:MGI Symbol;Acc:MGI:3782779]	-
ENSMUSG00000070699	2.7773	2.44351	2.76456	2.50306	2.612	2.39084	2.83072	2.8629	2.57897	2.85452	2.97024	2.7552	2.68498	3.26769	3.09565	2.95649	2.69902	2.97844	162.691	154.244	0.0774297	0.62644	0.780602	Sars2	7	28741992	28753871	+	3313	protein_coding	seryl-aminoacyl-tRNA synthetase 2 [Source:MGI Symbol;Acc:MGI:1919234]	-
ENSMUSG00000107562	0	0	0	0	0.181691	0	0	0	0	0	0	0	0	0	0	0	0	0	NA	NA	NA	NA	NA	Gm44412	6	13913155	13913448	-	294	processed_pseudogene	predicted gene, 44412 [Source:MGI Symbol;Acc:MGI:5690804]	-
ENSMUSG00000048304	18.0606	18.1566	16.7906	24.5793	24.3506	23.5368	25.219	23.6624	23.6091	11.1487	10.3324	10.6211	25.8117	25.8464	25.8749	19.9256	19.6468	19.4937	890.755	1498.26	-0.750123	9.90544e-33	2.14543e-31	Slitrk3	3	73047265	73057803	-	4848	protein_coding	SLIT and NTRK-like family, member 3 [Source:MGI Symbol;Acc:MGI:2679447]	-
ENSMUSG00000048307	39.4339	40.1485	39.3721	43.4108	45.4572	45.3156	46.8456	46.5775	47.7	27.9039	27.1135	28.7353	40.0331	41.7903	40.1319	39.1049	39.5756	37.3495	2502.66	3621.04	-0.532956	6.64255e-41	1.85346e-39	Ankrd46	15	36477668	36496820	-	5221	protein_coding	ankyrin repeat domain 46 [Source:MGI Symbol;Acc:MGI:1916089]	-
ENSMUSG00000070697	11.6206	14.014	15.4035	14.591	15.3464	14.8691	16.9179	16.2271	15.7351	13.5215	15.1383	15.4094	13.7688	14.2459	13.9456	15.6981	15.9116	16.7301	410.856	389.83	0.0745247	0.517665	0.697211	Utp3	5	88554462	88556090	+	1629	protein_coding	UTP3 small subunit processome component [Source:MGI Symbol;Acc:MGI:1919230]	-
ENSMUSG00000070690	0	0	0	0.018095	0	0	0.0197105	0	0	0.0615155	0	0	0	0	0	0	0	0	1.02886	0	2.52278	0.432129	1	5830473C10Rik	5	90561107	90597871	+	2919	protein_coding	RIKEN cDNA 5830473C10 gene [Source:MGI Symbol;Acc:MGI:1923342]	-
ENSMUSG00000070691	0.0117143	0.032362	0.0108325	0	0.010677	0.0229452	0	0	0	0	0	0	0.010908	0.01151	0	0	0	0.0234801	0	1.60183	-3.10128	0.187047	1	Runx3	4	135120652	135177990	+	5003	protein_coding	runt related transcription factor 3 [Source:MGI Symbol;Acc:MGI:102672]	Runt
ENSMUSG00000070692	0	0	0	0	0	0	0	0	0	0	0	0	0	0	0	0	0	0	NA	NA	NA	NA	NA	Rps12-ps10	2	122219993	122220391	+	399	processed_pseudogene	ribosomal protein S12, pseudogene 10 [Source:MGI Symbol;Acc:MGI:3649508]	-
ENSMUSG00000004100	2.64929	3.16751	3.60037	4.44559	4.2691	4.27184	2.96009	3.70042	3.39419	4.0511	3.76049	3.71185	4.77033	4.94731	4.36541	3.80856	3.77387	4.65014	264.085	219.88	0.262371	0.0603379	0.144098	Ppan	9	20888175	20892178	+	4004	protein_coding	peter pan homolog [Source:MGI Symbol;Acc:MGI:2178445]	-
ENSMUSG00000096434	0	0	0	0	0	0	0	0	0	0	0	0	0	0	0	0	0	0	NA	NA	NA	NA	NA	Gm22129	16	17205792	17205898	-	107	snRNA	predicted gene, 22129 [Source:MGI Symbol;Acc:MGI:5451906]	-
ENSMUSG00000096436	0	0	0	0	0	0	0	0	0	0	0	0	0	0	0	0	0	0	NA	NA	NA	NA	NA	Olfr1437	19	12319207	12325101	-	3966	protein_coding	olfactory receptor 1437 [Source:MGI Symbol;Acc:MGI:3031271]	-
ENSMUSG00000096437	0	0	0	0	0	0	0	0	0	0	0	0	0	0	0	0	0	0	NA	NA	NA	NA	NA	Rps12-ps16	X	125986966	125987364	-	399	processed_pseudogene	ribosomal protein S12, pseudogene 16 [Source:MGI Symbol;Acc:MGI:3645883]	-
ENSMUSG00000096430	0	0	0	0	0	0	0	0	0	0	0	0	0	0	0	0	0	0	NA	NA	NA	NA	NA	Gm22130	7	59426795	59426873	-	79	snoRNA	predicted gene, 22130 [Source:MGI Symbol;Acc:MGI:5451907]	-
ENSMUSG00000096431	0	0	0	0	0	0	0	0	0	0	0	0	0	0	0	0	0	0	NA	NA	NA	NA	NA	Gm22131	7	59681055	59681148	-	94	snoRNA	predicted gene, 22131 [Source:MGI Symbol;Acc:MGI:5451908]	-
ENSMUSG00000096432	0	0	0	0	0	0	0	0	0	0	0	0	0	0	0	0	0	0	NA	NA	NA	NA	NA	Gm22132	1	136757510	136757609	-	100	miRNA	predicted gene, 22132 [Source:MGI Symbol;Acc:MGI:5451909]	-
ENSMUSG00000096433	1.17645	1.71348	1.39873	1.73107	1.58654	1.28151	1.43778	1.19557	0.833955	1.28733	1.4571	1.49818	1.5985	1.33286	1.53603	1.40562	1.53019	1.27529	118.539	122.087	-0.0443426	0.819713	0.905241	Zfp994	17	22197265	22225616	-	4882	protein_coding	zinc finger protein 994 [Source:MGI Symbol;Acc:MGI:3643318]	zf-C2H2
ENSMUSG00000033703	2.35175	2.40725	1.91481	3.09063	3.27932	3.40439	3.51372	3.15832	3.51118	2.34442	2.37876	2.52573	3.05362	3.98626	3.54371	3.33814	3.09434	3.12693	259.503	243.365	0.0933285	0.48307	0.66681	Fuk	8	110882456	110902488	-	6255	protein_coding	fucokinase [Source:MGI Symbol;Acc:MGI:1916071]	-
ENSMUSG00000033701	4.64093	5.0264	5.03906	5.29585	5.31439	5.09666	5.37634	5.56621	5.87384	3.98845	4.25328	4.47936	4.39761	4.4886	4.71669	4.7445	4.49033	4.78768	469.81	553.334	-0.236456	0.010144	0.0311308	Acbd6	1	155558120	155691330	+	6453	protein_coding	acyl-Coenzyme A binding domain containing 6 [Source:MGI Symbol;Acc:MGI:1919732]	-
ENSMUSG00000033707	2.63489	2.72051	2.31351	3.19027	2.98379	2.763	4.54635	4.05248	4.16663	2.31046	1.61525	1.59435	2.2057	2.03977	2.30372	3.0631	3.03274	3.30754	69.5788	98.4518	-0.501333	0.0295993	0.0789996	Lrrc24	15	76715276	76722173	-	2202	protein_coding	leucine rich repeat containing 24 [Source:MGI Symbol;Acc:MGI:3605040]	-
ENSMUSG00000033706	5.93179	5.68386	5.60575	5.27381	4.82206	5.36783	7.00373	7.27325	7.32354	4.27752	5.07763	4.34169	4.68378	5.28685	5.27918	6.79875	6.52151	6.30636	458.51	587.264	-0.356743	0.000149453	0.000664282	Smyd5	6	85431989	85446435	+	5849	protein_coding	SET and MYND domain containing 5 [Source:MGI Symbol;Acc:MGI:108048]	-
ENSMUSG00000033705	1.91608	1.92353	1.69813	1.53766	1.61077	1.68655	1.62798	1.63384	1.43534	1.8646	1.84131	2.00323	1.63572	1.61371	1.42517	1.67022	1.5372	1.52878	720.58	711.988	0.0177905	0.825303	0.907971	Stard9	2	120629121	120731895	+	22053	protein_coding	START domain containing 9 [Source:MGI Symbol;Acc:MGI:3045258]	-
ENSMUSG00000037469	0.99778	0.70121	1.04408	0	0.0239324	0.102863	0.515546	0.452605	0.53952	0.187716	0.159354	0.524308	0.0244501	0	0.148223	0.446721	0.583181	0.65788	11.1276	35.6964	-1.67761	0.000514905	0.00209306	Acp7	7	28607634	28631332	-	2232	protein_coding	acid phosphatase 7, tartrate resistant [Source:MGI Symbol;Acc:MGI:2142121]	-
ENSMUSG00000037466	0.340814	0.401723	0.289948	0.442311	0.360339	0.226973	0.307816	0.391647	0.21342	0.222767	0.317151	0.408324	0.304662	0.200922	0.333477	0.21829	0.368604	0.259589	23.3266	25.8778	-0.1488	0.718912	0.840444	Tedc1	12	113156421	113166048	+	4299	protein_coding	tubulin epsilon and delta complex 1 [Source:MGI Symbol;Acc:MGI:2144738]	-
ENSMUSG00000037465	7.08214	6.76711	7.66435	6.06683	5.61142	4.99945	7.228	7.31922	6.57272	3.53771	3.97183	4.69054	5.01457	4.65746	4.44649	5.52975	5.11905	4.91922	291.774	524.202	-0.84477	9.47677e-14	9.66924e-13	Klf10	15	38291463	38300706	-	4179	protein_coding	Kruppel-like factor 10 [Source:MGI Symbol;Acc:MGI:1101353]	zf-C2H2
ENSMUSG00000037463	3.23465	2.97869	3.30976	3.50174	3.7856	3.41161	3.1755	3.40917	3.50202	3.32308	3.23308	2.4651	3.06548	3.78003	3.49346	3.6394	3.36385	3.41441	158.112	170.013	-0.105033	0.52618	0.704277	Fbxo27	7	28692849	28699338	+	3062	protein_coding	F-box protein 27 [Source:MGI Symbol;Acc:MGI:2685007]	-
ENSMUSG00000037461	4.15586	4.66025	4.69459	5.16719	4.71478	5.02689	5.44769	5.35235	5.04564	4.83318	5.32941	5.48432	6.39004	6.546	6.89333	5.4653	6.10092	5.87435	655.412	576.579	0.184196	0.035262	0.0918229	Ints7	1	191575636	191623688	+	7319	protein_coding	integrator complex subunit 7 [Source:MGI Symbol;Acc:MGI:1924315]	-
ENSMUSG00000104138	0	0	0	0	0	0.0493318	0.0494498	0.0723545	0	0	0	0	0	0	0	0	0	0	NA	NA	NA	NA	NA	Gm36949	1	21454691	21457017	-	2327	TEC	predicted gene, 36949 [Source:MGI Symbol;Acc:MGI:5610177]	-
ENSMUSG00000104131	0	0	0	0	0	0	0	0	0	0	0	0	0	0	0	0	0	0	NA	NA	NA	NA	NA	Gm36950	Y	21052482	21055721	-	1499	lincRNA	predicted gene, 36950 [Source:MGI Symbol;Acc:MGI:5610178]	-
ENSMUSG00000104130	0	0	0	0	0	0	0	0	0.021341	0	0	0	0	0	0.0205207	0	0	0	NA	NA	NA	NA	NA	Gm36951	1	129710543	129713229	+	2687	TEC	predicted gene, 36951 [Source:MGI Symbol;Acc:MGI:5610179]	-
ENSMUSG00000104133	0	0.130518	0	0	0	0.0694045	0	0	0	0	0	0	0	0	0.0666737	0	0.0684328	0	0	0.629539	-1.75704	0.652456	1	4921511E07Rik	1	16930970	16931796	+	827	TEC	RIKEN cDNA 4921511E07 gene [Source:MGI Symbol;Acc:MGI:1918145]	-
ENSMUSG00000104132	0	0.014888	0.0299007	0	0.0442073	0	0	0.0309644	0	0	0.016353	0.0645658	0	0	0	0	0	0	1.67753	0.947667	0.814245	0.663119	1	Gm36952	1	25797281	25800905	-	3625	TEC	predicted gene, 36952 [Source:MGI Symbol;Acc:MGI:5610180]	-
ENSMUSG00000104135	0	0	0	0.197087	0	0	0	0	0	0	0	0	0	0	0	0	0	0	NA	NA	NA	NA	NA	Gm36953	3	93499815	93500300	-	268	processed_pseudogene	predicted gene, 36953 [Source:MGI Symbol;Acc:MGI:5610181]	-
ENSMUSG00000104134	0	0	0	0	0	0	0	0	0	0	0	0	0	0	0	0	0.211566	0	NA	NA	NA	NA	NA	Gm2328	3	49632435	49632969	-	535	processed_pseudogene	predicted gene 2328 [Source:MGI Symbol;Acc:MGI:3780498]	-
ENSMUSG00000104137	0	0	0	0	0	0	0	0	0	0	0	0	0	0	0	0	0.155906	0	NA	NA	NA	NA	NA	Gm36954	11	9705261	9705623	-	363	TEC	predicted gene, 36954 [Source:MGI Symbol;Acc:MGI:5610182]	-
ENSMUSG00000104136	0.141135	0.162459	0	0.127199	0.192958	0.17278	0.173194	0.0675774	0.41428	0	0.0713782	0.0352274	0.0328553	0.104005	0.132785	0.176556	0.238505	0.176808	1.01301	2.93814	-1.53114	0.342613	0.53406	Gm36955	1	54518610	54520270	-	1661	TEC	predicted gene, 36955 [Source:MGI Symbol;Acc:MGI:5610183]	-
ENSMUSG00000001120	10.1507	8.9611	10.0703	10.2289	10.1808	10.1957	12.476	13.9494	13.7639	5.48956	5.69957	5.2468	9.5823	11.5247	10.8097	10.5385	9.80215	10.6737	275.908	499.022	-0.854587	1.30136e-15	1.48464e-14	Pcbp3	10	76761857	76961887	-	2933	protein_coding	poly(rC) binding protein 3 [Source:MGI Symbol;Acc:MGI:1890470]	-
ENSMUSG00000027927	0	0	0	0	0	0	0	0	0	0	0	0	0	0	0	0	0	0	NA	NA	NA	NA	NA	Lelp1	3	92134997	92142744	-	857	protein_coding	late cornified envelope-like proline-rich 1 [Source:MGI Symbol;Acc:MGI:1916582]	-
ENSMUSG00000027925	0	0	0	0	0	0	0	0	0	0	0	0	0	0	0	0	0	0	NA	NA	NA	NA	NA	Sprr2j-ps	3	92418082	92419396	+	678	protein_coding	small proline-rich protein 2J, pseudogene [Source:MGI Symbol;Acc:MGI:1330345]	-
ENSMUSG00000027923	0	0	0	0	0	0	0	0	0	0	0	0	0	0	0	0	0	0	NA	NA	NA	NA	NA	Lce1b	3	92655650	92656926	-	647	protein_coding	late cornified envelope 1B [Source:MGI Symbol;Acc:MGI:1915970]	-
ENSMUSG00000031709	17.4316	17.8308	15.9814	11.2781	11.0518	11.8656	15.9499	15.568	15.2928	8.76417	8.28726	7.21595	11.2445	10.4272	10.8742	13.2906	13.4395	12.9903	817.706	1758.8	-1.10521	7.09089e-55	2.6348e-53	Tbc1d9	8	83165352	83272934	+	5887	protein_coding	TBC1 domain family, member 9 [Source:MGI Symbol;Acc:MGI:1918560]	-
ENSMUSG00000031708	89.0465	91.2374	96.6656	99.5154	96.9602	103.033	107.638	111.529	124.946	91.3527	93.0454	89.1979	79.6297	81.6852	89.2393	101.403	100.479	102.03	3430.9	3538.02	-0.0447034	0.271884	0.454682	Tecr	8	83571698	83607971	-	2191	protein_coding	trans-2,3-enoyl-CoA reductase [Source:MGI Symbol;Acc:MGI:1915408]	-
ENSMUSG00000031706	3.46298	4.34706	4.06189	3.37564	4.11156	3.67715	4.92952	4.87836	5.0736	4.54191	4.35079	4.03066	4.72663	4.54873	4.72425	4.58744	4.8577	5.61691	475.69	445.186	0.0940767	0.367687	0.560206	Rfx1	8	84066834	84096992	+	6431	protein_coding	regulatory factor X, 1 (influences HLA class II expression) [Source:MGI Symbol;Acc:MGI:105982]	RFX
ENSMUSG00000031701	50.5493	54.2955	54.7962	53.0679	54.279	55.4296	64.2844	62.1409	65.2074	41.0633	42.8208	43.0143	48.244	47.5192	50.6724	51.7121	54.5204	53.5628	2160.67	2769.17	-0.358357	1.24289e-14	1.33692e-13	Dnaja2	8	85537633	85555344	-	2975	protein_coding	DnaJ heat shock protein family (Hsp40) member A2 [Source:MGI Symbol;Acc:MGI:1931882]	-
ENSMUSG00000031700	14.5296	13.9346	14.1946	11.2883	11.1889	12.0633	12.1228	11.9248	11.4016	14.7436	15.7575	16.0514	9.87394	10.2862	9.67353	12.4205	11.9546	11.6888	1503.46	1403.49	0.0996442	0.075781	0.173204	Gpt2	8	85492576	85527560	+	5643	protein_coding	glutamic pyruvate transaminase (alanine aminotransferase) 2 [Source:MGI Symbol;Acc:MGI:1915391]	-
ENSMUSG00000031703	19.5001	18.8464	19.1412	14.1075	14.2623	14.0882	19.9093	20.1067	19.9209	12.0089	11.8022	11.8403	11.9274	11.6055	11.3773	14.8634	15.0285	15.1877	2253.71	3701.97	-0.715872	2.5832e-73	1.39468e-71	Itfg1	8	85717578	85840921	-	11045	protein_coding	integrin alpha FG-GAP repeat containing 1 [Source:MGI Symbol;Acc:MGI:106419]	-
ENSMUSG00000102129	0	0	0	0	0	0	0	0	0	0	0	0	0	0	0	0	0	0	NA	NA	NA	NA	NA	Gm28969	Y	72989161	72999814	-	2366	transcribed_unprocessed_pseudogene	predicted gene 28969 [Source:MGI Symbol;Acc:MGI:5579675]	-
ENSMUSG00000003458	14.3457	14.7855	14.0566	17.4337	16.8919	16.5623	15.4874	14.8955	15.7964	14.862	14.3613	14.5877	15.8707	14.9067	17.0342	13.7813	13.8388	13.9931	996.729	1000.91	-0.006157	0.923973	0.961673	Ncstn	1	172066013	172082795	-	3975	protein_coding	nicastrin [Source:MGI Symbol;Acc:MGI:1891700]	-
ENSMUSG00000023008	4.83232	4.82615	4.70605	3.86073	3.14907	3.87528	3.2314	2.87266	3.39194	6.96178	6.62335	6.22303	3.88019	4.65629	4.5025	3.81978	4.18171	3.87203	569.251	420.507	0.436816	2.18444e-06	1.25724e-05	Fmnl3	15	99317225	99370482	-	5021	protein_coding	formin-like 3 [Source:MGI Symbol;Acc:MGI:109569]	-
ENSMUSG00000023004	116.15	122.618	120.241	115.273	105.381	113.846	140.815	154.421	154.536	88.7763	96.8391	87.8784	102.975	101.041	105.955	140.483	143.854	144.254	2934.95	3924.77	-0.41953	2.02239e-22	3.13373e-21	Tuba1b	15	98931425	98934565	-	1875	protein_coding	tubulin, alpha 1B [Source:MGI Symbol;Acc:MGI:107804]	-
ENSMUSG00000023007	12.2373	12.9364	12.3449	15.5301	15.3283	15.5316	16.4518	15.6061	16.7328	15.4471	14.9037	15.0181	18.6243	20.0592	18.016	17.3989	16.2056	18.0643	1285.87	1083.25	0.247005	3.97755e-05	0.000193112	Prpf40b	15	99295087	99317018	+	4952	protein_coding	pre-mRNA processing factor 40B [Source:MGI Symbol;Acc:MGI:1925583]	-
ENSMUSG00000043661	0.173221	0.265857	0.480548	0.572427	0.631532	0.622042	0.510162	0.276468	0.790941	0.5897	0.934456	0.980017	1.93558	1.702	1.41243	0.57785	0.836363	0.983747	14.5448	5.4451	1.41099	0.0359998	0.0934227	Gm9785	X	103525316	103526330	-	1015	transcribed_processed_pseudogene	predicted pseudogene 9785 [Source:MGI Symbol;Acc:MGI:3641899]	-
ENSMUSG00000071561	0	0	0	0	0	0	0	0	0	0	0	0	0	0	0	0	0	0	NA	NA	NA	NA	NA	BC100530	16	36359382	36367748	-	790	protein_coding	cDNA sequence BC100530 [Source:MGI Symbol;Acc:MGI:3696883]	-
ENSMUSG00000023000	0	0.0368054	0.0246397	0.0840499	0	0.0782871	0.0523163	0.0382744	0.0651776	0.0680321	0.0539028	0.0532055	0.0620284	0.078542	0.0626723	0.0399989	0.141517	0.0534081	4.40995	1.57721	1.46477	0.230006	0.403346	Dhh	15	98891152	98898540	-	4399	protein_coding	desert hedgehog [Source:MGI Symbol;Acc:MGI:94891]	-
ENSMUSG00000003452	1.68285	1.57138	1.61756	1.58807	1.51042	1.40071	2.1166	1.92524	1.87492	1.19827	1.27555	1.39586	1.41351	1.32322	1.21466	1.51917	1.76565	1.52992	606.217	777.493	-0.35833	1.14036e-05	5.98383e-05	Bicd1	6	149408886	149563329	+	27373	protein_coding	BICD cargo adaptor 1 [Source:MGI Symbol;Acc:MGI:1101760]	-
ENSMUSG00000071562	0	0	0	0	0	0	0	0	0	0	0	0.329649	0	0	0	0	0	0	1.33832	0	2.90716	0.318127	1	Stfa1	16	36276951	36285373	+	710	protein_coding	stefin A1 [Source:MGI Symbol;Acc:MGI:106198]	-
ENSMUSG00000026032	72.8932	73.7034	73.3019	68.8105	65.5987	67.1769	71.5604	69.5837	75.7562	72.8767	70.7781	68.7123	58.4349	65.6598	68.4361	87.8624	90.5651	88.5267	927.413	978.243	-0.0771953	0.241667	0.417933	Ndufb3	1	58586384	58595964	+	763	protein_coding	NADH:ubiquinone oxidoreductase subunit B3 [Source:MGI Symbol;Acc:MGI:1913745]	-
ENSMUSG00000026031	2.94674	2.96065	2.80194	2.56405	2.51295	2.61413	2.15262	2.2637	2.07755	4.04889	4.04742	4.52621	3.28237	3.00444	2.80287	3.06939	3.10465	3.09232	915.221	643.302	0.508958	3.40804e-11	2.94601e-10	Cflar	1	58711508	58758884	+	12669	protein_coding	CASP8 and FADD-like apoptosis regulator [Source:MGI Symbol;Acc:MGI:1336166]	-
ENSMUSG00000026037	6.62494	5.69494	6.95529	6.03924	5.8029	5.81862	5.77288	7.36278	6.55648	6.16082	6.27069	5.37037	5.58885	5.71813	5.83271	5.76329	5.61978	5.61924	392.994	433.461	-0.141285	0.197086	0.361515	Orc2	1	58462771	58505109	-	3857	protein_coding	origin recognition complex, subunit 2 [Source:MGI Symbol;Acc:MGI:1328306]	-
ENSMUSG00000026036	2.23464	2.3359	2.24795	2.15686	2.18127	2.34381	2.55694	2.57372	2.62968	1.8042	1.74105	1.7939	2.16519	2.25501	2.43626	2.19859	2.31829	1.99745	237.222	308.617	-0.379824	0.0016191	0.00598147	Nif3l1	1	58445151	58481816	+	7763	protein_coding	Ngg1 interacting factor 3-like 1 (S. pombe) [Source:MGI Symbol;Acc:MGI:1929485]	-
ENSMUSG00000026035	2.15796	2.22617	2.39969	2.72036	2.11627	2.46123	2.81574	2.65509	2.79299	2.21787	2.00315	1.81361	2.22564	2.46924	2.31299	2.40567	2.59823	2.24484	148.215	169.729	-0.196492	0.224315	0.396435	Ppil3	1	58430994	58445486	-	4291	protein_coding	peptidylprolyl isomerase (cyclophilin)-like 3 [Source:MGI Symbol;Acc:MGI:1917475]	-
ENSMUSG00000026034	15.2498	14.355	15.7814	20.0833	17.8801	18.6831	16.0535	14.9556	14.8929	18.1875	19.4488	19.2548	20.864	20.9958	19.555	18.8534	19.1314	18.4614	2647.8	2151.91	0.299345	4.83786e-10	3.88242e-09	Clk1	1	58410189	58424066	-	8132	protein_coding	CDC-like kinase 1 [Source:MGI Symbol;Acc:MGI:107403]	-
ENSMUSG00000026039	0.00836398	0.100128	0.0696098	0.0603047	0.0914807	0.0573402	0.0410553	0.104124	0.130939	0.179384	0.118441	0.258869	0.0155766	0.0739631	0.102299	0.0753341	0.0565374	0.0251472	22.323	7.28111	1.60343	0.00990878	0.0304674	Sgo2a	1	57995971	58025899	+	7007	protein_coding	shugoshin 2A [Source:MGI Symbol;Acc:MGI:1098767]	-
ENSMUSG00000082127	14.866	20.008	20.8849	23.4466	17.9794	13.1594	16.5588	12.3197	19.3009	25.9857	26.6035	24.2614	17.8359	16.2922	16.6762	14.5914	14.3555	18.91	90.17	66.6577	0.433044	0.061719	0.146833	Gm13577	2	64474745	64474949	-	205	processed_pseudogene	predicted gene 13577 [Source:MGI Symbol;Acc:MGI:3649301]	-
ENSMUSG00000082126	0	0	0	0	0	0	0	0	0	0	0	0	0	0	0	0	0	0	NA	NA	NA	NA	NA	Gm14975	X	128287236	128287899	+	664	processed_pseudogene	predicted gene 14975 [Source:MGI Symbol;Acc:MGI:3705512]	-
ENSMUSG00000034285	17.8319	17.134	18.331	19.062	19.4189	18.2225	23.0226	23.0509	22.9676	12.9922	12.3303	12.3696	18.5617	19.2817	18.796	21.1448	22.6034	22.2836	571.471	823.164	-0.526565	1.38227e-11	1.23391e-10	Nipsnap1	11	4873951	4894200	+	2649	protein_coding	nipsnap homolog 1 [Source:MGI Symbol;Acc:MGI:1278344]	-
ENSMUSG00000005705	0.867815	0.266382	0.267498	0.834264	0.580048	0.62327	0.624762	0.277014	0.509466	0.177259	0.234075	0.346571	0.592595	0.852681	0.435452	0.231596	0.335206	0.34789	4.3932	8.27218	-0.903115	0.286409	0.471754	Agrp	8	105566698	105637393	-	1013	protein_coding	agouti related neuropeptide [Source:MGI Symbol;Acc:MGI:892013]	-
ENSMUSG00000034282	0.413109	0.405782	0.594244	0.587433	0.37653	0.521469	0.315432	0.307692	0.413187	0.26252	0.315712	0.247469	0.35903	0.189422	0.285024	0.312369	0.292544	0.386418	30.1697	52.6086	-0.803499	0.0133879	0.0396261	Evpl	11	116220559	116238077	-	6384	protein_coding	envoplakin [Source:MGI Symbol;Acc:MGI:107507]	-
ENSMUSG00000073633	1.63705	1.48239	1.41291	0.959011	0.422761	0.935248	0.749989	0.757713	0.827579	1.08675	1.26949	1.38927	0.381094	0.455742	0.590409	0.491495	1.21197	0.847673	46.0427	56.7569	-0.300328	0.281569	0.466086	Fbxo36	1	84839841	84900487	+	2148	protein_coding	F-box protein 36 [Source:MGI Symbol;Acc:MGI:1289192]	-
ENSMUSG00000082292	0.184008	0.338895	0.212697	0.414595	0.335429	0.270318	0	0.220263	0.0450104	2.44304	1.58203	1.60749	0.813877	1.22039	1.51481	0.874713	0.844022	0.645445	41.0773	5.46469	2.90301	1.91699e-08	1.34225e-07	Gm12250	11	58187739	58189012	+	1274	processed_pseudogene	predicted gene 12250 [Source:MGI Symbol;Acc:MGI:3649299]	-
ENSMUSG00000073631	0	0	0	0	0	0	0	0	0	0	0	0	0	0	0	0	0	0	NA	NA	NA	NA	NA	Gm10553	1	85100164	85100535	+	372	protein_coding	predicted gene 10553 [Source:MGI Symbol;Acc:MGI:3642178]	-
ENSMUSG00000087335	0.0340537	0.0313591	0.188943	0.0613822	0.0620768	0.0333513	0.702053	0.815267	0.666394	0	0.172224	0.0679986	0.0317098	0.234219	0.448546	0.20448	0.657687	0.307158	2.36524	2.55453	-0.115345	0.933915	0.966719	4930526F13Rik	13	54926763	54930256	-	1721	lincRNA	RIKEN cDNA 4930526F13 gene [Source:MGI Symbol;Acc:MGI:1922443]	-
ENSMUSG00000073639	69.9019	64.2272	66.3452	62.1101	56.7779	57.3212	62.4548	61.693	61.9927	60.9949	59.4109	61.9349	57.0872	59.4469	54.2841	62.5498	62.5367	59.9847	2355.41	2637.99	-0.162997	0.000317312	0.00133968	Rab18	18	6765205	6790231	+	2257	protein_coding	RAB18, member RAS oncogene family [Source:MGI Symbol;Acc:MGI:102790]	-
ENSMUSG00000087334	0.95658	0.41108	1.00252	0.977072	0.988129	0.936847	0.250424	1.03818	0.748769	1.49799	1.80612	1.33707	1.12827	1.06522	0.959985	1.14878	0.738985	0.766949	24.4122	12.6991	0.946207	0.0533468	0.13039	AW495222	13	93706182	93719175	-	919	antisense	expressed sequence AW495222 [Source:MGI Symbol;Acc:MGI:2145435]	-
ENSMUSG00000086945	0	0	0	0	0	0	0	0	0	0	0	0	0	0	0	0.159814	0	0	NA	NA	NA	NA	NA	4930562A09Rik	5	116390678	116392800	-	734	lincRNA	RIKEN cDNA 4930562A09 gene [Source:MGI Symbol;Acc:MGI:1922553]	-
ENSMUSG00000087337	0	0	0	0	0	0	0	0	0	0	0	0	0	0	0	0	0	0	NA	NA	NA	NA	NA	Gm14144	2	151264603	151278836	-	1721	lincRNA	predicted gene 14144 [Source:MGI Symbol;Acc:MGI:3702160]	-
ENSMUSG00000049553	3.14483	3.21423	2.94008	3.27924	3.29835	3.43292	3.78525	3.81529	3.76298	2.67231	2.74651	2.76027	3.12146	3.1773	3.16779	2.78165	2.74126	2.98848	555.699	643.598	-0.21168	0.0110663	0.0335568	Polr1a	6	71909053	71984935	+	11871	protein_coding	polymerase (RNA) I polypeptide A [Source:MGI Symbol;Acc:MGI:1096397]	-
ENSMUSG00000049551	2.63256	2.2595	2.52895	1.42817	1.654	1.60202	1.32985	2.00702	1.75056	3.23679	2.94717	2.85802	2.47516	2.33552	2.18825	2.40439	1.90045	2.35659	118.67	99.2084	0.259065	0.17747	0.334375	Fzd9	5	135248938	135251230	-	2293	protein_coding	frizzled class receptor 9 [Source:MGI Symbol;Acc:MGI:1313278]	-
ENSMUSG00000049550	10.1762	9.78918	10.0271	11.2222	10.8188	11.4721	13.5152	13.2153	12.9101	7.88044	7.74731	7.80769	10.837	10.6727	10.1572	12.3904	12.7917	12.0619	1661.61	2166.23	-0.382448	1.01299e-15	1.15979e-14	Clip1	5	123577795	123684618	-	12388	protein_coding	CAP-GLY domain containing linker protein 1 [Source:MGI Symbol;Acc:MGI:1928401]	-
ENSMUSG00000049556	47.5066	46.1398	48.2066	30.2129	33.3078	33.9151	57.9498	58.5631	60.2499	22.355	20.9207	21.2086	24.4795	23.7543	25.4236	45.7646	46.0793	49.7664	1740.19	3899.6	-1.16416	3.45848e-159	5.91532e-157	Lingo1	9	56618475	56796468	-	4715	protein_coding	leucine rich repeat and Ig domain containing 1 [Source:MGI Symbol;Acc:MGI:1915522]	-
ENSMUSG00000049555	1.11758	0.540736	0.928358	0.973078	0.863237	0.890459	0.89259	0.761851	0.667213	1.08334	0.957976	0.983408	0.899548	0.595572	0.67721	0.739308	0.804826	0.9302	53.5644	46.6529	0.202666	0.509125	0.689523	Tmie	9	110865711	110880113	-	3094	protein_coding	transmembrane inner ear [Source:MGI Symbol;Acc:MGI:2159400]	-
ENSMUSG00000069678	4.97568	5.662	5.38993	7.49529	6.67309	9.25879	6.83859	6.16026	6.50284	6.93283	6.83027	5.85483	8.33978	8.93972	11.2686	7.32703	6.76107	7.94301	185.161	154.103	0.263626	0.0931004	0.203911	Pcgf1	6	83077869	83080855	+	1649	protein_coding	polycomb group ring finger 1 [Source:MGI Symbol;Acc:MGI:1917087]	-
ENSMUSG00000087338	0.0722644	0.199639	0.13365	0.130257	0.131731	0.141548	0.0709431	0.276809	0.21212	0.22141	0.146189	0.432894	0.336453	0.568033	0.407934	0.506242	0.348914	0.579389	3.71477	1.91828	0.947113	0.431843	0.622723	Scpep1os	11	88905928	88936061	+	811	antisense	serine carboxypeptidase 1, opposite strand [Source:MGI Symbol;Acc:MGI:1921171]	-
ENSMUSG00000069670	13.2518	12.3063	11.2072	12.9413	12.9063	11.7354	11.0306	10.8076	10.9695	13.9661	13.92	14.7462	11.6908	12.3727	11.5078	10.7466	11.2587	10.0885	1149.23	1009.53	0.187854	0.00684376	0.0219467	Nkain2	10	31689310	32890462	-	4710	protein_coding	Na+/K+ transporting ATPase interacting 2 [Source:MGI Symbol;Acc:MGI:1923447]	-
ENSMUSG00000069584	0	0	0	0	0	0	0	0	0	0	0	0	0	0	0	0	0	0	NA	NA	NA	NA	NA	Gm10272	10	77706626	77706975	+	350	protein_coding	predicted gene 10272 [Source:MGI Symbol;Acc:MGI:3642183]	-
ENSMUSG00000069582	0	0	0	0	0	0	0	0	0	0	0	0	0	0	0	0	0	0	NA	NA	NA	NA	NA	Krtap10-4	10	77826115	77827095	-	981	protein_coding	keratin associated protein 10-4 [Source:MGI Symbol;Acc:MGI:1925013]	-
ENSMUSG00000069583	0	0	0	0	0	0	0	0	0	0	0	0	0	0	0	0	0	0	NA	NA	NA	NA	NA	Krtap12-1	10	77720599	77721254	+	656	protein_coding	keratin associated protein 12-1 [Source:MGI Symbol;Acc:MGI:1328315]	-
ENSMUSG00000069581	0.0399635	0.0184006	0	0.0180086	0.0182124	0	0	0	0	0	0	0	0.0186064	0	0	0	0.0192956	0	0	0.996915	-2.40795	0.420238	1	Tspear	10	77686569	77887021	+	2933	protein_coding	thrombospondin type laminin G domain and EAR repeats [Source:MGI Symbol;Acc:MGI:2671932]	-
ENSMUSG00000069588	0.101439	0.0467062	0.0703528	0.0228556	0.0231143	0.14902	0.0497922	0.267137	0.0248132	0.0258999	0.0513021	0.0759577	0.0472286	0.09967	0.119297	0.101518	0.0489779	0.203325	2.02512	2.94318	-0.532196	0.671048	0.810007	Gm11733	11	117484368	117489014	+	2311	protein_coding	predicted gene 11733 [Source:MGI Symbol;Acc:MGI:3650737]	-
ENSMUSG00000046269	3.5627	3.91171	3.67467	4.22357	4.13399	4.30783	5.52884	4.92077	4.58531	2.68695	2.49481	2.4215	2.98573	3.24476	3.68711	2.92093	3.29481	3.41949	186.127	278.028	-0.579693	1.34331e-05	6.96715e-05	Usp27x	X	7371276	7375830	-	4277	protein_coding	ubiquitin specific peptidase 27, X chromosome [Source:MGI Symbol;Acc:MGI:1859645]	-
ENSMUSG00000030816	9.02921	9.39969	9.5162	9.85723	10.3964	11.0077	10.031	10.3639	9.86495	8.71038	8.24704	8.47348	9.68928	9.08688	10.4471	9.16141	8.6084	8.69382	818.151	915.863	-0.163195	0.0190297	0.0538858	Rnf40	7	127588767	127604799	+	5621	protein_coding	ring finger protein 40 [Source:MGI Symbol;Acc:MGI:2142048]	-
ENSMUSG00000111923	0	0	0	0.0210856	0.0213242	0	0.045936	0	0	0.0477881	0	0.0467168	0.0217855	0.0229878	0	0.0468278	0.0451848	0	1.35507	0	2.92263	0.270375	1	Gm34777	10	99233117	99243062	+	2505	lincRNA	predicted gene, 34777 [Source:MGI Symbol;Acc:MGI:5593936]	-
ENSMUSG00000082128	0	0	0	0	0	0.203537	0	0	0	0	0	0	0	0.0680666	0	0	0	0.0694273	NA	NA	NA	NA	NA	Gm11824	4	14170066	14170911	+	846	processed_pseudogene	predicted gene 11824 [Source:MGI Symbol;Acc:MGI:3651313]	-
ENSMUSG00000046262	0	0	0	0	0	0	0	0	0	0	0	0	0	0	0	0	0	0	NA	NA	NA	NA	NA	C87977	4	144206775	144213318	-	2981	protein_coding	expressed sequence C87977 [Source:MGI Symbol;Acc:MGI:2140708]	-
ENSMUSG00000022353	3.62125	3.84371	3.64485	3.92479	4.134	4.04742	4.23461	3.91303	3.9981	3.78807	3.37546	3.38853	3.61733	3.76113	3.85415	3.16394	3.38716	3.40661	685.193	734.876	-0.101484	0.203013	0.369423	Mtss1	15	58941234	59082005	-	11345	protein_coding	metastasis suppressor 1 [Source:MGI Symbol;Acc:MGI:2384818]	-
ENSMUSG00000022350	9.52838	10.1987	9.42412	8.30125	8.54623	8.72323	9.9371	11.1611	9.36354	8.29277	8.81372	8.94788	8.1396	8.92802	9.06859	8.6651	9.64124	8.52523	632.844	721.324	-0.188923	0.0176345	0.0503721	Washc5	15	59331997	59374167	-	4244	protein_coding	WASH complex subunit 5 [Source:MGI Symbol;Acc:MGI:2146110]	-
ENSMUSG00000022351	14.0546	14.7914	15.381	11.8286	11.5869	13.4645	14.669	14.8454	14.2996	15.2389	15.381	16.3954	8.63951	9.99887	9.73336	13.6741	12.5209	13.3336	1492.32	1430.17	0.0609994	0.291327	0.477584	Sqle	15	59315077	59331192	+	5546	protein_coding	squalene epoxidase [Source:MGI Symbol;Acc:MGI:109296]	-
ENSMUSG00000076036	0	0	0	0	0	0	0	0	0	0	0	0	0	0	0	0	0	0	NA	NA	NA	NA	NA	Gm22133	7	45458089	45458197	-	109	miRNA	predicted gene, 22133 [Source:MGI Symbol;Acc:MGI:5451910]	-
ENSMUSG00000022357	0.0264948	0.0243983	0.0735015	0.119393	0.0965951	0.0518965	0	0	0.0518474	0.0541181	0.0267991	0.0264524	0.123356	0.208262	0.0498545	0	0.025585	0.0265531	1.3597	1.60519	-0.245307	0.87799	1	Klhl38	15	58314573	58324169	-	2212	protein_coding	kelch-like 38 [Source:MGI Symbol;Acc:MGI:3045310]	-
ENSMUSG00000022354	41.7805	38.7886	47.677	35.8618	35.8532	32.0112	30.1347	33.9133	35.1512	50.1594	60.0845	55.7886	26.6776	34.4054	32.57	41.8698	42.816	37.8847	979.685	770.952	0.345632	5.43402e-05	0.000258557	Ndufb9	15	58933756	58939488	+	1031	protein_coding	NADH:ubiquinone oxidoreductase subunit B9 [Source:MGI Symbol;Acc:MGI:1913468]	-
ENSMUSG00000089377	0	0	0	0	0	0	0	0	0	0	0	0	0	0	0	0	0	0	NA	NA	NA	NA	NA	Gm22135	19	43160795	43160902	-	108	rRNA	predicted gene, 22135 [Source:MGI Symbol;Acc:MGI:5451912]	-
ENSMUSG00000089376	0	0	0	0	0.199318	0.42834	0.429365	0	0	0	0	0	0	0	0	0	0	0	NA	NA	NA	NA	NA	Gm22136	3	153621702	153621969	+	268	misc_RNA	predicted gene, 22136 [Source:MGI Symbol;Acc:MGI:5451913]	-
ENSMUSG00000022358	4.46101	3.73667	4.032	3.30121	3.262	2.8962	2.08663	1.96302	2.26052	7.55047	7.35046	7.17989	3.3482	2.97992	3.35925	2.38777	2.75831	2.50064	881.622	497.38	0.827024	2.52172e-23	4.01862e-22	Fbxo32	15	58175879	58214932	-	6976	protein_coding	F-box protein 32 [Source:MGI Symbol;Acc:MGI:1914981]	-
ENSMUSG00000022359	3.63918	4.21472	3.67494	4.50725	3.76463	4.54807	3.70415	3.74153	3.77919	4.90238	5.32952	3.96772	4.40739	4.38738	3.88599	4.46871	4.29036	4.47509	213.345	176.45	0.272878	0.0785918	0.17825	Wdyhv1	15	58141377	58158665	+	2625	protein_coding	WDYHV motif containing 1 [Source:MGI Symbol;Acc:MGI:1924023]	-
ENSMUSG00000089373	0	0	0	0	0	0	0	0.438461	0	0	0.926243	0	0	0	0.430774	0	0	0	0.678431	0	1.92427	0.611433	1	Gm22138	9	86703819	86703946	+	128	snoRNA	predicted gene, 22138 [Source:MGI Symbol;Acc:MGI:5451915]	-
ENSMUSG00000089372	0	0	0	0	0	0	0	0	0	0	0	0	0	0	0	0	0	0	NA	NA	NA	NA	NA	Gm22139	X	127327490	127327594	+	105	snRNA	predicted gene, 22139 [Source:MGI Symbol;Acc:MGI:5451916]	-
ENSMUSG00000089371	0	0	0	0	0	0	0.575349	0	0	0	0	0	0	0	0	1.17304	0	0	NA	NA	NA	NA	NA	Mir1938	12	40222712	40222811	-	100	miRNA	microRNA 1938 [Source:MGI Symbol;Acc:MGI:3836976]	-
ENSMUSG00000089370	0	0	0	0	0	0	0	0	0	0	0	0	0	0	0	0	0	0	NA	NA	NA	NA	NA	Gm22140	8	32186129	32186248	+	120	snRNA	predicted gene, 22140 [Source:MGI Symbol;Acc:MGI:5451917]	-
ENSMUSG00000105770	0	0	0	0	0	0	0	0	0	0	0	0	0	0	0	0	0	0.851239	NA	NA	NA	NA	NA	Mir664	1	185242975	185243043	+	69	miRNA	microRNA 664 [Source:MGI Symbol;Acc:MGI:4358947]	-
ENSMUSG00000105771	0.0188264	0.0866832	0.0696371	0.050902	0.102956	0.036876	0.0369643	0.0360572	0.0368411	0.0769092	0.0761703	0.0751851	0	0.0369961	0.0177125	0.0376818	0	0.0188678	4.067	3.18071	0.345022	0.741726	0.855768	2900064K03Rik	5	49515825	49518937	-	3113	TEC	RIKEN cDNA 2900064K03 gene [Source:MGI Symbol;Acc:MGI:1920226]	-
ENSMUSG00000105772	0	0	0.0167217	0	0	0	0	0	0	0	0	0	0	0	0.017013	0	0	0	NA	NA	NA	NA	NA	Gm42496	5	128295628	128298868	-	3241	TEC	predicted gene 42496 [Source:MGI Symbol;Acc:MGI:5662633]	-
ENSMUSG00000105773	0	0	0	0	0	0	0	0	0.111346	0	0	0	0	0	0	0	0	0	NA	NA	NA	NA	NA	4930563F08Rik	5	131880269	131883768	+	515	antisense	RIKEN cDNA 4930563F08 gene [Source:MGI Symbol;Acc:MGI:1922619]	-
ENSMUSG00000105774	0	0	0	0	0	0	0	0	0	0.0373624	0	0	0	0	0	0	0	0	NA	NA	NA	NA	NA	Gm43006	3	126657722	126659323	+	1602	TEC	predicted gene 43006 [Source:MGI Symbol;Acc:MGI:5663143]	-
ENSMUSG00000105775	0.11733	0	0	0	0	0	0.172777	0	0.0574006	0	0.0593389	0	0	0	0	0	0	0	0.339215	0.682146	-0.887992	0.769751	1	Gm10290	5	28538570	28539568	+	999	processed_pseudogene	predicted pseudogene 10290 [Source:MGI Symbol;Acc:MGI:3642597]	-
ENSMUSG00000105776	0.0478615	0.220372	0.0663884	0.0431354	0.0872472	0	0.211439	0.0458334	0.0702449	0.219964	0.121028	0.0238925	0.0891345	0.0705403	0.202635	0.143696	0.138654	0.167884	5.11725	4.77918	0.0892662	0.928117	0.963776	Gm43292	6	70883354	70885802	-	2449	TEC	predicted gene 43292 [Source:MGI Symbol;Acc:MGI:5663429]	-
ENSMUSG00000105777	0	0	0	0	0	0	0	0	0	0	0	0	0	0	0	0	0	0	NA	NA	NA	NA	NA	Gm43049	3	140692038	140760704	-	936	lincRNA	predicted gene 43049 [Source:MGI Symbol;Acc:MGI:5663186]	-
ENSMUSG00000105778	0	0	0	0	0	0	0	0	0	0	0	0	0	0	0	0	0	0	NA	NA	NA	NA	NA	Mir7229	5	113324493	113324545	-	53	miRNA	microRNA 7229 [Source:MGI Symbol;Acc:MGI:5562765]	-
ENSMUSG00000105779	0.407933	0.187827	0.440099	0.490203	0.247875	0.332932	0.400475	0	0.266094	0.277748	0.0687698	0.271521	0.506474	0.334016	0.127933	0.204125	0.262617	0.885802	3.04935	5.20589	-0.769369	0.445669	0.634897	Gm6439	3	150515220	150516081	-	862	processed_pseudogene	predicted gene 6439 [Source:MGI Symbol;Acc:MGI:3647442]	-
ENSMUSG00000053318	0.0571027	0.0701124	0.123211	0.0686188	0.15614	0.130491	0.0560587	0.127594	0.0558719	0.349913	0.288793	0.304061	0.124069	0.112214	0.107449	0.19049	0.0735225	0.0953808	16.6147	4.49744	1.87909	0.00466539	0.0155726	Slamf8	1	172581758	172590568	-	3079	protein_coding	SLAM family member 8 [Source:MGI Symbol;Acc:MGI:1921998]	-
ENSMUSG00000034868	2.36965	1.88989	1.78042	2.57423	1.81271	1.82346	2.45094	2.77576	2.89821	1.79348	2.26846	2.61934	2.44296	2.7233	2.24936	2.98552	2.83991	2.26884	105.91	97.5296	0.121516	0.570258	0.739464	Myl12b	17	70973133	70990890	-	2770	protein_coding	myosin, light chain 12B, regulatory [Source:MGI Symbol;Acc:MGI:107494]	-
ENSMUSG00000088028	0	0	0	0	0	0	0.207707	0.20261	0.207015	0	0	0.211237	0	0	0	0.211739	0.612931	0	NA	NA	NA	NA	NA	Gm22141	9	44363452	44363728	+	277	misc_RNA	predicted gene, 22141 [Source:MGI Symbol;Acc:MGI:5451918]	-
ENSMUSG00000034863	9.6208	10.5227	9.84646	12.3351	11.9988	12.5827	11.1591	11.8197	11.7333	10.6824	10.3806	10.1267	12.0272	12.2031	12.3856	11.0673	10.9849	11.2804	1222.29	1197.25	0.0292982	0.633891	0.784607	Ano8	8	71476019	71485963	-	6847	protein_coding	anoctamin 8 [Source:MGI Symbol;Acc:MGI:2687327]	-
ENSMUSG00000088025	0	0	0	0	0	0	0	0	0	0	0	0	0	0	0	0	0	0	NA	NA	NA	NA	NA	Rprl3	8	3803069	3803358	-	290	ribozyme	ribonuclease P RNA-like 3 [Source:MGI Symbol;Acc:MGI:105103]	-
ENSMUSG00000088026	0	0	0	0	0	0	0	0	0	0	0	0	0	0	0	0	0	0	NA	NA	NA	NA	NA	Gm22143	X	132681887	132682089	+	203	misc_RNA	predicted gene, 22143 [Source:MGI Symbol;Acc:MGI:5451920]	-
ENSMUSG00000088027	0	0	0	0	0	0	0	0	0	0	0	0	0	0	0	0	0	0	NA	NA	NA	NA	NA	Gm22144	19	23643409	23643510	+	102	snoRNA	predicted gene, 22144 [Source:MGI Symbol;Acc:MGI:5451921]	-
ENSMUSG00000034867	6.13346	5.68376	5.96701	5.7981	6.27814	6.03536	6.7906	7.37437	6.59759	5.63175	6.35068	5.69867	5.8194	5.77935	5.8525	7.10637	7.24006	7.39769	613.037	628.134	-0.0347065	0.681864	0.816517	Ankrd27	7	35586244	35639226	+	6058	protein_coding	ankyrin repeat domain 27 (VPS9 domain) [Source:MGI Symbol;Acc:MGI:2444103]	-
ENSMUSG00000088021	0	0	0	0	0	0	0	0	0	0	0	0	0	0	0	0	0	0	NA	NA	NA	NA	NA	Gm22145	9	67104208	67104355	+	148	snRNA	predicted gene, 22145 [Source:MGI Symbol;Acc:MGI:5451922]	-
ENSMUSG00000088022	0	0	0	0	0	0	0	0	0	0	0	0	0	0	0	0	0	0	NA	NA	NA	NA	NA	Gm22146	17	28446861	28447148	+	288	misc_RNA	predicted gene, 22146 [Source:MGI Symbol;Acc:MGI:5451923]	-
ENSMUSG00000037962	0.362514	0.612019	0.474905	0.353944	0.35795	0.177518	0.563486	0.376082	0.325142	0.43194	0.427791	0.452418	0.534474	0.504605	0.568444	0.332562	0.350066	0.544969	14.5691	16.3974	-0.173669	0.731799	0.848603	Rflna	5	125003221	125012547	+	1940	protein_coding	refilin A [Source:MGI Symbol;Acc:MGI:1920371]	-
ENSMUSG00000111049	0	0	0	0	0	0	0	0.0206867	0	0	0	0	0	0	0	0.0216188	0	0	NA	NA	NA	NA	NA	Gm34184	10	84036560	84100697	-	2713	lincRNA	predicted gene, 34184 [Source:MGI Symbol;Acc:MGI:5593343]	-
ENSMUSG00000104730	0.50091	0	0	0	0	0	0	0	0	0	0	0	0	0	0	0	0	0	0	0.682146	-1.85608	0.623393	1	Gm42511	3	57942918	57943151	+	234	processed_pseudogene	predicted gene 42511 [Source:MGI Symbol;Acc:MGI:5662648]	-
ENSMUSG00000074345	6.92796	6.55632	5.92186	6.7277	6.60578	6.98535	14.4433	13.5381	13.4447	1.85373	1.81006	2.04189	7.49853	7.33463	7.74473	11.1163	11.5903	11.0425	149.722	518.729	-1.79183	3.33671e-48	1.10595e-46	Tnfaip8l3	9	54023405	54068388	-	4585	protein_coding	tumor necrosis factor, alpha-induced protein 8-like 3 [Source:MGI Symbol;Acc:MGI:2685363]	-
ENSMUSG00000077633	0	0	0	0.493639	0	0	0	0	0	0	0	0	0	0	0	0	0	0	NA	NA	NA	NA	NA	Gm22148	8	104507902	104508008	+	107	snRNA	predicted gene, 22148 [Source:MGI Symbol;Acc:MGI:5451925]	-
ENSMUSG00000077630	0	0	0	0	0	0	0	0	0	0	0	0	0	0	0	0	0	0	NA	NA	NA	NA	NA	Gm22149	12	82772321	82772456	-	136	snoRNA	predicted gene, 22149 [Source:MGI Symbol;Acc:MGI:5451926]	-
ENSMUSG00000045799	185.413	182.788	191.618	207.347	192.683	201.062	158.735	133.793	132.265	265.961	246.645	256.864	179.635	197.775	191.182	125.333	120.936	129.882	1479.76	1096.71	0.432042	2.63302e-13	2.61737e-12	Gm9800	14	8800000	8800335	-	336	processed_pseudogene	predicted gene 9800 [Source:MGI Symbol;Acc:MGI:3710580]	-
ENSMUSG00000077635	0	0	0	0	0	0	0	0	0	0	0	0	0	0	0	0	0	0	NA	NA	NA	NA	NA	Gm22150	4	55469025	55469159	-	135	snoRNA	predicted gene, 22150 [Source:MGI Symbol;Acc:MGI:5451927]	-
ENSMUSG00000045795	5.11146	5.98145	6.2454	5.48816	4.99524	5.58433	5.85131	6.22018	5.90404	6.99183	6.55136	7.25883	5.8937	6.54533	6.73614	7.07293	7.1277	7.89675	378.125	321.096	0.234558	0.039712	0.101743	Whamm	7	81571266	81596836	+	3176	protein_coding	WAS protein homolog associated with actin, golgi membranes and microtubules [Source:MGI Symbol;Acc:MGI:2142282]	-
ENSMUSG00000045794	0	0	0	0.0720591	0	0	0.156985	0.153132	0	0	0	0.0798264	0	0.314239	0	0.160032	0.231626	0.0801303	NA	NA	NA	NA	NA	Lkaaear1	2	181696793	181698442	-	733	protein_coding	LKAAEAR motif containing 1 (IKAAEAR murine motif) [Source:MGI Symbol;Acc:MGI:2685538]	-
ENSMUSG00000077639	0	0.892049	0	0.436524	1.32439	0.948719	0.475495	0.463826	0	0	0.979828	0	3.60811	1.90362	3.18987	1.45418	0	0.485417	0.678431	0.629539	0.0961582	0.972275	1	Gm22772	11	77052947	77053067	+	121	snoRNA	predicted gene, 22772 [Source:MGI Symbol;Acc:MGI:5452549]	-
ENSMUSG00000045790	14.6868	15.6977	15.0795	14.0301	13.4506	12.6764	15.9397	15.1269	15.9727	12.8234	11.7384	12.8348	12.3313	13.0984	14.0996	15.4913	13.4173	14.0132	712.313	882.183	-0.308924	3.28009e-05	0.000161631	Ccdc149	5	52374651	52471521	-	3328	protein_coding	coiled-coil domain containing 149 [Source:MGI Symbol;Acc:MGI:2685293]	-
ENSMUSG00000045792	0	0	0	0	0	0	0	0	0	0	0	0	0	0	0	0	0	0	NA	NA	NA	NA	NA	Olfr578	7	102981608	102989324	-	3665	protein_coding	olfactory receptor 578 [Source:MGI Symbol;Acc:MGI:3030412]	-
ENSMUSG00000048154	6.03384	5.81092	5.46818	7.80458	7.72137	8.03179	6.32188	6.43425	6.89638	5.99717	5.65106	6.03887	8.53458	8.72245	8.71447	7.50693	7.48206	7.87128	2017.62	2011.75	0.00461832	0.92811	0.963776	Kmt2d	15	98831669	98871204	-	19931	protein_coding	lysine (K)-specific methyltransferase 2D [Source:MGI Symbol;Acc:MGI:2682319]	-
ENSMUSG00000111042	0	0	0	0	0	0	0	0	0	0	0	0	0	0	0	0	0.0428742	0	NA	NA	NA	NA	NA	Gm18252	10	34878624	35065312	+	1320	transcribed_processed_pseudogene	predicted gene, 18252 [Source:MGI Symbol;Acc:MGI:5010437]	-
ENSMUSG00000116118	0	0	0	0	0	0	0	0	0	0	0	0	0	0	0	0	0	0.217539	NA	NA	NA	NA	NA	Gm49511	16	15750923	15751192	+	270	processed_pseudogene	predicted gene, 49511 [Source:MGI Symbol;Acc:MGI:6155202]	-
ENSMUSG00000104739	0	0	0	0	0	0	0	0	0	0	0	0	0	0	0	0	0	0	NA	NA	NA	NA	NA	Gm3283	5	57229266	57230615	+	1350	processed_pseudogene	predicted gene 3283 [Source:MGI Symbol;Acc:MGI:3781461]	-
ENSMUSG00000032204	0.721441	0.586195	0.601732	0.624704	0.709134	0.886662	0.722137	0.298022	0.401389	0.86683	1.04451	0.833274	0.64544	0.903448	0.771921	1.00514	1.09281	0.964039	65.0802	46.116	0.498728	0.0660339	0.15522	Aqp9	9	71110659	71168682	-	4143	protein_coding	aquaporin 9 [Source:MGI Symbol;Acc:MGI:1891066]	-
ENSMUSG00000102201	0	0	0	0	0	0	0	0	0	0	0	0	0	0	0	0	0	0	NA	NA	NA	NA	NA	Gm36956	8	4521912	4522125	-	214	TEC	predicted gene, 36956 [Source:MGI Symbol;Acc:MGI:5610184]	-
ENSMUSG00000102200	0	0	0	0	0	0	0	0.0198736	0	0	0	0	0	0	0	0	0	0	NA	NA	NA	NA	NA	Gm36957	9	102698179	102701002	-	2824	TEC	predicted gene, 36957 [Source:MGI Symbol;Acc:MGI:5610185]	-
ENSMUSG00000102203	0	0	0	0	0	0	0	0	0	0	0	0	0	0	0	0	0	0	NA	NA	NA	NA	NA	4930412E21Rik	3	23461050	23521398	+	778	lincRNA	RIKEN cDNA 4930412E21 gene [Source:MGI Symbol;Acc:MGI:1924114]	-
ENSMUSG00000102202	0.135038	0.0621763	0.0624367	0.0486814	0.0984647	0.0661262	0.159083	0.0775894	0.0660636	0.0413741	0.136589	0.0808932	0.075446	0.199024	0.114344	0.121628	0.247761	0.0947347	6.4285	6.56682	-0.0232871	0.977073	0.985296	Gm33280	1	36132042	36138746	+	4340	lincRNA	predicted gene, 33280 [Source:MGI Symbol;Acc:MGI:5592439]	-
ENSMUSG00000102205	2.94412	2.54171	2.8076	1.24378	1.84486	1.93728	2.03224	1.98237	1.71039	1.97323	1.95427	2.20456	2.01327	1.94359	2.51026	2.48603	2.3988	2.62788	44.711	61.6004	-0.461256	0.091162	0.200547	9430092D12Rik	16	77413643	77414916	+	1274	TEC	RIKEN cDNA 9430092D12 gene [Source:MGI Symbol;Acc:MGI:1924677]	-
ENSMUSG00000102204	0	0	0	0	0	0	0	0	0	0	0	0	0	0.0614233	0	0	0	0	NA	NA	NA	NA	NA	Gm36958	9	102764635	102766509	-	1875	TEC	predicted gene, 36958 [Source:MGI Symbol;Acc:MGI:5610186]	-
ENSMUSG00000102207	0.0826025	0	0	0.0744459	0.0752884	0	0.0405461	0	0	0.0421808	0	0	0	0	0.0388577	0	0	0.0413922	0.342955	0.682146	-0.887947	0.769482	1	Gm10344	X	134745495	134746913	-	1419	TEC	predicted gene 10344 [Source:MGI Symbol;Acc:MGI:3642672]	-
ENSMUSG00000102206	0	0	0	0	0.0283568	0.0152349	0.0229071	0.0148966	0	0	0	0	0	0.00764225	0.0146355	0.0155678	0.00751081	0.00779502	NA	NA	NA	NA	NA	Pcdha11	18	37010712	37187657	+	7535	protein_coding	protocadherin alpha 11 [Source:MGI Symbol;Acc:MGI:1298372]	-
ENSMUSG00000043569	0	0	0	0	0	0	0	0	0	0	0	0	0	0	0	0	0	0	NA	NA	NA	NA	NA	Cldn34c4	X	127721182	127736554	-	814	protein_coding	claudin 34C4 [Source:MGI Symbol;Acc:MGI:1921184]	-
ENSMUSG00000090955	0.0820818	0	0	0.0739767	0	0	0	0.157207	0	0	0.0830246	0	0	0.161301	0.0772256	0	0	0	0.339215	0.341073	0.0654158	0.985177	1	Gm17097	17	67850126	67851063	-	714	processed_pseudogene	predicted gene 17097 [Source:MGI Symbol;Acc:MGI:4937924]	-
ENSMUSG00000089959	0.658499	1.30608	0.562093	1.09565	0.692529	0.843352	1.64101	1.21268	2.0816	0.310396	0.204942	0.303437	0.424506	0.746556	0.857825	1.4194	0.635887	0.355357	5.42207	17.0449	-1.65459	0.0118066	0.0355466	Gm16268	10	86839094	86874954	+	1157	antisense	predicted gene 16268 [Source:MGI Symbol;Acc:MGI:3826557]	-
ENSMUSG00000089958	0	0	0	0	0	0	0	0	0	0	0	0	0	0	0	0	0	0	NA	NA	NA	NA	NA	Gm16165	9	22669734	22670528	-	795	processed_pseudogene	predicted gene 16165 [Source:MGI Symbol;Acc:MGI:3802009]	-
ENSMUSG00000089953	0	0.023343	0	0	0	0	0	0	0	0	0	0.0253083	0	0	0	0	0	0	0.334579	0.314769	0.0654161	0.985426	1	Rnf224	2	25234476	25236787	-	2312	protein_coding	ring finger protein 224 [Source:MGI Symbol;Acc:MGI:2685603]	-
ENSMUSG00000089952	0	0	0	0.0476494	0.072283	0	0	0	0	0	0.0267386	0	0.049231	0.025974	0.0746131	0	0	0	NA	NA	NA	NA	NA	4933413C19Rik	19	28580533	28583294	-	2217	sense_intronic	RIKEN cDNA 4933413C19 gene [Source:MGI Symbol;Acc:MGI:1921702]	-
ENSMUSG00000089951	0	0	0	0	0.0354225	0	0	0.0372168	0.038026	0.119074	0	0	0.0361887	0	0.0731288	0	0.150117	0.0778986	1.02886	0	2.52278	0.432129	1	Gm14435	2	176423594	176435761	+	1508	protein_coding	predicted gene 14435 [Source:MGI Symbol;Acc:MGI:3702420]	-
ENSMUSG00000089950	0	0	0	0	0	0	0	0	0	0	0	0	0	0	0	0	0	0	NA	NA	NA	NA	NA	Gm16215	3	144847574	144848210	+	637	processed_pseudogene	predicted gene 16215 [Source:MGI Symbol;Acc:MGI:3801727]	-
ENSMUSG00000089957	0.738828	0.720387	0.783689	0.56795	0.831857	0.851279	0.831984	0.749139	1.06309	0.798949	0.725334	0.824429	0.93079	1.08891	1.02223	1.06561	1.09117	1.15424	36.2545	35.2697	0.039672	0.904022	0.950472	A830011K09Rik	6	138423105	138429592	+	2697	antisense	RIKEN cDNA A830011K09 gene [Source:MGI Symbol;Acc:MGI:2442570]	-
ENSMUSG00000089956	0	0	0	0	0.0746049	0	0	0	0	0	0	0	0.0762187	0	0.15402	0	0	0	NA	NA	NA	NA	NA	Gm16553	8	3709804	3739044	+	716	antisense	predicted gene 16553 [Source:MGI Symbol;Acc:MGI:4414973]	-
ENSMUSG00000096205	0	0	0	0	0	0	0	0	0	0	0	0	0	0	0	0	0	0	NA	NA	NA	NA	NA	Gm22068	11	87426716	87426879	+	164	snRNA	predicted gene, 22068 [Source:MGI Symbol;Acc:MGI:5451845]	-
ENSMUSG00000006241	4.9398	4.91976	4.91554	5.10531	4.96733	5.83704	6.06185	7.14714	5.85778	4.35954	4.56206	4.26181	7.49967	6.1462	7.85537	7.06616	6.58491	8.31391	164.716	188.053	-0.191209	0.199161	0.36407	Ccdc159	9	21927471	21935872	+	2183	protein_coding	coiled-coil domain containing 159 [Source:MGI Symbol;Acc:MGI:1914369]	-
ENSMUSG00000042211	9.77664	10.3928	10.5352	11.0261	10.384	10.3729	11.7351	13.7366	12.6239	10.776	11.375	11.0278	12.3373	11.4565	12.1009	12.2169	11.9946	11.7792	833.251	785.576	0.0844714	0.243914	0.420816	Fbxo38	18	62504069	62548743	-	4388	protein_coding	F-box protein 38 [Source:MGI Symbol;Acc:MGI:2444639]	-
ENSMUSG00000042210	8.55082	9.71493	7.59912	7.95668	7.61656	9.67954	7.76762	8.85313	9.2086	9.55519	11.0921	9.81219	9.229	8.10164	8.04493	8.52965	8.90061	8.40271	368.007	318.332	0.209025	0.0809095	0.182619	Abhd14a	9	106440051	106447678	-	2111	protein_coding	abhydrolase domain containing 14A [Source:MGI Symbol;Acc:MGI:1915894]	-
ENSMUSG00000042213	0.981213	1.05847	0.829583	0.960122	0.919883	0.75505	1.14217	1.02017	1.05607	1.03074	1.07755	0.741731	0.835361	0.909009	0.857221	0.855719	1.15056	0.758603	68.2058	69.9389	-0.0366337	0.883961	0.938185	Zfand4	6	116264222	116330302	+	4181	protein_coding	zinc finger, AN1-type domain 4 [Source:MGI Symbol;Acc:MGI:1914742]	-
ENSMUSG00000042212	0	0	0	0	0	0	0	0	0	0	0	0	0	0	0	0	0	0	NA	NA	NA	NA	NA	Sprr2d	3	92339140	92340873	+	681	protein_coding	small proline-rich protein 2D [Source:MGI Symbol;Acc:MGI:1330347]	-
ENSMUSG00000042215	2.29904	2.98161	2.14371	2.64183	2.68919	2.3642	3.25385	2.60525	2.60566	1.33054	1.70533	1.58763	2.4084	2.27777	2.23513	2.26248	2.57161	2.51532	80.942	132.415	-0.710573	0.000684042	0.0027098	Bag2	1	33745484	33757795	-	3059	protein_coding	BCL2-associated athanogene 2 [Source:MGI Symbol;Acc:MGI:1891254]	-
ENSMUSG00000042216	5.4399	5.28413	5.38612	8.78672	8.34955	8.34901	13.1469	13.0122	13.2336	3.07049	3.1204	3.19759	8.29626	7.9674	8.65564	11.0846	10.582	10.7307	401.172	701.265	-0.805513	1.15719e-20	1.66525e-19	Sgsm1	5	113243220	113310786	-	7466	protein_coding	small G protein signaling modulator 1 [Source:MGI Symbol;Acc:MGI:107320]	-
ENSMUSG00000042219	0	0	0	0	0	0	0	0	0	0	0	0	0	0	0	0	0	0	NA	NA	NA	NA	NA	Olfr631	7	103928825	103929784	+	960	protein_coding	olfactory receptor 631 [Source:MGI Symbol;Acc:MGI:3030465]	-
ENSMUSG00000090952	1.64732	2.33379	1.75768	1.08494	1.27046	1.17898	1.244	0.849429	1.11587	2.5236	1.98667	2.214	1.29794	2.17887	1.37103	2.40948	2.14139	1.84144	35.6012	30.9521	0.199659	0.567766	0.737599	Gm17251	17	33759992	33761870	+	925	processed_transcript	predicted gene, 17251 [Source:MGI Symbol;Acc:MGI:4936885]	-
ENSMUSG00000045248	2.11194	2.37701	2.3508	2.67886	2.74482	2.87275	2.18851	1.89137	2.87003	1.51783	1.60215	1.73762	2.33076	2.36332	2.39175	1.76132	1.81282	2.23418	83.3186	119.524	-0.521136	0.0089665	0.0278839	Med26	8	72494561	72548270	-	2997	protein_coding	mediator complex subunit 26 [Source:MGI Symbol;Acc:MGI:1917875]	-
ENSMUSG00000114264	0	0	0	0	0	0	0	0	0	0	0	0	0	0	0	0	0	0	NA	NA	NA	NA	NA	Gm48095	13	67658669	67667943	+	532	antisense	predicted gene, 48095 [Source:MGI Symbol;Acc:MGI:6097442]	-
ENSMUSG00000114265	0	0	0	0	0	0	0	0	0	0	0	0	0	0	0	0	0	0	NA	NA	NA	NA	NA	Gm47521	13	90777825	90778083	-	259	processed_pseudogene	predicted gene, 47521 [Source:MGI Symbol;Acc:MGI:6096519]	-
ENSMUSG00000114266	0	0	0.063349	0.0617409	0.156099	0.201277	0.0336265	0.0656026	0.0335144	0	0	0.034198	0.255161	0.201932	0.161131	0.102838	0.066153	0.102985	0.334579	0.632897	-0.804772	0.794636	1	Gm10403	14	15456331	15458041	+	1711	TEC	predicted gene 10403 [Source:MGI Symbol;Acc:MGI:3641963]	-
ENSMUSG00000114267	0.0261636	0	0.0483885	0.01179	0	0.0512478	0.0385278	0.0125275	0.0511993	0.0534416	0.0264641	0.117548	0.0121814	0.0257073	0.0369235	0.0523677	0.0757954	0.104885	5.06146	1.94794	1.38093	0.243109	0.419876	Gm48600	14	11904679	11909158	+	4480	TEC	predicted gene, 48600 [Source:MGI Symbol;Acc:MGI:6098178]	-
ENSMUSG00000114260	0	0	0	0.0687752	0	0	0.0749152	0.0730768	0.149331	0	0.0771869	0	0	0	0	0.0763695	0.07369	0	NA	NA	NA	NA	NA	Gm19198	14	63025130	63025897	-	768	processed_pseudogene	predicted gene, 19198 [Source:MGI Symbol;Acc:MGI:5011383]	-
ENSMUSG00000114261	0	0	0	0	0	0	0	0	0	0	0	0	0	0	0	0	0	0	NA	NA	NA	NA	NA	Gm48243	13	66412482	66412857	+	376	processed_pseudogene	predicted gene, 48243 [Source:MGI Symbol;Acc:MGI:6097655]	-
ENSMUSG00000114262	0	0	0	0	0	0	0	0	0	0	0	0	0	0	0	0	0	0	NA	NA	NA	NA	NA	Gm49532	13	66591913	66592013	-	101	processed_pseudogene	predicted gene, 49532 [Source:MGI Symbol;Acc:MGI:6155233]	-
ENSMUSG00000114263	0	0	0	0	0	0	0	0	0	0	0	0	0	0	0	0	0	0	NA	NA	NA	NA	NA	Gm7201	13	40830797	40838656	-	1099	processed_pseudogene	predicted gene 7201 [Source:MGI Symbol;Acc:MGI:3647123]	-
[truncated: 52,991 more rows]
