# Supplementary material for: Deletion of Glutamate Delta 1 Receptor Leads to Heterogeneous Transcription and Synaptic Gene Alterations Across Brain Regions
Source: Int J Mol Sci. 2025 Dec 20;27(1):67. doi: 10.3390/ijms27010067 (PMC12785485; doi:10.3390/ijms27010067)
Supplement: Supplementary file 1 [file ijms-27-00067-s001.zip › Supplementary Data/Supplementary Data 5.xlsx]

## Sheet: intersection
id	CA1	CA3	DG
mt-Nd4	TRUE	TRUE	FALSE
Sparcl1	TRUE	FALSE	FALSE
Plp1	TRUE	FALSE	FALSE
Glul	TRUE	TRUE	FALSE
Mbp	TRUE	TRUE	FALSE
Atp1b1	TRUE	FALSE	FALSE
Slc1a2	TRUE	TRUE	FALSE
Scd2	TRUE	FALSE	FALSE
Aldoc	TRUE	TRUE	FALSE
Mobp	TRUE	TRUE	FALSE
Atp1a2	TRUE	TRUE	FALSE
Mal	TRUE	FALSE	FALSE
Chgb	TRUE	FALSE	FALSE
Snap25	TRUE	FALSE	FALSE
Ttr	TRUE	TRUE	TRUE
Cldn11	TRUE	FALSE	FALSE
Ywhag	TRUE	FALSE	FALSE
Cnp	TRUE	FALSE	FALSE
Nptxr	TRUE	FALSE	FALSE
Enc1	TRUE	FALSE	FALSE
Nell2	TRUE	FALSE	FALSE
Fam107a	TRUE	TRUE	FALSE
Nsg2	TRUE	FALSE	FALSE
Syt1	TRUE	TRUE	FALSE
Nsf	TRUE	TRUE	FALSE
Zwint	TRUE	FALSE	FALSE
Syn2	TRUE	FALSE	FALSE
Rasgrp1	TRUE	FALSE	TRUE
Atp2b1	TRUE	FALSE	FALSE
Enpp2	TRUE	FALSE	FALSE
Sv2b	TRUE	TRUE	FALSE
Ttc3	TRUE	FALSE	FALSE
Ugt8a	TRUE	TRUE	FALSE
Rab3c	TRUE	TRUE	FALSE
Grin2b	TRUE	TRUE	FALSE
mt-Cytb	TRUE	TRUE	FALSE
Nptx1	TRUE	FALSE	FALSE
Sirt2	TRUE	FALSE	FALSE
Nnat	TRUE	FALSE	FALSE
Slc17a7	TRUE	FALSE	FALSE
Tspan2	TRUE	FALSE	FALSE
Kcnj10	TRUE	TRUE	FALSE
Kif5a	TRUE	FALSE	FALSE
Mapk1	TRUE	FALSE	FALSE
Sh3gl2	TRUE	FALSE	FALSE
Cadm3	TRUE	FALSE	FALSE
Xist	TRUE	TRUE	TRUE
Scn2a	TRUE	TRUE	FALSE
Napb	TRUE	FALSE	FALSE
Atp1a3	TRUE	FALSE	FALSE
Ndrg4	TRUE	FALSE	FALSE
mt-Nd1	TRUE	TRUE	FALSE
Syngr1	TRUE	FALSE	FALSE
Slc24a2	TRUE	FALSE	FALSE
Nfasc	TRUE	FALSE	FALSE
Ptprn2	TRUE	TRUE	FALSE
Fibcd1	TRUE	FALSE	FALSE
Pgm2l1	TRUE	FALSE	FALSE
Sparc	TRUE	TRUE	FALSE
Arc	TRUE	TRUE	TRUE
Atp2b3	TRUE	TRUE	FALSE
Ak5	TRUE	FALSE	FALSE
Htra1	TRUE	TRUE	TRUE
Frrs1l	TRUE	FALSE	FALSE
mt-Co1	TRUE	TRUE	FALSE
Rtn1	TRUE	FALSE	FALSE
Timp2	TRUE	TRUE	FALSE
Disp2	TRUE	TRUE	FALSE
Slc38a2	TRUE	FALSE	FALSE
Atp6v1a	TRUE	TRUE	FALSE
Gria1	TRUE	FALSE	FALSE
Ywhah	TRUE	FALSE	FALSE
Mag	TRUE	FALSE	FALSE
Qk	TRUE	TRUE	FALSE
Syp	TRUE	FALSE	FALSE
Hspa12a	TRUE	TRUE	FALSE
Gabrb3	TRUE	FALSE	FALSE
Gm3764	TRUE	TRUE	TRUE
Hpcal4	TRUE	FALSE	FALSE
Nov	TRUE	FALSE	FALSE
Atp6v1b2	TRUE	FALSE	FALSE
Plppr4	TRUE	FALSE	FALSE
Epha4	TRUE	FALSE	TRUE
Csrp1	TRUE	FALSE	FALSE
Snca	TRUE	FALSE	FALSE
Fgfr3	TRUE	TRUE	TRUE
Chl1	TRUE	TRUE	FALSE
Pde1a	TRUE	TRUE	FALSE
Phyhip	TRUE	FALSE	FALSE
Paqr8	TRUE	TRUE	FALSE
Cnr1	TRUE	TRUE	FALSE
Cacna1e	TRUE	FALSE	FALSE
Nos1	TRUE	TRUE	TRUE
Gda	TRUE	TRUE	FALSE
Itm2c	TRUE	FALSE	FALSE
Synj1	TRUE	TRUE	FALSE
Itpr1	TRUE	FALSE	FALSE
Clu	TRUE	FALSE	FALSE
Thy1	TRUE	FALSE	FALSE
Egr1	TRUE	TRUE	TRUE
Scn8a	TRUE	TRUE	FALSE
Olfm1	TRUE	FALSE	FALSE
Scn2b	TRUE	FALSE	FALSE
Calm2	TRUE	FALSE	FALSE
Cdkl5	TRUE	TRUE	FALSE
Plekhb1	TRUE	FALSE	FALSE
Nr4a3	TRUE	FALSE	FALSE
Kl	TRUE	FALSE	FALSE
Ermn	TRUE	FALSE	FALSE
Slc25a22	TRUE	FALSE	FALSE
Opcml	TRUE	TRUE	FALSE
Rtn3	TRUE	FALSE	FALSE
Dcn	TRUE	FALSE	FALSE
Aldh1a1	TRUE	TRUE	FALSE
Scd1	TRUE	TRUE	FALSE
Slc6a17	TRUE	FALSE	FALSE
Stmn2	TRUE	FALSE	FALSE
St6galnac5	TRUE	FALSE	FALSE
Dnm1	TRUE	FALSE	FALSE
Ppm1e	TRUE	FALSE	FALSE
Prkcg	TRUE	FALSE	FALSE
Stxbp1	TRUE	FALSE	FALSE
Cyfip2	TRUE	FALSE	FALSE
Pgrmc1	TRUE	FALSE	FALSE
Cx3cl1	TRUE	FALSE	FALSE
Dkk3	TRUE	FALSE	FALSE
Ptgds	TRUE	FALSE	TRUE
Syn1	TRUE	FALSE	FALSE
Grm5	TRUE	FALSE	FALSE
Map1b	TRUE	FALSE	FALSE
Lingo1	TRUE	FALSE	FALSE
Pja2	TRUE	FALSE	FALSE
Map4k4	TRUE	FALSE	FALSE
Creg2	TRUE	FALSE	FALSE
Prkar1b	TRUE	FALSE	FALSE
Reps2	TRUE	TRUE	FALSE
Ywhaz	TRUE	FALSE	FALSE
Ptk2b	TRUE	FALSE	FALSE
Rnf213	TRUE	TRUE	TRUE
Atp6v1g2	TRUE	FALSE	FALSE
Sprn	TRUE	FALSE	FALSE
Clstn1	TRUE	FALSE	FALSE
Cnksr2	TRUE	FALSE	FALSE
Ywhab	TRUE	FALSE	FALSE
Mapk10	TRUE	FALSE	FALSE
Pclo	TRUE	FALSE	FALSE
Pcsk2	TRUE	FALSE	FALSE
2900097C17Rik	TRUE	FALSE	FALSE
Mog	TRUE	FALSE	FALSE
Eno2	TRUE	FALSE	FALSE
Bcas1	TRUE	FALSE	FALSE
Tspyl4	TRUE	FALSE	FALSE
Pcdh1	TRUE	FALSE	FALSE
Wasf1	TRUE	FALSE	FALSE
Astn1	TRUE	TRUE	FALSE
Faim2	TRUE	FALSE	FALSE
Prkce	TRUE	FALSE	FALSE
Brinp1	TRUE	FALSE	FALSE
Gabbr2	TRUE	FALSE	FALSE
Prkcb	TRUE	FALSE	TRUE
Cacna2d1	TRUE	FALSE	FALSE
Gsn	TRUE	FALSE	FALSE
Ppp3cb	TRUE	FALSE	FALSE
Ano3	TRUE	FALSE	FALSE
Car2	TRUE	FALSE	FALSE
Prepl	TRUE	TRUE	FALSE
Dio2	TRUE	TRUE	FALSE
Dock10	TRUE	FALSE	FALSE
Smox	TRUE	TRUE	TRUE
Kcnma1	TRUE	FALSE	FALSE
Gabrb2	TRUE	TRUE	TRUE
Spock1	TRUE	TRUE	FALSE
Camk4	TRUE	FALSE	FALSE
Crym	TRUE	FALSE	TRUE
Nbea	TRUE	FALSE	FALSE
Tmem88b	TRUE	FALSE	FALSE
Slc4a10	TRUE	TRUE	FALSE
Slc44a1	TRUE	FALSE	FALSE
Irf7	TRUE	TRUE	TRUE
Prkca	TRUE	FALSE	FALSE
Nwd1	TRUE	TRUE	FALSE
Got1	TRUE	FALSE	FALSE
Sst	TRUE	FALSE	TRUE
Dgkg	TRUE	TRUE	FALSE
Htr2c	TRUE	TRUE	TRUE
Bsn	TRUE	FALSE	FALSE
Gad1	TRUE	TRUE	FALSE
Lpl	TRUE	FALSE	FALSE
Trp53inp2	TRUE	FALSE	FALSE
Selenop	TRUE	TRUE	FALSE
Camk1d	TRUE	FALSE	FALSE
Gpr26	TRUE	FALSE	FALSE
Tspan13	TRUE	FALSE	FALSE
Cds2	TRUE	FALSE	FALSE
Lrp11	TRUE	FALSE	FALSE
Epha6	TRUE	TRUE	TRUE
Basp1	TRUE	FALSE	FALSE
Ppp3r1	TRUE	FALSE	FALSE
Gng2	TRUE	FALSE	FALSE
Erc2	TRUE	FALSE	FALSE
Junb	TRUE	TRUE	TRUE
Dnajc5	TRUE	FALSE	FALSE
Kcnq2	TRUE	FALSE	FALSE
Myo5a	TRUE	FALSE	FALSE
Tns3	TRUE	FALSE	FALSE
Cck	TRUE	FALSE	FALSE
Bcan	TRUE	FALSE	FALSE
Aak1	TRUE	FALSE	FALSE
Gpr158	TRUE	FALSE	FALSE
Dnajc6	TRUE	FALSE	FALSE
Lpar1	TRUE	TRUE	FALSE
Lonrf2	TRUE	TRUE	FALSE
Slc7a14	TRUE	FALSE	TRUE
Grin3a	TRUE	TRUE	FALSE
Dpp6	TRUE	FALSE	FALSE
Psat1	TRUE	FALSE	FALSE
Sphkap	TRUE	FALSE	FALSE
Tpi1	TRUE	FALSE	FALSE
Kit	TRUE	FALSE	FALSE
Sulf1	TRUE	TRUE	TRUE
Gap43	TRUE	FALSE	FALSE
Acsl3	TRUE	FALSE	FALSE
Nrip3	TRUE	FALSE	FALSE
Sept4	TRUE	FALSE	FALSE
Atp1b2	TRUE	FALSE	FALSE
Gjc3	TRUE	FALSE	FALSE
Large1	TRUE	FALSE	FALSE
Mtss1l	TRUE	FALSE	FALSE
Coro6	TRUE	FALSE	FALSE
Ppp1r9a	TRUE	FALSE	FALSE
Cadps	TRUE	FALSE	FALSE
Slc12a5	TRUE	FALSE	FALSE
Gad2	TRUE	TRUE	FALSE
Nsg1	TRUE	FALSE	FALSE
Atp6v0a1	TRUE	FALSE	FALSE
Gjb6	TRUE	TRUE	FALSE
Plekha1	TRUE	FALSE	FALSE
Nudt4	TRUE	FALSE	FALSE
Cdk5r1	TRUE	FALSE	FALSE
Sez6l	TRUE	TRUE	FALSE
Slc8a2	TRUE	FALSE	FALSE
Elmod1	TRUE	FALSE	FALSE
Rasgrf1	TRUE	TRUE	FALSE
Tmx4	TRUE	FALSE	FALSE
Syt4	TRUE	FALSE	FALSE
Fam131a	TRUE	FALSE	FALSE
Mllt11	TRUE	FALSE	FALSE
Scamp5	TRUE	FALSE	FALSE
Myh10	TRUE	FALSE	FALSE
Gabra5	TRUE	FALSE	FALSE
Rgs4	TRUE	TRUE	FALSE
Wdr6	TRUE	TRUE	FALSE
Mal2	TRUE	FALSE	FALSE
Kif5b	TRUE	FALSE	FALSE
Celsr2	TRUE	FALSE	FALSE
Slc24a3	TRUE	FALSE	FALSE
Nptn	TRUE	FALSE	FALSE
Tenm2	TRUE	TRUE	FALSE
Akap6	TRUE	FALSE	FALSE
Gaa	TRUE	TRUE	FALSE
Lgals3bp	TRUE	TRUE	TRUE
Kifap3	TRUE	FALSE	FALSE
Fn1	TRUE	TRUE	FALSE
Ndrg3	TRUE	FALSE	FALSE
Vxn	TRUE	FALSE	FALSE
Daam2	TRUE	TRUE	FALSE
Cers2	TRUE	FALSE	FALSE
Olig1	TRUE	FALSE	FALSE
Atp6v0e2	TRUE	FALSE	FALSE
Fa2h	TRUE	FALSE	FALSE
Ndfip1	TRUE	FALSE	FALSE
Fam49a	TRUE	FALSE	FALSE
Gstm1	TRUE	FALSE	FALSE
Pls3	TRUE	FALSE	FALSE
B4galt6	TRUE	FALSE	FALSE
Mmd	TRUE	FALSE	FALSE
Adamts4	TRUE	FALSE	FALSE
Cryab	TRUE	FALSE	FALSE
Zcchc24	TRUE	TRUE	FALSE
Mapk8ip2	TRUE	FALSE	FALSE
Oasl2	TRUE	TRUE	TRUE
Gls	TRUE	FALSE	FALSE
Rnf150	TRUE	FALSE	FALSE
Wdr7	TRUE	TRUE	FALSE
Chrm1	TRUE	FALSE	FALSE
Amph	TRUE	FALSE	FALSE
Slc12a2	TRUE	FALSE	FALSE
Svop	TRUE	FALSE	FALSE
Tomm20	TRUE	FALSE	FALSE
Secisbp2l	TRUE	FALSE	FALSE
Myt1l	TRUE	FALSE	FALSE
Slc8a1	TRUE	TRUE	FALSE
Tmem130	TRUE	FALSE	FALSE
F5	TRUE	FALSE	FALSE
Serpini1	TRUE	TRUE	FALSE
Rab3a	TRUE	FALSE	FALSE
Cntnap2	TRUE	TRUE	FALSE
Rnf14	TRUE	FALSE	FALSE
Neto1	TRUE	FALSE	FALSE
Ifit3	TRUE	TRUE	TRUE
Lynx1	TRUE	FALSE	FALSE
Sema4d	TRUE	FALSE	FALSE
Clic4	TRUE	FALSE	FALSE
Pnma2	TRUE	TRUE	FALSE
Pnmal1	TRUE	FALSE	FALSE
Gabra1	TRUE	TRUE	FALSE
Pcdhgc5	TRUE	TRUE	TRUE
Dgkb	TRUE	FALSE	FALSE
Tenm1	TRUE	TRUE	FALSE
Gng12	TRUE	FALSE	FALSE
Prlr	TRUE	FALSE	FALSE
Etnppl	TRUE	TRUE	FALSE
Prex2	TRUE	TRUE	FALSE
Cdk14	TRUE	FALSE	FALSE
Reep1	TRUE	FALSE	FALSE
Erbin	TRUE	FALSE	FALSE
Zyg11b	TRUE	TRUE	FALSE
Ap2a2	TRUE	FALSE	FALSE
Tusc3	TRUE	FALSE	FALSE
Clstn3	TRUE	TRUE	FALSE
Hipk2	TRUE	FALSE	FALSE
Dmxl2	TRUE	FALSE	FALSE
Slit2	TRUE	FALSE	FALSE
Rapgef5	TRUE	FALSE	FALSE
Cpne6	TRUE	FALSE	FALSE
Slc2a3	TRUE	FALSE	FALSE
Otud7b	TRUE	FALSE	FALSE
mt-Nd5	TRUE	TRUE	FALSE
Uhmk1	TRUE	FALSE	FALSE
Arfgef3	TRUE	FALSE	FALSE
Gabarapl1	TRUE	FALSE	FALSE
Rbfox1	TRUE	FALSE	FALSE
Gprc5b	TRUE	FALSE	FALSE
Vdac1	TRUE	FALSE	FALSE
Rgs14	TRUE	FALSE	FALSE
Maged1	TRUE	FALSE	FALSE
Ptprn	TRUE	FALSE	FALSE
Necap1	TRUE	FALSE	FALSE
Clstn2	TRUE	FALSE	FALSE
Dync1i1	TRUE	FALSE	FALSE
Crtac1	TRUE	TRUE	FALSE
L1cam	TRUE	FALSE	FALSE
Ube2ql1	TRUE	FALSE	FALSE
Akap11	TRUE	FALSE	FALSE
Kcnd2	TRUE	FALSE	FALSE
Arhgef9	TRUE	FALSE	FALSE
Mertk	TRUE	TRUE	TRUE
Arf1	TRUE	FALSE	FALSE
Gnai1	TRUE	FALSE	FALSE
Neurod6	TRUE	FALSE	FALSE
Mcam	TRUE	FALSE	FALSE
Nefl	TRUE	FALSE	FALSE
Spon1	TRUE	FALSE	FALSE
Sat1	TRUE	TRUE	FALSE
Vsnl1	TRUE	FALSE	FALSE
Gprasp1	TRUE	FALSE	FALSE
Myrf	TRUE	FALSE	FALSE
Flt1	TRUE	TRUE	FALSE
Epb41l2	TRUE	FALSE	FALSE
Kcnj3	TRUE	FALSE	FALSE
Car12	TRUE	FALSE	FALSE
Vat1l	TRUE	TRUE	FALSE
Mtpn	TRUE	FALSE	FALSE
Id2	TRUE	TRUE	TRUE
Lrrn2	TRUE	FALSE	FALSE
Ppp1r16b	TRUE	FALSE	FALSE
Negr1	TRUE	FALSE	FALSE
Adcy9	TRUE	TRUE	FALSE
Mycbp2	TRUE	FALSE	FALSE
Reep3	TRUE	FALSE	FALSE
Stmn3	TRUE	FALSE	FALSE
Prickle2	TRUE	FALSE	FALSE
Rgs7bp	TRUE	FALSE	FALSE
Sgtb	TRUE	FALSE	FALSE
Lpgat1	TRUE	TRUE	FALSE
Cbs	TRUE	TRUE	TRUE
Sult4a1	TRUE	FALSE	FALSE
Itfg1	TRUE	FALSE	FALSE
Peg13	TRUE	TRUE	FALSE
Ddr1	TRUE	FALSE	FALSE
Ildr2	TRUE	FALSE	FALSE
Lmo4	TRUE	FALSE	FALSE
Phldb1	TRUE	FALSE	FALSE
Acot11	TRUE	TRUE	FALSE
Sertm1	TRUE	TRUE	FALSE
Snx10	TRUE	FALSE	FALSE
Brinp2	TRUE	FALSE	FALSE
Ccp110	TRUE	FALSE	FALSE
Kcnv1	TRUE	FALSE	FALSE
Snap91	TRUE	FALSE	FALSE
Fgfr2	TRUE	FALSE	FALSE
Pcdh19	TRUE	TRUE	FALSE
Galnt16	TRUE	FALSE	FALSE
Syt13	TRUE	FALSE	FALSE
Cpne4	TRUE	FALSE	FALSE
Myo6	TRUE	FALSE	FALSE
Clic6	TRUE	FALSE	TRUE
Gbp3	TRUE	TRUE	TRUE
Anln	TRUE	FALSE	FALSE
Herc3	TRUE	FALSE	FALSE
Ntrk3	TRUE	FALSE	FALSE
Hsph1	TRUE	FALSE	FALSE
Ntsr2	TRUE	TRUE	FALSE
Tshz2	TRUE	FALSE	TRUE
Slc25a18	TRUE	TRUE	TRUE
Thsd4	TRUE	TRUE	FALSE
Map2k1	TRUE	FALSE	FALSE
Lmo3	TRUE	FALSE	FALSE
Atp2b4	TRUE	TRUE	FALSE
Ace	TRUE	FALSE	FALSE
Cadps2	TRUE	TRUE	FALSE
Sez6	TRUE	FALSE	FALSE
Crmp1	TRUE	FALSE	FALSE
Rab6a	TRUE	FALSE	FALSE
Scg2	TRUE	FALSE	FALSE
Lrrc58	TRUE	TRUE	FALSE
Tuba4a	TRUE	FALSE	FALSE
Usp46	TRUE	FALSE	FALSE
Ryr2	TRUE	FALSE	FALSE
Ak4	TRUE	FALSE	FALSE
Plxna2	TRUE	TRUE	FALSE
Mmp17	TRUE	FALSE	FALSE
Tmem229a	TRUE	TRUE	FALSE
Epha5	TRUE	FALSE	TRUE
Snap47	TRUE	FALSE	FALSE
Xkr4	TRUE	TRUE	TRUE
Scn3b	TRUE	FALSE	FALSE
Kcnf1	TRUE	TRUE	TRUE
Slc2a13	TRUE	FALSE	FALSE
Diras2	TRUE	FALSE	FALSE
Hs6st2	TRUE	TRUE	TRUE
Elavl2	TRUE	FALSE	FALSE
Enpp6	TRUE	FALSE	FALSE
Hap1	TRUE	FALSE	FALSE
Pnmal2	TRUE	TRUE	FALSE
Cbarp	TRUE	FALSE	FALSE
Alg2	TRUE	FALSE	FALSE
9630013A20Rik	TRUE	TRUE	FALSE
Spire1	TRUE	FALSE	FALSE
Atp6ap2	TRUE	FALSE	FALSE
B2m	TRUE	TRUE	FALSE
Necab1	TRUE	TRUE	FALSE
Kcnc2	TRUE	FALSE	FALSE
Sptb	TRUE	FALSE	FALSE
Plekhh1	TRUE	FALSE	FALSE
Fxyd6	TRUE	FALSE	FALSE
Kcnh1	TRUE	FALSE	FALSE
Sox9	TRUE	TRUE	TRUE
Serinc5	TRUE	FALSE	FALSE
Sh3gl3	TRUE	FALSE	FALSE
Hs3st4	TRUE	FALSE	FALSE
Trhde	TRUE	FALSE	FALSE
Dcaf7	TRUE	FALSE	FALSE
Flna	TRUE	FALSE	FALSE
Sox2	TRUE	TRUE	FALSE
Gnl3l	TRUE	FALSE	FALSE
St8sia3	TRUE	FALSE	FALSE
Nr4a1	TRUE	TRUE	TRUE
Hapln4	TRUE	FALSE	FALSE
Gria3	TRUE	FALSE	FALSE
Plppr2	TRUE	FALSE	FALSE
Cacna2d3	TRUE	FALSE	FALSE
Mfn1	TRUE	FALSE	FALSE
Zcchc18	TRUE	FALSE	FALSE
Caln1	TRUE	TRUE	FALSE
Adgrg1	TRUE	FALSE	FALSE
Stxbp5l	TRUE	TRUE	FALSE
Tomm70a	TRUE	FALSE	FALSE
Nceh1	TRUE	FALSE	FALSE
Spin1	TRUE	FALSE	FALSE
Cend1	TRUE	FALSE	FALSE
Prom1	TRUE	TRUE	FALSE
Nav3	TRUE	FALSE	FALSE
Slit3	TRUE	TRUE	FALSE
Nr3c2	TRUE	FALSE	FALSE
Tmem178b	TRUE	TRUE	FALSE
Fgf1	TRUE	FALSE	FALSE
Jam3	TRUE	TRUE	FALSE
Appl2	TRUE	FALSE	FALSE
Apod	TRUE	FALSE	FALSE
45724	TRUE	FALSE	FALSE
Csf1r	TRUE	FALSE	FALSE
Rxfp1	TRUE	FALSE	TRUE
Megf9	TRUE	FALSE	FALSE
Wscd2	TRUE	FALSE	FALSE
St8sia1	TRUE	TRUE	FALSE
Gabrg2	TRUE	FALSE	FALSE
Megf10	TRUE	TRUE	FALSE
Grin2a	TRUE	FALSE	FALSE
A830018L16Rik	TRUE	TRUE	FALSE
Adam11	TRUE	FALSE	FALSE
Atp6v0c	TRUE	FALSE	FALSE
Akt3	TRUE	FALSE	FALSE
1500015O10Rik	TRUE	FALSE	FALSE
Ankrd40	TRUE	FALSE	FALSE
Kcnq3	TRUE	FALSE	FALSE
Map2k4	TRUE	FALSE	FALSE
Mpeg1	TRUE	TRUE	FALSE
Grp	TRUE	FALSE	TRUE
Pak3	TRUE	TRUE	FALSE
Pgam1	TRUE	FALSE	FALSE
Trim32	TRUE	FALSE	FALSE
Plcb1	TRUE	TRUE	FALSE
6330403K07Rik	TRUE	FALSE	FALSE
mt-Rnr2	TRUE	TRUE	FALSE
Fgf12	TRUE	FALSE	FALSE
Ifitm3	TRUE	TRUE	TRUE
Smim13	TRUE	FALSE	FALSE
Paqr9	TRUE	FALSE	FALSE
Frmpd4	TRUE	FALSE	FALSE
Ldha	TRUE	FALSE	FALSE
Lgi1	TRUE	FALSE	FALSE
Nrxn3	TRUE	FALSE	FALSE
Farp1	TRUE	TRUE	FALSE
Sub1	TRUE	FALSE	FALSE
Lhfpl4	TRUE	FALSE	FALSE
Marcks	TRUE	FALSE	FALSE
Akap5	TRUE	TRUE	FALSE
Plxnb3	TRUE	FALSE	FALSE
Tmem179	TRUE	FALSE	FALSE
Ly6a	TRUE	TRUE	TRUE
Camta1	TRUE	FALSE	FALSE
Ap3m2	TRUE	FALSE	FALSE
Nap1l2	TRUE	FALSE	FALSE
Tmem59l	TRUE	FALSE	FALSE
45722	TRUE	FALSE	FALSE
Madd	TRUE	FALSE	FALSE
Dlg3	TRUE	FALSE	FALSE
Cacng8	TRUE	FALSE	FALSE
Abca1	TRUE	FALSE	FALSE
Kndc1	TRUE	FALSE	FALSE
Hcn1	TRUE	TRUE	FALSE
Fam19a1	TRUE	FALSE	FALSE
Cacna1b	TRUE	FALSE	FALSE
Inka2	TRUE	FALSE	FALSE
Herc1	TRUE	FALSE	FALSE
Dbndd2	TRUE	FALSE	FALSE
Tbc1d9	TRUE	FALSE	FALSE
Tenm4	TRUE	FALSE	FALSE
Agtpbp1	TRUE	FALSE	FALSE
Calb1	TRUE	TRUE	FALSE
Spryd3	TRUE	FALSE	FALSE
Dzank1	TRUE	FALSE	FALSE
Syt17	TRUE	FALSE	FALSE
Enpp5	TRUE	FALSE	FALSE
Nmnat2	TRUE	FALSE	FALSE
Cnih3	TRUE	FALSE	FALSE
Vstm2a	TRUE	TRUE	FALSE
Plxnc1	TRUE	FALSE	FALSE
Hepacam	TRUE	FALSE	FALSE
Smpd3	TRUE	FALSE	FALSE
Gdap1	TRUE	FALSE	FALSE
Ctss	TRUE	TRUE	FALSE
Rnd2	TRUE	FALSE	FALSE
Pcdhac2	TRUE	TRUE	TRUE
Lrpap1	TRUE	FALSE	FALSE
Stim2	TRUE	FALSE	FALSE
Napg	TRUE	FALSE	FALSE
Gab1	TRUE	FALSE	FALSE
D430041D05Rik	TRUE	FALSE	FALSE
Gabra3	TRUE	TRUE	TRUE
Slc6a15	TRUE	FALSE	FALSE
Ncald	TRUE	FALSE	FALSE
Islr2	TRUE	FALSE	FALSE
Slc7a2	TRUE	TRUE	FALSE
Shisa6	TRUE	FALSE	FALSE
Rapgef2	TRUE	FALSE	FALSE
Gpr22	TRUE	FALSE	FALSE
Cx3cr1	TRUE	TRUE	FALSE
Tspyl1	TRUE	FALSE	FALSE
Ogfrl1	TRUE	FALSE	FALSE
Tubb3	TRUE	FALSE	FALSE
Egr4	TRUE	TRUE	TRUE
Ly6h	TRUE	FALSE	FALSE
Grid1	TRUE	TRUE	TRUE
Robo3	TRUE	TRUE	FALSE
Mt1	TRUE	FALSE	FALSE
Galnt17	TRUE	FALSE	FALSE
Myo5b	TRUE	FALSE	FALSE
Rab27b	TRUE	FALSE	FALSE
Hexb	TRUE	TRUE	FALSE
Atp6v1e1	TRUE	FALSE	FALSE
Robo2	TRUE	FALSE	FALSE
Gjc2	TRUE	FALSE	FALSE
Map9	TRUE	TRUE	FALSE
H2-T23	TRUE	TRUE	TRUE
Tspan5	TRUE	FALSE	FALSE
Hip1	TRUE	FALSE	FALSE
Usp54	TRUE	FALSE	FALSE
Slc2a1	TRUE	FALSE	FALSE
Tnfaip8l3	TRUE	FALSE	FALSE
Krt8	TRUE	TRUE	TRUE
Itgav	TRUE	TRUE	FALSE
Id4	TRUE	FALSE	FALSE
Mdga1	TRUE	FALSE	FALSE
Icam5	TRUE	FALSE	FALSE
Atcay	TRUE	FALSE	FALSE
Nt5dc3	TRUE	FALSE	FALSE
Slitrk1	TRUE	TRUE	FALSE
Scamp1	TRUE	FALSE	FALSE
Nalcn	TRUE	TRUE	FALSE
Slc9a3r1	TRUE	TRUE	FALSE
Fry	TRUE	FALSE	FALSE
Flrt2	TRUE	FALSE	FALSE
Gprin1	TRUE	FALSE	FALSE
Nptx2	TRUE	FALSE	FALSE
Wfs1	TRUE	TRUE	FALSE
Cd200	TRUE	FALSE	FALSE
Copg1	TRUE	FALSE	FALSE
Egr2	TRUE	TRUE	TRUE
Atl1	TRUE	FALSE	FALSE
Mfn2	TRUE	FALSE	FALSE
Mir124a-1hg	TRUE	FALSE	TRUE
Rgs8	TRUE	FALSE	FALSE
Kcnj9	TRUE	FALSE	FALSE
Lancl2	TRUE	FALSE	FALSE
Mid1-ps1	TRUE	TRUE	TRUE
Grin2c	TRUE	TRUE	FALSE
mt-Nd2	TRUE	TRUE	FALSE
Wsb1	TRUE	TRUE	FALSE
Tmem121b	TRUE	FALSE	FALSE
Pde11a	TRUE	TRUE	FALSE
Alb	TRUE	FALSE	FALSE
Dcaf12l1	TRUE	FALSE	FALSE
Npc1	TRUE	FALSE	FALSE
Kcnq5	TRUE	FALSE	FALSE
Gm23935	TRUE	TRUE	FALSE
Itgb1	TRUE	FALSE	FALSE
Sema3e	TRUE	FALSE	FALSE
Mctp1	TRUE	FALSE	FALSE
C2cd2l	TRUE	FALSE	FALSE
Gramd3	TRUE	FALSE	FALSE
Arpc1b	TRUE	TRUE	FALSE
Olig2	TRUE	FALSE	FALSE
Gpr37	TRUE	FALSE	FALSE
Kcnd3	TRUE	TRUE	FALSE
Sncb	TRUE	FALSE	FALSE
Unc5a	TRUE	FALSE	FALSE
Susd4	TRUE	FALSE	FALSE
Nat8l	TRUE	FALSE	TRUE
Bst2	TRUE	TRUE	TRUE
Atp6v1c1	TRUE	FALSE	FALSE
Atrnl1	TRUE	TRUE	FALSE
Sema6b	TRUE	FALSE	FALSE
Zfp36l2	TRUE	TRUE	TRUE
Fstl5	TRUE	FALSE	FALSE
Inppl1	TRUE	FALSE	FALSE
Homer1	TRUE	FALSE	FALSE
Nlgn1	TRUE	FALSE	FALSE
Gm42372	TRUE	TRUE	FALSE
Arhgef10	TRUE	FALSE	FALSE
Slc4a8	TRUE	TRUE	FALSE
Acvr1b	TRUE	FALSE	FALSE
Rdx	TRUE	FALSE	FALSE
Unc5b	TRUE	FALSE	FALSE
Cxcl14	TRUE	FALSE	FALSE
Syngr3	TRUE	FALSE	FALSE
Prps1	TRUE	FALSE	FALSE
Sema6a	TRUE	FALSE	FALSE
Gm42047	TRUE	TRUE	FALSE
Ccnl2	TRUE	FALSE	FALSE
Tsc22d4	TRUE	FALSE	FALSE
Plat	TRUE	FALSE	FALSE
Tns1	TRUE	TRUE	FALSE
Hhip	TRUE	FALSE	FALSE
Kank1	TRUE	FALSE	FALSE
Col25a1	TRUE	TRUE	FALSE
Ssx2ip	TRUE	FALSE	FALSE
Ppp2r2b	TRUE	FALSE	FALSE
Slc9a6	TRUE	FALSE	FALSE
Ogfod1	TRUE	FALSE	FALSE
Nudcd3	TRUE	FALSE	FALSE
Ephb1	TRUE	FALSE	FALSE
Slc15a2	TRUE	TRUE	TRUE
Mapk9	TRUE	FALSE	FALSE
Wasl	TRUE	FALSE	FALSE
Pcnx2	TRUE	FALSE	FALSE
Mid1ip1	TRUE	FALSE	FALSE
Cxcl12	TRUE	FALSE	FALSE
Eml1	TRUE	FALSE	FALSE
Arhgef3	TRUE	TRUE	FALSE
Prox1	TRUE	FALSE	FALSE
Fos	TRUE	TRUE	TRUE
Bcl11b	TRUE	FALSE	FALSE
Bex2	TRUE	FALSE	FALSE
Nexmif	TRUE	TRUE	FALSE
Mtfp1	TRUE	FALSE	FALSE
Gltp	TRUE	FALSE	FALSE
Nrn1	TRUE	FALSE	FALSE
C530008M17Rik	TRUE	FALSE	FALSE
Pcsk1	TRUE	TRUE	FALSE
Chrm3	TRUE	FALSE	FALSE
Itpr2	TRUE	FALSE	FALSE
Gatm	TRUE	FALSE	FALSE
Tomm34	TRUE	FALSE	FALSE
Pfkl	TRUE	FALSE	FALSE
Caly	TRUE	FALSE	FALSE
Robo1	TRUE	FALSE	FALSE
Slc23a2	TRUE	FALSE	FALSE
Nell1	TRUE	TRUE	FALSE
Ankrd13a	TRUE	FALSE	FALSE
Srebf1	TRUE	FALSE	FALSE
Stx1a	TRUE	FALSE	FALSE
Foxn3	TRUE	FALSE	FALSE
Strip2	TRUE	FALSE	FALSE
Slfn5	TRUE	TRUE	TRUE
Adgrb3	TRUE	FALSE	FALSE
Slco1a4	TRUE	TRUE	FALSE
Sema5a	TRUE	FALSE	FALSE
Folr1	TRUE	FALSE	FALSE
Parvb	TRUE	FALSE	FALSE
C1qa	TRUE	TRUE	FALSE
2900026A02Rik	TRUE	FALSE	FALSE
Lancl1	TRUE	FALSE	FALSE
Epm2aip1	TRUE	FALSE	FALSE
Lypd8	TRUE	TRUE	FALSE
Apba2	TRUE	FALSE	FALSE
Rangap1	TRUE	FALSE	FALSE
Adgrf5	TRUE	TRUE	FALSE
Tmem132a	TRUE	FALSE	FALSE
Mfrp	TRUE	FALSE	TRUE
Trim25	TRUE	TRUE	TRUE
Hprt	TRUE	FALSE	FALSE
Tln2	TRUE	FALSE	FALSE
Camkk2	TRUE	FALSE	FALSE
Adra1d	TRUE	FALSE	FALSE
Dner	TRUE	FALSE	FALSE
Pcdh20	TRUE	FALSE	FALSE
Abcb1a	TRUE	TRUE	FALSE
Sorcs3	TRUE	TRUE	FALSE
Cdk17	TRUE	FALSE	FALSE
Plxna4	TRUE	FALSE	FALSE
Ifit1	TRUE	TRUE	TRUE
Scrg1	TRUE	TRUE	TRUE
Parp14	TRUE	TRUE	TRUE
Kcng1	TRUE	FALSE	FALSE
Ptprb	TRUE	TRUE	FALSE
Pdgfra	TRUE	TRUE	TRUE
Acsl4	TRUE	FALSE	FALSE
Fem1b	TRUE	FALSE	FALSE
Ergic1	TRUE	FALSE	FALSE
Dyrk2	TRUE	FALSE	FALSE
Gm42528	TRUE	TRUE	FALSE
Galnt9	TRUE	FALSE	FALSE
Usp14	TRUE	FALSE	FALSE
Lrrc7	TRUE	FALSE	FALSE
Macrod2	TRUE	FALSE	FALSE
Ide	TRUE	TRUE	TRUE
Lmtk2	TRUE	FALSE	FALSE
Aqp1	TRUE	FALSE	FALSE
Utrn	TRUE	TRUE	FALSE
G3bp2	TRUE	FALSE	FALSE
Grb14	TRUE	FALSE	FALSE
Slit1	TRUE	FALSE	FALSE
4933431E20Rik	TRUE	FALSE	FALSE
Tprn	TRUE	FALSE	FALSE
Slitrk4	TRUE	TRUE	FALSE
Itgb5	TRUE	TRUE	FALSE
Soga1	TRUE	FALSE	FALSE
Sox10	TRUE	FALSE	FALSE
Hs6st3	TRUE	TRUE	TRUE
Tspan15	TRUE	FALSE	FALSE
Nadk2	TRUE	TRUE	FALSE
Adam23	TRUE	FALSE	FALSE
St3gal5	TRUE	FALSE	FALSE
Got2	TRUE	FALSE	FALSE
Plcl1	TRUE	FALSE	FALSE
Prkaca	TRUE	FALSE	FALSE
Ifi44	TRUE	TRUE	TRUE
Rap1a	TRUE	FALSE	FALSE
Sugt1	TRUE	FALSE	FALSE
Ypel2	TRUE	FALSE	FALSE
Rtp4	TRUE	TRUE	TRUE
Rab9b	TRUE	FALSE	FALSE
Stat1	TRUE	TRUE	TRUE
Usp11	TRUE	TRUE	FALSE
Tanc2	TRUE	FALSE	FALSE
Sostdc1	TRUE	FALSE	FALSE
Nrg3	TRUE	FALSE	FALSE
Sp100	TRUE	TRUE	TRUE
Galntl6	TRUE	TRUE	FALSE
Pja1	TRUE	FALSE	FALSE
Kcnc3	TRUE	FALSE	FALSE
Cand1	TRUE	FALSE	FALSE
Erbb3	TRUE	FALSE	FALSE
Irgm1	TRUE	TRUE	TRUE
Cd63	TRUE	FALSE	FALSE
Padi2	TRUE	FALSE	FALSE
Kcns2	TRUE	FALSE	FALSE
Rabgap1l	TRUE	FALSE	FALSE
Rnft2	TRUE	FALSE	FALSE
Prune2	TRUE	FALSE	FALSE
Rasl11b	TRUE	FALSE	FALSE
Cyb561	TRUE	FALSE	FALSE
Ar	TRUE	TRUE	FALSE
Pip4k2c	TRUE	FALSE	FALSE
Snn	TRUE	FALSE	FALSE
Cdc42ep1	TRUE	FALSE	FALSE
Cpne5	TRUE	FALSE	TRUE
Arhgef1	TRUE	FALSE	FALSE
Car10	TRUE	FALSE	FALSE
Egr3	TRUE	FALSE	TRUE
Slc4a5	TRUE	FALSE	FALSE
Ly6c1	TRUE	TRUE	TRUE
Tmem255a	TRUE	TRUE	FALSE
Sgip1	TRUE	FALSE	FALSE
Chrnb2	TRUE	TRUE	FALSE
Gpc1	TRUE	FALSE	FALSE
Prodh	TRUE	TRUE	FALSE
Epdr1	TRUE	FALSE	FALSE
Ralyl	TRUE	FALSE	FALSE
Irf9	TRUE	TRUE	TRUE
Gbp4	TRUE	TRUE	TRUE
Parm1	TRUE	TRUE	FALSE
Iigp1	TRUE	TRUE	TRUE
Slc38a1	TRUE	FALSE	FALSE
Ldlr	TRUE	FALSE	FALSE
Rgmb	TRUE	FALSE	FALSE
Rspo2	TRUE	FALSE	FALSE
Dock3	TRUE	FALSE	FALSE
Rtn4rl1	TRUE	FALSE	FALSE
Gng3	TRUE	FALSE	FALSE
C4b	TRUE	TRUE	FALSE
Ncoa7	TRUE	FALSE	FALSE
Chga	TRUE	FALSE	FALSE
Retreg2	TRUE	FALSE	FALSE
Dsp	TRUE	TRUE	FALSE
Plekhg3	TRUE	FALSE	FALSE
Dio3	TRUE	FALSE	FALSE
Cnnm1	TRUE	FALSE	FALSE
Col8a1	TRUE	TRUE	FALSE
2810468N07Rik	TRUE	FALSE	FALSE
Trim59	TRUE	FALSE	FALSE
Gm37111	TRUE	TRUE	FALSE
Gnal	TRUE	FALSE	FALSE
Slc39a12	TRUE	FALSE	FALSE
Myo16	TRUE	TRUE	FALSE
Sec23a	TRUE	FALSE	FALSE
Nos1ap	TRUE	TRUE	FALSE
Tmem123	TRUE	FALSE	FALSE
Pcdh8	TRUE	FALSE	FALSE
Tmbim1	TRUE	FALSE	FALSE
Tro	TRUE	FALSE	FALSE
Isca1	TRUE	FALSE	FALSE
Bmp1	TRUE	FALSE	FALSE
Id3	TRUE	TRUE	FALSE
Chn2	TRUE	FALSE	FALSE
Ina	TRUE	FALSE	FALSE
Lrrtm1	TRUE	FALSE	FALSE
Sft2d2	TRUE	TRUE	FALSE
Slitrk3	TRUE	FALSE	FALSE
Dpp10	TRUE	TRUE	FALSE
Pon2	TRUE	TRUE	FALSE
Rsad2	TRUE	TRUE	TRUE
Stat2	TRUE	TRUE	TRUE
Rab11fip2	TRUE	FALSE	FALSE
Wdr47	TRUE	FALSE	FALSE
Tln1	TRUE	FALSE	FALSE
Kcnc1	TRUE	FALSE	FALSE
Aspa	TRUE	FALSE	FALSE
Gbp7	TRUE	TRUE	TRUE
C1qb	TRUE	TRUE	FALSE
Il1rap	TRUE	FALSE	FALSE
Nxph1	TRUE	TRUE	FALSE
Slc17a6	TRUE	FALSE	TRUE
Vwf	TRUE	TRUE	FALSE
Opalin	TRUE	FALSE	FALSE
Klhl3	TRUE	FALSE	FALSE
Gucy1b1	TRUE	FALSE	FALSE
Atp6v1d	TRUE	FALSE	FALSE
Josd2	TRUE	FALSE	FALSE
Magee1	TRUE	FALSE	FALSE
Grm1	TRUE	FALSE	FALSE
Npy2r	TRUE	FALSE	FALSE
Lgmn	TRUE	FALSE	FALSE
Kcnab1	TRUE	FALSE	FALSE
Ick	TRUE	FALSE	FALSE
Gabra4	TRUE	FALSE	FALSE
2610002M06Rik	TRUE	FALSE	FALSE
Kif13b	TRUE	FALSE	FALSE
Ric3	TRUE	FALSE	FALSE
Camkk1	TRUE	FALSE	FALSE
Ifi27	TRUE	TRUE	TRUE
Stxbp5	TRUE	FALSE	FALSE
Nwd2	TRUE	FALSE	FALSE
Notch1	TRUE	FALSE	FALSE
Cers6	TRUE	FALSE	FALSE
Prmt8	TRUE	FALSE	FALSE
Idh2	TRUE	TRUE	FALSE
Rapgef3	TRUE	TRUE	TRUE
Hbb-bs	TRUE	FALSE	FALSE
Tceal5	TRUE	FALSE	FALSE
Ccbe1	TRUE	FALSE	FALSE
Fgf14	TRUE	FALSE	FALSE
Sox8	TRUE	FALSE	FALSE
Rnf122	TRUE	FALSE	FALSE
Lmbrd2	TRUE	FALSE	FALSE
Abca4	TRUE	FALSE	FALSE
Cacnb2	TRUE	FALSE	FALSE
Dusp6	TRUE	FALSE	FALSE
Slitrk5	TRUE	FALSE	FALSE
Sstr3	TRUE	FALSE	FALSE
Elovl4	TRUE	FALSE	FALSE
Fmnl2	TRUE	FALSE	FALSE
Pcyt2	TRUE	FALSE	FALSE
Pygo1	TRUE	FALSE	FALSE
Phka1	TRUE	TRUE	FALSE
Sall1	TRUE	FALSE	FALSE
Gm6145	TRUE	TRUE	FALSE
Itga6	TRUE	FALSE	FALSE
Etl4	TRUE	FALSE	FALSE
Vstm2l	TRUE	TRUE	FALSE
Scg5	TRUE	FALSE	FALSE
Gm9866	TRUE	FALSE	FALSE
Cacnb1	TRUE	FALSE	FALSE
Ssfa2	TRUE	TRUE	FALSE
Blcap	TRUE	FALSE	FALSE
Ankrd34a	TRUE	FALSE	FALSE
Eif2ak2	TRUE	TRUE	TRUE
Mapk8	TRUE	FALSE	FALSE
Raph1	TRUE	FALSE	FALSE
Tsnax	TRUE	FALSE	FALSE
Cab39l	TRUE	FALSE	FALSE
Gbp9	TRUE	TRUE	TRUE
Faxc	TRUE	TRUE	TRUE
Ankrd63	TRUE	FALSE	FALSE
Prkd3	TRUE	FALSE	FALSE
Cds1	TRUE	FALSE	TRUE
Fbxo2	TRUE	FALSE	FALSE
Tmem35a	TRUE	FALSE	FALSE
Trim30a	TRUE	TRUE	TRUE
Grik4	TRUE	FALSE	FALSE
Ankrd33b	TRUE	FALSE	TRUE
Slc25a12	TRUE	FALSE	FALSE
Slfn8	TRUE	TRUE	TRUE
Ddx58	TRUE	TRUE	TRUE
Zcchc12	TRUE	FALSE	FALSE
Hrh3	TRUE	FALSE	TRUE
Spock3	TRUE	FALSE	TRUE
Rin2	TRUE	TRUE	FALSE
Idh1	TRUE	FALSE	FALSE
Hecw1	TRUE	FALSE	FALSE
Rtl6	TRUE	FALSE	FALSE
Ube3c	TRUE	FALSE	FALSE
Slc32a1	TRUE	TRUE	FALSE
Pam	TRUE	FALSE	FALSE
Ola1	TRUE	FALSE	FALSE
Cldn2	TRUE	FALSE	FALSE
Msn	TRUE	TRUE	FALSE
Bdnf	TRUE	FALSE	FALSE
Tbc1d30	TRUE	TRUE	FALSE
Tmem38a	TRUE	FALSE	FALSE
Litaf	TRUE	FALSE	FALSE
Fam126b	TRUE	FALSE	FALSE
Reln	TRUE	TRUE	FALSE
Clmp	TRUE	FALSE	FALSE
Htr1a	TRUE	FALSE	FALSE
Lrfn5	TRUE	FALSE	FALSE
Armcx4	TRUE	FALSE	FALSE
Arl15	TRUE	FALSE	FALSE
Trpc5	TRUE	TRUE	TRUE
Kcne2	TRUE	FALSE	FALSE
Ugcg	TRUE	FALSE	FALSE
Fosb	TRUE	TRUE	TRUE
Ttyh2	TRUE	FALSE	FALSE
Csrnp3	TRUE	TRUE	FALSE
Mtus2	TRUE	TRUE	FALSE
mt-Rnr1	TRUE	TRUE	FALSE
Fam155a	TRUE	FALSE	FALSE
Slc13a4	TRUE	FALSE	FALSE
Sept6	TRUE	FALSE	FALSE
Ppm1l	TRUE	FALSE	FALSE
Cnrip1	TRUE	FALSE	FALSE
Uba7	TRUE	TRUE	TRUE
Sstr4	TRUE	TRUE	FALSE
Cdh8	TRUE	FALSE	FALSE
Gpr146	TRUE	TRUE	FALSE
Lgals9	TRUE	TRUE	TRUE
Epha7	TRUE	FALSE	FALSE
Vim	TRUE	FALSE	FALSE
Ttc19	TRUE	FALSE	FALSE
Eif2s3y	TRUE	TRUE	TRUE
Isg15	TRUE	TRUE	TRUE
Ddx3y	TRUE	TRUE	TRUE
Adgrl3	TRUE	FALSE	FALSE
Pdgfrb	TRUE	TRUE	FALSE
Pacs1	TRUE	FALSE	FALSE
mt-Nd6	TRUE	TRUE	FALSE
Hr	TRUE	FALSE	FALSE
Mpzl1	TRUE	FALSE	FALSE
Ifi204	TRUE	TRUE	TRUE
Arhgef19	TRUE	TRUE	FALSE
Cpm	TRUE	FALSE	FALSE
Fras1	TRUE	FALSE	FALSE
Rtn4rl2	TRUE	FALSE	FALSE
Nhsl2	TRUE	TRUE	FALSE
Cldn5	TRUE	TRUE	FALSE
Copg2	TRUE	FALSE	FALSE
Slc22a23	TRUE	FALSE	FALSE
Fcgr1	TRUE	TRUE	TRUE
Slc6a7	TRUE	FALSE	FALSE
Mirt1	TRUE	FALSE	FALSE
Mfsd6	TRUE	FALSE	FALSE
Pecam1	TRUE	TRUE	FALSE
Chrna7	TRUE	TRUE	FALSE
Prrg3	TRUE	FALSE	TRUE
Gal3st1	TRUE	FALSE	FALSE
Ptprj	TRUE	FALSE	FALSE
Sh3bp5	TRUE	FALSE	FALSE
D630045J12Rik	TRUE	FALSE	FALSE
Ripor2	TRUE	FALSE	FALSE
Gnaz	TRUE	FALSE	FALSE
Scube1	TRUE	FALSE	FALSE
Adcy3	TRUE	TRUE	FALSE
Nts	TRUE	FALSE	FALSE
Gabra2	TRUE	FALSE	FALSE
Rgs17	TRUE	TRUE	FALSE
Sms	TRUE	FALSE	FALSE
Pygm	TRUE	TRUE	FALSE
Rragd	TRUE	FALSE	FALSE
Dock1	TRUE	FALSE	FALSE
Dgke	TRUE	FALSE	FALSE
F3	TRUE	TRUE	FALSE
Ptch1	TRUE	TRUE	FALSE
Efna3	TRUE	FALSE	FALSE
Mest	TRUE	TRUE	FALSE
Fam171a2	TRUE	FALSE	FALSE
Kazn	TRUE	FALSE	FALSE
Wwtr1	TRUE	FALSE	FALSE
Vamp3	TRUE	FALSE	FALSE
Ppp1r7	TRUE	FALSE	FALSE
Cnksr3	TRUE	FALSE	FALSE
Flywch1	TRUE	FALSE	FALSE
Lrrc4c	TRUE	FALSE	FALSE
H2-K1	TRUE	TRUE	FALSE
Bok	TRUE	TRUE	FALSE
Lrrc4	TRUE	FALSE	FALSE
Cacna1c	TRUE	FALSE	FALSE
Mboat7	TRUE	FALSE	FALSE
Chst11	TRUE	FALSE	FALSE
Btbd8	TRUE	FALSE	FALSE
Krt19	TRUE	FALSE	TRUE
Cdh19	TRUE	TRUE	TRUE
Shisa9	TRUE	FALSE	FALSE
Klhdc7a	TRUE	TRUE	FALSE
Il33	TRUE	TRUE	FALSE
Plod1	TRUE	FALSE	FALSE
Ifit2	TRUE	TRUE	TRUE
Ifit3b	TRUE	TRUE	TRUE
Igfbp2	TRUE	FALSE	FALSE
Ttc9	TRUE	TRUE	TRUE
Plekho2	TRUE	TRUE	FALSE
Wars	TRUE	FALSE	FALSE
Anxa5	TRUE	FALSE	FALSE
Dlgap2	TRUE	FALSE	FALSE
Dnm2	TRUE	FALSE	FALSE
Per1	TRUE	TRUE	FALSE
Elovl1	TRUE	FALSE	FALSE
Samd4	TRUE	FALSE	FALSE
Slc9a3r2	TRUE	FALSE	FALSE
Tceal6	TRUE	FALSE	FALSE
Kcnh7	TRUE	TRUE	FALSE
Syt5	TRUE	FALSE	FALSE
Lsm11	TRUE	FALSE	FALSE
Chid1	TRUE	FALSE	FALSE
Kcnj6	TRUE	TRUE	FALSE
Creb5	TRUE	FALSE	FALSE
Ate1	TRUE	FALSE	FALSE
Sema3c	TRUE	TRUE	FALSE
Pde4d	TRUE	TRUE	FALSE
Lfng	TRUE	TRUE	TRUE
Slc16a2	TRUE	FALSE	FALSE
Rhog	TRUE	FALSE	FALSE
Fam135b	TRUE	FALSE	FALSE
Eif1a	TRUE	FALSE	FALSE
Cdc42ep2	TRUE	FALSE	FALSE
Tjp2	TRUE	FALSE	FALSE
Soga3	TRUE	TRUE	FALSE
Itih3	TRUE	TRUE	TRUE
Fbxo32	TRUE	FALSE	FALSE
Reep2	TRUE	FALSE	FALSE
Dcc	TRUE	TRUE	TRUE
Il34	TRUE	FALSE	FALSE
Adgrl4	TRUE	TRUE	FALSE
Hipk4	TRUE	FALSE	TRUE
Dusp16	TRUE	FALSE	FALSE
Tmem158	TRUE	FALSE	FALSE
Nkrf	TRUE	FALSE	FALSE
Fbxo34	TRUE	FALSE	FALSE
Btaf1	TRUE	TRUE	TRUE
Rragb	TRUE	FALSE	FALSE
Gm37494	TRUE	FALSE	FALSE
Lzts1	TRUE	FALSE	FALSE
Ddc	TRUE	FALSE	FALSE
Xaf1	TRUE	TRUE	TRUE
Kcnt2	TRUE	FALSE	FALSE
Minpp1	TRUE	FALSE	FALSE
Foxp1	TRUE	FALSE	FALSE
Dusp15	TRUE	FALSE	FALSE
Kcnj4	TRUE	FALSE	FALSE
Frmd8	TRUE	FALSE	FALSE
Btrc	TRUE	FALSE	FALSE
Thrsp	TRUE	FALSE	FALSE
Tpm4	TRUE	TRUE	FALSE
Lgi2	TRUE	TRUE	TRUE
Tor1aip1	TRUE	FALSE	FALSE
Kmt5a	TRUE	FALSE	FALSE
Kdm5d	TRUE	TRUE	TRUE
Foxo4	TRUE	TRUE	FALSE
Afap1l1	TRUE	FALSE	FALSE
Chpf	TRUE	FALSE	FALSE
Btbd10	TRUE	FALSE	FALSE
Slco2b1	TRUE	TRUE	FALSE
Exoc6	TRUE	FALSE	FALSE
Plppr5	TRUE	FALSE	FALSE
Lrrn3	TRUE	FALSE	FALSE
Slc7a8	TRUE	FALSE	FALSE
Taf13	TRUE	FALSE	FALSE
Kcna4	TRUE	FALSE	FALSE
C1qc	TRUE	TRUE	FALSE
Slc36a1	TRUE	FALSE	FALSE
Itgbl1	TRUE	FALSE	FALSE
Peli2	TRUE	TRUE	FALSE
Usp53	TRUE	TRUE	FALSE
Rffl	TRUE	FALSE	FALSE
Ajap1	TRUE	FALSE	FALSE
Arhgef10l	TRUE	FALSE	FALSE
45717	TRUE	TRUE	FALSE
Krt222	TRUE	FALSE	FALSE
Zg16	TRUE	FALSE	FALSE
Eva1a	TRUE	TRUE	FALSE
Trim12c	TRUE	TRUE	TRUE
Lamb2	TRUE	FALSE	FALSE
Cyp4f15	TRUE	TRUE	TRUE
Anxa7	TRUE	FALSE	FALSE
Nkx6-2	TRUE	FALSE	FALSE
Nlrc5	TRUE	TRUE	TRUE
Rasgef1b	TRUE	FALSE	FALSE
Bmf	TRUE	TRUE	FALSE
Npr3	TRUE	FALSE	TRUE
Tek	TRUE	TRUE	FALSE
Rftn2	TRUE	TRUE	FALSE
Dock5	TRUE	FALSE	FALSE
Zfp24	TRUE	FALSE	FALSE
Evi2a	TRUE	FALSE	FALSE
Xk	TRUE	FALSE	FALSE
Nde1	TRUE	FALSE	FALSE
Met	TRUE	TRUE	FALSE
Nicn1	TRUE	FALSE	FALSE
Mtus1	TRUE	FALSE	FALSE
5730409E04Rik	TRUE	FALSE	FALSE
Slc9a7	TRUE	TRUE	TRUE
Khdc4	TRUE	TRUE	FALSE
Rusc1	TRUE	FALSE	FALSE
Fosl2	TRUE	TRUE	FALSE
Asns	TRUE	FALSE	FALSE
Spaca6	TRUE	TRUE	TRUE
Nrip1	TRUE	FALSE	FALSE
Lin7a	TRUE	TRUE	FALSE
Sgsm1	TRUE	FALSE	FALSE
B3galnt1	TRUE	FALSE	FALSE
Fam110b	TRUE	FALSE	FALSE
Matn2	TRUE	FALSE	FALSE
Dbp	TRUE	TRUE	TRUE
Eng	TRUE	TRUE	FALSE
Tmem74	TRUE	FALSE	FALSE
Irgm2	TRUE	TRUE	TRUE
Ksr2	TRUE	FALSE	FALSE
Lss	TRUE	FALSE	FALSE
Tceal3	TRUE	FALSE	FALSE
Cacng2	TRUE	FALSE	FALSE
Cldn1	TRUE	FALSE	FALSE
Tmem72	TRUE	FALSE	TRUE
Fam84a	TRUE	FALSE	FALSE
Mx2	TRUE	TRUE	TRUE
Selplg	TRUE	TRUE	FALSE
Dlk1	TRUE	TRUE	FALSE
Entpd5	TRUE	FALSE	FALSE
Rab3b	TRUE	TRUE	FALSE
Npas4	TRUE	TRUE	TRUE
Podxl	TRUE	FALSE	FALSE
Stxbp3	TRUE	FALSE	FALSE
H2-D1	TRUE	TRUE	FALSE
Plekhg1	TRUE	FALSE	FALSE
Uty	TRUE	TRUE	TRUE
Irak2	TRUE	FALSE	FALSE
Cyp2d22	TRUE	TRUE	FALSE
Phlda3	TRUE	FALSE	FALSE
Kcnb2	TRUE	FALSE	FALSE
Ephb6	TRUE	FALSE	FALSE
Vopp1	TRUE	FALSE	FALSE
Dnajb1	TRUE	FALSE	FALSE
Igtp	TRUE	TRUE	TRUE
Zkscan16	TRUE	TRUE	FALSE
Efnb2	TRUE	TRUE	FALSE
Resp18	TRUE	FALSE	FALSE
Ifngr2	TRUE	FALSE	FALSE
Synm	TRUE	FALSE	FALSE
Cntnap4	TRUE	TRUE	FALSE
Magt1	TRUE	TRUE	FALSE
Tnfaip6	TRUE	FALSE	FALSE
Nova2	TRUE	FALSE	FALSE
Rnf144a	TRUE	FALSE	FALSE
Acta2	TRUE	FALSE	FALSE
Cpne8	TRUE	FALSE	FALSE
Gcc2	TRUE	FALSE	FALSE
Usp6nl	TRUE	FALSE	FALSE
Gbp2	TRUE	TRUE	TRUE
Cntfr	TRUE	FALSE	FALSE
Sntg1	TRUE	FALSE	FALSE
Fam174b	TRUE	FALSE	FALSE
B4galnt1	TRUE	FALSE	FALSE
Usp18	TRUE	TRUE	TRUE
Ppm1h	TRUE	FALSE	FALSE
Hdgfl3	TRUE	FALSE	FALSE
B230209E15Rik	TRUE	TRUE	FALSE
Cdh13	TRUE	TRUE	FALSE
Muc13	TRUE	FALSE	FALSE
Elp3	TRUE	FALSE	FALSE
Acvr1c	TRUE	FALSE	TRUE
Calml4	TRUE	FALSE	FALSE
Zdhhc23	TRUE	FALSE	FALSE
Irs2	TRUE	TRUE	FALSE
Mob4	TRUE	FALSE	FALSE
Slc8b1	TRUE	TRUE	TRUE
Zbtb7b	TRUE	FALSE	TRUE
Csmd1	TRUE	FALSE	FALSE
Fcrls	TRUE	FALSE	FALSE
Gpr85	TRUE	FALSE	FALSE
Chrm4	TRUE	TRUE	FALSE
Rassf8	TRUE	FALSE	FALSE
Clip4	TRUE	FALSE	FALSE
Epb41	TRUE	FALSE	FALSE
Tmem246	TRUE	FALSE	FALSE
Cog5	TRUE	FALSE	FALSE
Sspo	TRUE	TRUE	FALSE
Elmo1	TRUE	FALSE	FALSE
Klhl23	TRUE	FALSE	FALSE
Adi1	TRUE	FALSE	FALSE
Cdkl2	TRUE	FALSE	FALSE
Chst3	TRUE	FALSE	FALSE
Slfn2	TRUE	TRUE	TRUE
Crhbp	TRUE	TRUE	FALSE
Scaper	TRUE	TRUE	FALSE
Slc44a5	TRUE	FALSE	FALSE
C1qtnf4	TRUE	FALSE	FALSE
Vsir	TRUE	FALSE	FALSE
Ptgs2	TRUE	FALSE	FALSE
Osbp2	TRUE	FALSE	FALSE
Thsd7b	TRUE	FALSE	FALSE
Gm8995	TRUE	TRUE	TRUE
1700047M11Rik	TRUE	FALSE	FALSE
Jakmip2	TRUE	FALSE	FALSE
Snx33	TRUE	FALSE	FALSE
Tspyl5	TRUE	FALSE	FALSE
Trappc9	TRUE	FALSE	FALSE
Gria4	TRUE	FALSE	FALSE
Garem1	TRUE	TRUE	FALSE
Gal3st3	TRUE	FALSE	FALSE
Zfp804a	TRUE	TRUE	FALSE
E130308A19Rik	TRUE	FALSE	FALSE
Col6a1	TRUE	TRUE	TRUE
Frmd4b	TRUE	FALSE	FALSE
Kdm6a	TRUE	FALSE	FALSE
Pigr	TRUE	FALSE	FALSE
Plac8	TRUE	TRUE	TRUE
Ccdc141	TRUE	TRUE	FALSE
Elavl4	TRUE	FALSE	FALSE
Aff3	TRUE	FALSE	FALSE
Rtl8c	TRUE	FALSE	FALSE
Gm21781	TRUE	TRUE	TRUE
Pnck	TRUE	FALSE	FALSE
Mcfd2	TRUE	FALSE	FALSE
Pde8a	TRUE	FALSE	FALSE
Elovl7	TRUE	FALSE	FALSE
Mfsd2a	TRUE	TRUE	TRUE
Acsl5	TRUE	FALSE	FALSE
Lclat1	TRUE	FALSE	FALSE
Mmp14	TRUE	TRUE	FALSE
Ptpn3	TRUE	FALSE	FALSE
Ephb2	TRUE	FALSE	FALSE
Tgfb2	TRUE	FALSE	FALSE
Rhbdd2	TRUE	FALSE	FALSE
Plcxd2	TRUE	FALSE	TRUE
Drc7	TRUE	TRUE	FALSE
Itpripl2	TRUE	TRUE	FALSE
Sema3d	TRUE	TRUE	FALSE
Cygb	TRUE	FALSE	FALSE
Vstm2b	TRUE	FALSE	FALSE
Tjap1	TRUE	FALSE	FALSE
Rnase4	TRUE	TRUE	FALSE
Sema5b	TRUE	FALSE	TRUE
Nkain3	TRUE	TRUE	FALSE
Tmem2	TRUE	FALSE	FALSE
Fmn1	TRUE	FALSE	TRUE
Fam107b	TRUE	FALSE	FALSE
Fbxo33	TRUE	FALSE	FALSE
Adam17	TRUE	FALSE	FALSE
Mtmr7	TRUE	FALSE	FALSE
Smim10l2a	TRUE	FALSE	FALSE
Kat2b	TRUE	FALSE	FALSE
Lima1	TRUE	FALSE	FALSE
Rhof	TRUE	FALSE	FALSE
Fam169a	TRUE	FALSE	FALSE
Jazf1	TRUE	FALSE	FALSE
Alg10b	TRUE	FALSE	FALSE
Spsb1	TRUE	FALSE	FALSE
Cntnap5c	TRUE	FALSE	FALSE
Tmem9	TRUE	FALSE	FALSE
Syndig1	TRUE	FALSE	FALSE
Pla2g4a	TRUE	TRUE	FALSE
Lars2	TRUE	FALSE	FALSE
Tspan33	TRUE	FALSE	FALSE
Rundc3b	TRUE	FALSE	FALSE
Tmem125	TRUE	FALSE	FALSE
Klf16	TRUE	FALSE	FALSE
Gbp5	TRUE	TRUE	TRUE
Mx1	TRUE	TRUE	TRUE
Kcnj13	TRUE	FALSE	FALSE
Oprl1	TRUE	FALSE	FALSE
Gmps	TRUE	FALSE	FALSE
Amer3	TRUE	TRUE	FALSE
Smad7	TRUE	FALSE	FALSE
Trim56	TRUE	TRUE	FALSE
Nol4	TRUE	FALSE	FALSE
Dusp10	TRUE	FALSE	FALSE
Ccsap	TRUE	FALSE	FALSE
Sstr1	TRUE	TRUE	FALSE
S1pr5	TRUE	FALSE	FALSE
H2-T24	TRUE	TRUE	TRUE
Tmem63c	TRUE	FALSE	FALSE
Efhd1	TRUE	FALSE	FALSE
Cacng3	TRUE	FALSE	FALSE
Dmbt1	TRUE	TRUE	FALSE
Bfsp2	TRUE	FALSE	FALSE
Stxbp6	TRUE	TRUE	TRUE
Nr2f2	TRUE	FALSE	TRUE
Dyrk3	TRUE	FALSE	FALSE
Zdbf2	TRUE	TRUE	FALSE
Atp13a4	TRUE	TRUE	TRUE
Sema3g	TRUE	TRUE	FALSE
Slc35f3	TRUE	FALSE	FALSE
Noct	TRUE	FALSE	FALSE
Pcbp3	TRUE	FALSE	FALSE
Tmem200a	TRUE	FALSE	FALSE
Epn3	TRUE	FALSE	FALSE
Cybrd1	TRUE	TRUE	TRUE
Fam19a2	TRUE	FALSE	FALSE
Malat1	TRUE	TRUE	TRUE
Trim12a	TRUE	TRUE	TRUE
Gsta4	TRUE	FALSE	FALSE
Rtkn	TRUE	FALSE	FALSE
Htr2a	TRUE	FALSE	TRUE
Parp12	TRUE	TRUE	FALSE
Bahd1	TRUE	FALSE	FALSE
Ntng1	TRUE	TRUE	TRUE
Ranbp3l	TRUE	TRUE	TRUE
Rtp1	TRUE	TRUE	TRUE
Npy	TRUE	FALSE	FALSE
Rassf10	TRUE	FALSE	FALSE
Mtmr10	TRUE	FALSE	FALSE
Fgf10	TRUE	FALSE	FALSE
Lgals3	TRUE	FALSE	FALSE
Hs3st1	TRUE	FALSE	FALSE
Fkrp	TRUE	FALSE	FALSE
Slc2a12	TRUE	FALSE	FALSE
St8sia5	TRUE	FALSE	FALSE
Trim30d	TRUE	TRUE	TRUE
Mif4gd	TRUE	FALSE	FALSE
Runx1t1	TRUE	FALSE	FALSE
Ypel1	TRUE	FALSE	FALSE
Slc35f1	TRUE	TRUE	FALSE
Oas1a	TRUE	TRUE	TRUE
Igkc	TRUE	FALSE	FALSE
Parp9	TRUE	TRUE	TRUE
Plcxd3	TRUE	TRUE	FALSE
Elovl2	TRUE	TRUE	FALSE
Cul4b	TRUE	FALSE	FALSE
Hspb1	TRUE	TRUE	TRUE
Prob1	TRUE	TRUE	FALSE
Togaram1	TRUE	FALSE	FALSE
Kif19a	TRUE	FALSE	FALSE
Zfp692	TRUE	FALSE	FALSE
Oxtr	TRUE	FALSE	TRUE
Tmem150c	TRUE	FALSE	FALSE
Spint2	TRUE	FALSE	FALSE
Apln	TRUE	FALSE	TRUE
Chst15	TRUE	FALSE	FALSE
Chdh	TRUE	TRUE	TRUE
Prkaa2	TRUE	TRUE	FALSE
Saa1	TRUE	FALSE	FALSE
Tank	TRUE	FALSE	FALSE
St18	TRUE	TRUE	FALSE
Oprd1	TRUE	TRUE	TRUE
Zc2hc1a	TRUE	FALSE	FALSE
Dgki	TRUE	TRUE	TRUE
Prrt3	TRUE	FALSE	FALSE
Tmem163	TRUE	FALSE	FALSE
C1ql3	TRUE	FALSE	FALSE
Chd7	TRUE	FALSE	FALSE
Ddx60	TRUE	TRUE	TRUE
Siglech	TRUE	TRUE	FALSE
Oaf	TRUE	TRUE	FALSE
Bag4	TRUE	FALSE	FALSE
Itga7	TRUE	TRUE	FALSE
Unc5d	TRUE	TRUE	TRUE
Rap2b	TRUE	FALSE	FALSE
Ppp1r14a	TRUE	FALSE	FALSE
Arap1	TRUE	FALSE	FALSE
Fam217b	TRUE	FALSE	FALSE
Gng4	TRUE	FALSE	FALSE
Tmc7	TRUE	TRUE	FALSE
Sp1	TRUE	FALSE	FALSE
Whrn	TRUE	FALSE	FALSE
AC160637.1	TRUE	TRUE	FALSE
Zfp385b	TRUE	FALSE	FALSE
Zfp831	TRUE	FALSE	FALSE
Arntl	TRUE	FALSE	FALSE
Crybb1	TRUE	TRUE	TRUE
Gm37069	TRUE	TRUE	FALSE
Helz2	TRUE	TRUE	TRUE
Prokr2	TRUE	TRUE	FALSE
Btg2	TRUE	FALSE	FALSE
Hif3a	TRUE	TRUE	TRUE
Smim3	TRUE	TRUE	FALSE
Tspyl3	TRUE	FALSE	FALSE
Cpne2	TRUE	FALSE	FALSE
Rpusd1	TRUE	FALSE	FALSE
Tgfbr2	TRUE	FALSE	FALSE
Slfn9	TRUE	TRUE	TRUE
Fbxo8	TRUE	FALSE	FALSE
Ptpre	TRUE	TRUE	FALSE
Slc9a4	TRUE	FALSE	TRUE
Phf11b	TRUE	TRUE	TRUE
Nyap2	TRUE	FALSE	FALSE
Mme	TRUE	FALSE	FALSE
Ezh2	TRUE	FALSE	FALSE
Otx2	TRUE	FALSE	FALSE
Plekha2	TRUE	FALSE	FALSE
Gm10222	TRUE	TRUE	FALSE
Olfml3	TRUE	FALSE	FALSE
Pmp22	TRUE	FALSE	FALSE
Prr5l	TRUE	FALSE	FALSE
Zfp189	TRUE	FALSE	FALSE
Cavin1	TRUE	FALSE	FALSE
Zc3h12b	TRUE	FALSE	FALSE
Klf10	TRUE	FALSE	FALSE
45720	TRUE	FALSE	FALSE
Arhgap29	TRUE	FALSE	FALSE
Rfx4	TRUE	TRUE	FALSE
Coq8a	TRUE	FALSE	FALSE
Tmem164	TRUE	TRUE	FALSE
Ccdc32	TRUE	FALSE	FALSE
Rasgrp2	TRUE	TRUE	FALSE
Tmem178	TRUE	FALSE	FALSE
Carmil1	TRUE	FALSE	FALSE
Lnpk	TRUE	FALSE	FALSE
Anxa3	TRUE	TRUE	FALSE
D130043K22Rik	TRUE	FALSE	FALSE
Hba-a1	TRUE	FALSE	FALSE
Pim3	TRUE	FALSE	FALSE
Socs2	TRUE	FALSE	FALSE
Lcat	TRUE	FALSE	FALSE
Rtn4r	TRUE	FALSE	FALSE
Pspc1	TRUE	FALSE	FALSE
Zbtb11	TRUE	FALSE	FALSE
Cfap97	TRUE	FALSE	FALSE
Tmem64	TRUE	FALSE	FALSE
Tfeb	TRUE	FALSE	FALSE
Lair1	TRUE	TRUE	FALSE
Igha	TRUE	FALSE	FALSE
C1ql2	TRUE	FALSE	FALSE
Grb10	TRUE	TRUE	FALSE
Frmd5	TRUE	FALSE	FALSE
Lcorl	TRUE	FALSE	FALSE
Tshz1	TRUE	FALSE	FALSE
Lnx1	TRUE	FALSE	FALSE
Xdh	TRUE	TRUE	TRUE
Abcg2	TRUE	FALSE	FALSE
Col11a1	TRUE	FALSE	TRUE
Gm21984	TRUE	FALSE	FALSE
Rab34	TRUE	FALSE	FALSE
Rerg	TRUE	FALSE	FALSE
Kcnj11	TRUE	FALSE	FALSE
Gss	TRUE	FALSE	FALSE
Lrfn1	TRUE	FALSE	FALSE
Fads3	TRUE	FALSE	FALSE
Htr5a	TRUE	TRUE	FALSE
Slc6a9	TRUE	FALSE	FALSE
Atp10a	TRUE	TRUE	FALSE
Stxbp2	TRUE	FALSE	FALSE
Pld2	TRUE	FALSE	FALSE
Lamb1	TRUE	FALSE	FALSE
Gm4202	TRUE	FALSE	FALSE
Tlr3	TRUE	TRUE	FALSE
Ccdc190	TRUE	TRUE	FALSE
Pnpla2	TRUE	FALSE	FALSE
Heatr5a	TRUE	FALSE	FALSE
Itga4	TRUE	FALSE	FALSE
Ifih1	TRUE	TRUE	TRUE
Smpd2	TRUE	TRUE	FALSE
Eln	TRUE	FALSE	FALSE
Nrsn2	TRUE	FALSE	FALSE
Spats2l	TRUE	FALSE	FALSE
Emb	TRUE	FALSE	FALSE
Mospd2	TRUE	FALSE	FALSE
Uchl1	TRUE	FALSE	FALSE
Mchr1	TRUE	FALSE	FALSE
Mindy1	TRUE	FALSE	FALSE
Scml4	TRUE	FALSE	TRUE
Evc2	TRUE	FALSE	FALSE
Pacsin3	TRUE	FALSE	FALSE
Arl5b	TRUE	TRUE	FALSE
Ryr1	TRUE	FALSE	FALSE
Muc2	TRUE	FALSE	FALSE
Pomk	TRUE	FALSE	FALSE
Baiap3	TRUE	FALSE	TRUE
Slc17a8	TRUE	TRUE	TRUE
Aox1	TRUE	TRUE	TRUE
Herc6	TRUE	TRUE	TRUE
Pip5k1b	TRUE	FALSE	FALSE
Gpr176	TRUE	FALSE	FALSE
Dram2	TRUE	FALSE	FALSE
Gucy1a2	TRUE	TRUE	TRUE
Tmem132d	TRUE	TRUE	TRUE
Syt12	TRUE	FALSE	FALSE
Maneal	TRUE	FALSE	FALSE
Sult1a1	TRUE	TRUE	TRUE
Triobp	TRUE	TRUE	FALSE
Tango2	TRUE	FALSE	FALSE
Clca1	TRUE	FALSE	FALSE
Gm13509	TRUE	FALSE	FALSE
Lrp5	TRUE	TRUE	FALSE
Cmpk2	TRUE	FALSE	FALSE
Syt9	TRUE	TRUE	FALSE
Armh4	TRUE	FALSE	FALSE
Akap12	TRUE	FALSE	FALSE
Gprin3	TRUE	FALSE	FALSE
Kctd4	TRUE	FALSE	FALSE
2900052L18Rik	TRUE	TRUE	TRUE
Fkbp1b	TRUE	FALSE	FALSE
Hspa12b	TRUE	TRUE	FALSE
Bmp3	TRUE	TRUE	FALSE
Phactr4	TRUE	FALSE	FALSE
Abtb2	TRUE	FALSE	FALSE
Rgs7	TRUE	FALSE	FALSE
Synpr	TRUE	FALSE	FALSE
Hapln2	TRUE	FALSE	FALSE
Gm19439	TRUE	TRUE	FALSE
Gpr12	TRUE	TRUE	FALSE
Cntnap3	TRUE	FALSE	FALSE
Cdh5	TRUE	TRUE	FALSE
Fcgr3	TRUE	TRUE	FALSE
Sidt1	TRUE	FALSE	FALSE
Frmpd1	TRUE	TRUE	FALSE
Tlcd1	TRUE	TRUE	FALSE
Samd12	TRUE	FALSE	FALSE
Ankrd34b	TRUE	TRUE	FALSE
Tap1	TRUE	TRUE	TRUE
Chrm2	TRUE	TRUE	TRUE
Lurap1l	TRUE	FALSE	FALSE
Rspo3	TRUE	FALSE	TRUE
Pgr	TRUE	TRUE	FALSE
Fam43b	TRUE	FALSE	FALSE
Actn2	TRUE	FALSE	FALSE
Nipal4	TRUE	FALSE	FALSE
Camk1g	TRUE	FALSE	FALSE
Plek	TRUE	TRUE	FALSE
Epcam	TRUE	TRUE	FALSE
Srpk3	TRUE	FALSE	FALSE
Lmo1	TRUE	TRUE	FALSE
Ptgs1	TRUE	TRUE	TRUE
Smarca1	TRUE	FALSE	FALSE
Dpyd	TRUE	TRUE	TRUE
Tshz3	TRUE	FALSE	FALSE
Fbxl2	TRUE	FALSE	FALSE
Cd93	TRUE	FALSE	FALSE
Epha3	TRUE	FALSE	FALSE
Ldlrap1	TRUE	FALSE	FALSE
Tmem198	TRUE	FALSE	FALSE
Adamts3	TRUE	FALSE	FALSE
Fign	TRUE	FALSE	FALSE
Pomgnt2	TRUE	FALSE	FALSE
Kif26a	TRUE	FALSE	FALSE
Tcirg1	TRUE	TRUE	FALSE
mt-Tl1	TRUE	TRUE	TRUE
Wnt4	TRUE	FALSE	TRUE
Rras2	TRUE	FALSE	FALSE
Col8a2	TRUE	FALSE	FALSE
Krt18	TRUE	FALSE	FALSE
Plekhf2	TRUE	TRUE	TRUE
Heph	TRUE	TRUE	TRUE
Phf11d	TRUE	TRUE	TRUE
Slc29a3	TRUE	FALSE	FALSE
Fut10	TRUE	FALSE	FALSE
Kirrel2	TRUE	TRUE	TRUE
Mpped2	TRUE	FALSE	FALSE
St6gal2	TRUE	FALSE	FALSE
Cbr3	TRUE	TRUE	FALSE
Bcar3	TRUE	FALSE	FALSE
Piga	TRUE	FALSE	FALSE
Fam167a	TRUE	FALSE	FALSE
Nxph3	TRUE	FALSE	FALSE
Fmod	TRUE	TRUE	FALSE
Inhbb	TRUE	TRUE	FALSE
Stk32c	TRUE	FALSE	FALSE
Atp8a2	TRUE	TRUE	FALSE
Frem1	TRUE	FALSE	TRUE
Foxo6	TRUE	FALSE	FALSE
Pcdha12	TRUE	TRUE	TRUE
Tor3a	TRUE	TRUE	FALSE
Fcgbp	TRUE	FALSE	FALSE
Tnfsf10	TRUE	TRUE	TRUE
Zic5	TRUE	TRUE	FALSE
Megf11	TRUE	TRUE	FALSE
Pls1	TRUE	FALSE	FALSE
Rab3ip	TRUE	FALSE	FALSE
Gm29650	TRUE	TRUE	TRUE
Prkg1	TRUE	TRUE	FALSE
Muc3	TRUE	TRUE	FALSE
Sik1	TRUE	TRUE	FALSE
Myh11	TRUE	TRUE	FALSE
Tgtp2	TRUE	TRUE	TRUE
Pld4	TRUE	TRUE	FALSE
Galnt18	TRUE	FALSE	FALSE
Cep83os	TRUE	FALSE	FALSE
Stat5b	TRUE	FALSE	FALSE
BC030500	TRUE	FALSE	FALSE
Vwa5b2	TRUE	FALSE	FALSE
Ube2l6	TRUE	TRUE	TRUE
Tacr3	TRUE	FALSE	FALSE
Prr32	TRUE	FALSE	FALSE
Osbpl3	TRUE	FALSE	FALSE
Hps5	TRUE	FALSE	FALSE
Ccdc148	TRUE	FALSE	FALSE
Dtx3l	TRUE	TRUE	TRUE
Samd9l	TRUE	TRUE	TRUE
Rxrg	TRUE	FALSE	TRUE
Mrap2	TRUE	TRUE	FALSE
Schip1	TRUE	FALSE	FALSE
Snhg20	TRUE	FALSE	FALSE
Asap3	TRUE	FALSE	TRUE
Ppfibp2	TRUE	TRUE	FALSE
Unc93b1	TRUE	FALSE	FALSE
Il18	TRUE	TRUE	FALSE
Mical1	TRUE	TRUE	FALSE
Fxyd7	TRUE	FALSE	FALSE
Gpr83	TRUE	FALSE	TRUE
Sms-ps	TRUE	FALSE	FALSE
Eya1	TRUE	TRUE	FALSE
Gm28437	TRUE	TRUE	FALSE
Gm45869	TRUE	TRUE	TRUE
Casr	TRUE	FALSE	FALSE
Chrna4	TRUE	FALSE	FALSE
Galnt6	TRUE	FALSE	FALSE
Rrp12	TRUE	FALSE	FALSE
Tigar	TRUE	FALSE	FALSE
Lyn	TRUE	TRUE	FALSE
Cldn14	TRUE	FALSE	FALSE
Epsti1	TRUE	FALSE	TRUE
Cyp2e1	TRUE	FALSE	FALSE
Tasp1	TRUE	FALSE	FALSE
Zfp488	TRUE	FALSE	FALSE
4930539E08Rik	TRUE	FALSE	FALSE
mt-Nd4l	TRUE	TRUE	FALSE
Wnk3	TRUE	FALSE	FALSE
Triqk	TRUE	FALSE	FALSE
Mob3b	TRUE	FALSE	FALSE
Trpm2	TRUE	FALSE	FALSE
Clec2d	TRUE	TRUE	TRUE
Cry1	TRUE	FALSE	FALSE
Slc15a3	TRUE	TRUE	TRUE
Ttll11	TRUE	FALSE	FALSE
Znrf3	TRUE	FALSE	FALSE
Wdr17	TRUE	FALSE	FALSE
Parvg	TRUE	FALSE	FALSE
Pnpo	TRUE	FALSE	FALSE
Ctsh	TRUE	TRUE	FALSE
Ldlrad3	TRUE	FALSE	FALSE
Mn1	TRUE	TRUE	FALSE
Gabrg3	TRUE	TRUE	FALSE
Plin3	TRUE	FALSE	FALSE
Zfyve21	TRUE	FALSE	FALSE
Dusp5	TRUE	TRUE	TRUE
Zmat4	TRUE	TRUE	FALSE
Rwdd2a	TRUE	FALSE	FALSE
Cpne9	TRUE	TRUE	FALSE
Clvs2	TRUE	FALSE	FALSE
Tspan1	TRUE	FALSE	FALSE
Ccnyl1	TRUE	FALSE	FALSE
Cp	TRUE	TRUE	FALSE
Dtd1	TRUE	FALSE	FALSE
Tbc1d4	TRUE	FALSE	FALSE
Map3k13	TRUE	FALSE	FALSE
Slc24a4	TRUE	TRUE	FALSE
Tesc	TRUE	FALSE	FALSE
Pcdhac1	TRUE	TRUE	TRUE
Oas1b	TRUE	TRUE	TRUE
Kctd16	TRUE	TRUE	FALSE
Cobl	TRUE	TRUE	TRUE
Moxd1	TRUE	FALSE	FALSE
Klhl4	TRUE	FALSE	FALSE
Cd33	TRUE	TRUE	FALSE
Gadd45b	TRUE	TRUE	FALSE
Mamld1	TRUE	FALSE	FALSE
2900040C04Rik	TRUE	FALSE	FALSE
Slc16a14	TRUE	TRUE	FALSE
Hgsnat	TRUE	FALSE	FALSE
Krt77	TRUE	FALSE	FALSE
Cdh9	TRUE	FALSE	FALSE
Cysltr2	TRUE	TRUE	FALSE
Aff2	TRUE	TRUE	FALSE
mt-Te	TRUE	TRUE	FALSE
Mir9-3hg	TRUE	FALSE	FALSE
Syt14	TRUE	FALSE	FALSE
Kcnh2	TRUE	FALSE	FALSE
Apob	TRUE	FALSE	FALSE
Oit1	TRUE	FALSE	FALSE
Gm5431	TRUE	TRUE	TRUE
Ccr5	TRUE	TRUE	FALSE
Oscp1	TRUE	FALSE	FALSE
Gm21742	TRUE	TRUE	TRUE
Lrrk2	TRUE	FALSE	FALSE
Msx1	TRUE	FALSE	FALSE
A730017C20Rik	TRUE	FALSE	FALSE
Slc45a3	TRUE	FALSE	FALSE
Shc1	TRUE	FALSE	FALSE
Erich3	TRUE	TRUE	FALSE
Lcp1	TRUE	TRUE	FALSE
Rasl10a	TRUE	FALSE	FALSE
Trim30b	TRUE	TRUE	TRUE
P2ry13	TRUE	TRUE	FALSE
Gm5454	TRUE	TRUE	FALSE
Gpt	TRUE	FALSE	FALSE
Col1a1	TRUE	FALSE	FALSE
Clvs1	TRUE	TRUE	FALSE
Notch4	TRUE	TRUE	FALSE
Lonrf3	TRUE	FALSE	FALSE
Gm19410	TRUE	FALSE	FALSE
Eml3	TRUE	FALSE	FALSE
Gli2	TRUE	TRUE	FALSE
Slc6a12	TRUE	TRUE	TRUE
Capn11	TRUE	FALSE	TRUE
Rhoc	TRUE	TRUE	FALSE
Lgals4	TRUE	FALSE	FALSE
1700086L19Rik	TRUE	TRUE	FALSE
Gjb1	TRUE	FALSE	FALSE
Jag1	TRUE	TRUE	FALSE
Lims2	TRUE	FALSE	FALSE
Ccdc92b	TRUE	FALSE	FALSE
Efcab1	TRUE	FALSE	FALSE
Lmbr1	TRUE	FALSE	FALSE
Smim17	TRUE	FALSE	FALSE
Cyp4x1	TRUE	FALSE	FALSE
AI480526	TRUE	FALSE	TRUE
Usp13	TRUE	TRUE	FALSE
Sema3b	TRUE	FALSE	FALSE
Zbp1	TRUE	TRUE	TRUE
Lgr6	TRUE	TRUE	TRUE
Hnmt	TRUE	FALSE	FALSE
Gm5415	TRUE	FALSE	FALSE
Kcnk13	TRUE	FALSE	FALSE
Gm47163	TRUE	FALSE	FALSE
Gm21887	TRUE	FALSE	TRUE
Gm9954	TRUE	FALSE	FALSE
Erap1	TRUE	FALSE	FALSE
Klhl11	TRUE	TRUE	TRUE
Gas1	TRUE	TRUE	TRUE
Erg	TRUE	TRUE	FALSE
Tram1l1	TRUE	FALSE	FALSE
Tmtc2	TRUE	FALSE	FALSE
Snhg8	TRUE	FALSE	FALSE
Tmem196	TRUE	FALSE	TRUE
Gpr63	TRUE	FALSE	FALSE
Aspn	TRUE	TRUE	TRUE
Xlr3b	TRUE	TRUE	TRUE
Pcdha5	TRUE	TRUE	TRUE
Olfml1	TRUE	FALSE	FALSE
Clic5	TRUE	TRUE	FALSE
Ifi213	TRUE	TRUE	TRUE
Cdh12	TRUE	TRUE	FALSE
Slc45a1	TRUE	FALSE	FALSE
Ifi47	TRUE	TRUE	TRUE
Gm28064	TRUE	TRUE	TRUE
Coro2a	TRUE	FALSE	FALSE
Zfp36	TRUE	FALSE	FALSE
Tmem141	TRUE	FALSE	FALSE
Mgat4c	TRUE	FALSE	FALSE
D130017N08Rik	TRUE	FALSE	FALSE
Tead3	TRUE	TRUE	TRUE
Chchd6	TRUE	FALSE	FALSE
Gpr135	TRUE	FALSE	FALSE
Spp1	TRUE	TRUE	TRUE
Pcdhga3	TRUE	TRUE	FALSE
Grem2	TRUE	TRUE	FALSE
Slc26a10	TRUE	FALSE	FALSE
Lrfn2	TRUE	FALSE	FALSE
Defb11	TRUE	FALSE	FALSE
Ovgp1	TRUE	TRUE	TRUE
Srd5a1	TRUE	FALSE	FALSE
Metrn	TRUE	FALSE	FALSE
Gm29771	TRUE	FALSE	FALSE
Lbp	TRUE	TRUE	FALSE
Cyb5r1	TRUE	FALSE	FALSE
Sprr2a3	TRUE	FALSE	FALSE
Ccl27a	TRUE	FALSE	TRUE
Gm12250	TRUE	TRUE	TRUE
Vegfd	TRUE	FALSE	TRUE
Svil	TRUE	TRUE	FALSE
Galnt14	TRUE	FALSE	FALSE
Dhx58	TRUE	TRUE	TRUE
Esam	TRUE	FALSE	FALSE
Ccl12	TRUE	FALSE	TRUE
Myo1e	TRUE	FALSE	FALSE
Nkd1	TRUE	FALSE	FALSE
Gbp6	TRUE	TRUE	TRUE
Eid2	TRUE	FALSE	FALSE
Krt20	TRUE	TRUE	FALSE
Tmem14a	TRUE	FALSE	FALSE
Lncppara	TRUE	TRUE	TRUE
Mcc	TRUE	TRUE	FALSE
Pantr2	TRUE	TRUE	TRUE
2600014E21Rik	TRUE	FALSE	FALSE
Fgd3	TRUE	FALSE	FALSE
Myh7	TRUE	FALSE	FALSE
Ret	TRUE	FALSE	FALSE
Dact2	TRUE	FALSE	FALSE
Lbr	TRUE	FALSE	FALSE
Zc3hav1	TRUE	TRUE	FALSE
Palm2	TRUE	TRUE	FALSE
Trpv4	TRUE	FALSE	FALSE
Sema4c	TRUE	FALSE	FALSE
Kcnk12	TRUE	TRUE	FALSE
Esrrg	TRUE	TRUE	FALSE
Emx2	TRUE	TRUE	FALSE
Gm6548	TRUE	TRUE	TRUE
Cyba	TRUE	FALSE	FALSE
Galnt13	TRUE	TRUE	TRUE
Ly6g	TRUE	FALSE	FALSE
Foxc1	TRUE	FALSE	FALSE
Pcdha9	TRUE	TRUE	TRUE
Synpo2	TRUE	FALSE	FALSE
Rbms2	TRUE	TRUE	FALSE
Cntnap5a	TRUE	TRUE	TRUE
Amz1	TRUE	FALSE	FALSE
Gm44645	TRUE	TRUE	TRUE
Tarbp2	TRUE	FALSE	FALSE
Spag5	TRUE	TRUE	FALSE
1700001L05Rik	TRUE	TRUE	FALSE
Celf6	TRUE	FALSE	FALSE
Lrrc20	TRUE	FALSE	FALSE
Ptprc	TRUE	TRUE	FALSE
Rbms3	TRUE	FALSE	FALSE
Steap1	TRUE	FALSE	FALSE
Tnc	TRUE	FALSE	FALSE
Satb2	TRUE	TRUE	TRUE
Acvrl1	TRUE	TRUE	FALSE
Ccdc184	TRUE	TRUE	FALSE
Retsat	TRUE	FALSE	FALSE
Plk3	TRUE	FALSE	FALSE
Pik3ap1	TRUE	TRUE	TRUE
Robo4	TRUE	TRUE	FALSE
Pcdha3	TRUE	TRUE	FALSE
Lamc3	TRUE	FALSE	FALSE
Lyrm7	TRUE	FALSE	FALSE
Fstl4	TRUE	TRUE	TRUE
Grm2	TRUE	FALSE	FALSE
AW551984	TRUE	TRUE	FALSE
Fgd5	TRUE	FALSE	FALSE
Abcc9	TRUE	FALSE	FALSE
Insc	TRUE	FALSE	FALSE
Elf1	TRUE	FALSE	FALSE
Btbd11	TRUE	TRUE	FALSE
2810410L24Rik	TRUE	FALSE	FALSE
1700016P03Rik	TRUE	TRUE	FALSE
Rabep2	TRUE	FALSE	FALSE
Peli3	TRUE	TRUE	FALSE
Il23a	TRUE	TRUE	FALSE
Etv4	TRUE	TRUE	TRUE
Ntsr1	TRUE	TRUE	TRUE
Prkar2b	TRUE	TRUE	FALSE
Sema4b	TRUE	FALSE	FALSE
Trem2	TRUE	FALSE	FALSE
Oas2	TRUE	TRUE	TRUE
Ceacam2	TRUE	FALSE	FALSE
B230217O12Rik	TRUE	FALSE	FALSE
Bex1	TRUE	FALSE	FALSE
AI504432	TRUE	TRUE	FALSE
Siglec1	TRUE	TRUE	TRUE
Mylk3	TRUE	FALSE	FALSE
Fam78b	TRUE	FALSE	FALSE
Tshb	TRUE	FALSE	FALSE
Slc39a11	TRUE	FALSE	FALSE
Gm28661	TRUE	TRUE	TRUE
Prima1	TRUE	FALSE	FALSE
Amy1	TRUE	FALSE	FALSE
Gm17922	TRUE	FALSE	FALSE
Borcs5	TRUE	FALSE	FALSE
Tunar	TRUE	TRUE	FALSE
Tff3	TRUE	FALSE	FALSE
Tgm2	TRUE	FALSE	FALSE
Serpina3k	TRUE	FALSE	FALSE
1110032F04Rik	TRUE	FALSE	FALSE
A230103L15Rik	TRUE	TRUE	TRUE
Cdkl4	TRUE	TRUE	FALSE
Clca4b	TRUE	FALSE	FALSE
Zfp382	TRUE	FALSE	FALSE
Mir99ahg	TRUE	FALSE	FALSE
Stk17b	TRUE	FALSE	FALSE
Pcdhga1	TRUE	TRUE	FALSE
BC147527	TRUE	TRUE	TRUE
Coq10b	TRUE	FALSE	TRUE
Heyl	TRUE	TRUE	TRUE
Gm4070	TRUE	TRUE	FALSE
Ifi27l2a	TRUE	TRUE	TRUE
Ly86	TRUE	FALSE	FALSE
Rbm12	TRUE	FALSE	FALSE
Nxpe3	TRUE	FALSE	FALSE
Slc29a4	TRUE	FALSE	FALSE
Gm26917	TRUE	FALSE	TRUE
Sgpp2	TRUE	FALSE	FALSE
Uaca	TRUE	FALSE	FALSE
Tmem243	TRUE	FALSE	FALSE
Mug1	TRUE	FALSE	FALSE
Afap1l2	TRUE	FALSE	FALSE
Tlr7	TRUE	TRUE	FALSE
Alox5	TRUE	FALSE	FALSE
Adh1	TRUE	FALSE	TRUE
Lrrk1	TRUE	TRUE	FALSE
Apoa1	TRUE	FALSE	FALSE
Fhod3	TRUE	TRUE	FALSE
Arhgap4	TRUE	TRUE	FALSE
2900022M07Rik	TRUE	FALSE	FALSE
Lrrc1	TRUE	FALSE	FALSE
9930111J21Rik2	TRUE	TRUE	TRUE
Id1	TRUE	TRUE	FALSE
C3	TRUE	TRUE	FALSE
Gc	TRUE	FALSE	FALSE
Ptpn14	TRUE	FALSE	FALSE
Fyb	TRUE	FALSE	FALSE
Flrt3	TRUE	FALSE	FALSE
Otof	TRUE	TRUE	FALSE
Ifi35	TRUE	TRUE	TRUE
Wfdc2	TRUE	FALSE	FALSE
M5C1000I18Rik	TRUE	FALSE	FALSE
Hk2	TRUE	FALSE	FALSE
Irf8	TRUE	TRUE	FALSE
Gpc3	TRUE	FALSE	FALSE
Sval1	TRUE	FALSE	FALSE
Ptprr	TRUE	FALSE	FALSE
Zfas1	TRUE	TRUE	FALSE
Fam185a	TRUE	TRUE	FALSE
Slc41a2	TRUE	FALSE	FALSE
Cdh3	TRUE	FALSE	FALSE
Gm40578	TRUE	FALSE	FALSE
Snhg5	TRUE	TRUE	FALSE
Cep85	TRUE	FALSE	FALSE
Dmp1	TRUE	TRUE	TRUE
Clic1	TRUE	TRUE	FALSE
Mrc1	TRUE	TRUE	FALSE
Dnah10	TRUE	TRUE	FALSE
Pebp1	TRUE	FALSE	FALSE
Drd5	TRUE	FALSE	FALSE
Cdh18	TRUE	TRUE	TRUE
Ly75	TRUE	TRUE	TRUE
4933439C10Rik	TRUE	FALSE	FALSE
Psme2b	TRUE	FALSE	FALSE
Prr5	TRUE	TRUE	TRUE
Gm10925	TRUE	TRUE	TRUE
Col5a3	TRUE	TRUE	TRUE
Apold1	TRUE	TRUE	TRUE
Elf3	TRUE	FALSE	FALSE
Cd300c2	TRUE	FALSE	FALSE
Rsph9	TRUE	FALSE	FALSE
Slc38a11	TRUE	TRUE	TRUE
Mup3	TRUE	FALSE	FALSE
Zic2	TRUE	FALSE	FALSE
2210408I21Rik	TRUE	TRUE	FALSE
Tcf7l2	TRUE	TRUE	FALSE
Il16	TRUE	FALSE	FALSE
A730017L22Rik	TRUE	TRUE	TRUE
Tap2	TRUE	FALSE	FALSE
Slc1a6	TRUE	FALSE	FALSE
Lrriq1	TRUE	TRUE	FALSE
Pla2g2f	TRUE	FALSE	FALSE
Gata2	TRUE	TRUE	FALSE
Col7a1	TRUE	FALSE	FALSE
Cdhr5	TRUE	FALSE	FALSE
Plppr1	TRUE	TRUE	FALSE
Prrg1	TRUE	FALSE	FALSE
Olfm4	TRUE	FALSE	FALSE
Krt73	TRUE	TRUE	FALSE
Ccdc9b	TRUE	TRUE	FALSE
Atp10b	TRUE	FALSE	FALSE
Mki67	TRUE	FALSE	FALSE
Cfap46	TRUE	TRUE	FALSE
Ppp1r26	TRUE	FALSE	FALSE
Ebp	TRUE	FALSE	FALSE
Mlip	TRUE	FALSE	FALSE
[truncated: 2,243 more rows]
