# Supplementary material for: Deletion of Glutamate Delta 1 Receptor Leads to Heterogeneous Transcription and Synaptic Gene Alterations Across Brain Regions
Source: Int J Mol Sci. 2025 Dec 20;27(1):67. doi: 10.3390/ijms27010067 (PMC12785485; doi:10.3390/ijms27010067)
Supplement: Supplementary file 1 [file ijms-27-00067-s001.zip › Supplementary Data/Supplementary Data 6.xls]

## Sheet: ClueGO Results
ID	Term	Ontology Source	Term PValue	Term PValue Corrected with Bonferroni step down	Group PValue	Group PValue Corrected with Bonferroni step down	GOLevels	GOGroups	% Associated Genes	Nr. Genes	Associated Genes Found
GO:0005004	GPI-linked ephrin receptor activity	GO_MolecularFunction-EBI-UniProt-GOA-ACAP-ARAP_25.05.2022_00h00	0.00206441	0.0165152	0.00206441	0.00412881	[7, 9]	Group00	57.1429	4	[Epha3, Epha7, Epha8, Ntrk3]
GO:0005220	inositol 1,4,5-trisphosphate-sensitive calcium-release channel activity	GO_MolecularFunction-EBI-UniProt-GOA-ACAP-ARAP_25.05.2022_00h00	0.00116336	0.0104703	0.00116336	0.00349009	[8, 9, 10, 11]	Group01	50	5	[Hap1, Itpr1, Itpr2, Itpr3, Myo5a]
GO:0005295	neutral amino acid:sodium symporter activity	GO_MolecularFunction-EBI-UniProt-GOA-ACAP-ARAP_25.05.2022_00h00	0.00693315	0.048532	0.00693315	0.00693315	[6, 7, 8, 9, 10, 11]	Group02	60	3	[Slc38a1, Slc38a2, Slc6a9]
GO:0005354	galactose transmembrane transporter activity	GO_MolecularFunction-EBI-UniProt-GOA-ACAP-ARAP_25.05.2022_00h00	0.00693315	0.048532	0.00693315	0.00693315	[7]	Group03	60	3	[Slc2a3, Slc45a1, Slc5a1]
GO:0010693	negative regulation of alkaline phosphatase activity	GO_MolecularFunction-EBI-UniProt-GOA-ACAP-ARAP_25.05.2022_00h00	0.00693315	0.048532	0.00693315	0.00693315	[5, 6, 7, 8]	Group04	60	3	[Ahr, Sema4d, Tgfb2]
GO:0086007	voltage-gated calcium channel activity involved in cardiac muscle cell action potential	GO_MolecularFunction-EBI-UniProt-GOA-ACAP-ARAP_25.05.2022_00h00	0.00693315	0.048532	0.00693315	0.00693315	[7, 8, 9, 10]	Group05	60	3	[Cacna1c, Cacna2d1, Cacnb2]
GO:0140135	mechanosensitive cation channel activity	GO_MolecularFunction-EBI-UniProt-GOA-ACAP-ARAP_25.05.2022_00h00	0.00693315	0.048532	0.00693315	0.00693315	[6, 7]	Group06	60	3	[Kcnk4, Nalf1, Trpv4]
GO:1900004	negative regulation of serine-type endopeptidase activity	GO_MolecularFunction-EBI-UniProt-GOA-ACAP-ARAP_25.05.2022_00h00	0.000629858	0.00629858	0.000629858	0.00251943	[6, 7]	Group07	55.5556	5	[Anxa8, Serpina1b, Serpina1d, Serpina1e, Spink1]
GO:1901843	positive regulation of high voltage-gated calcium channel activity	GO_MolecularFunction-EBI-UniProt-GOA-ACAP-ARAP_25.05.2022_00h00	0.00693315	0.048532	0.00693315	0.00693315	[6, 7, 8, 9, 10, 11, 12]	Group08	60	3	[Cacna2d1, Cacnb2, Fgf14]
GO:1901979	regulation of inward rectifier potassium channel activity	GO_MolecularFunction-EBI-UniProt-GOA-ACAP-ARAP_25.05.2022_00h00	0.00206441	0.0165152	0.00206441	0.00412881	[6, 7, 8, 9, 10, 11]	Group09	57.1429	4	[Itgb1, Kcne2, Kcnj3, Trem2]
