# Supplementary material for: Deletion of Glutamate Delta 1 Receptor Leads to Heterogeneous Transcription and Synaptic Gene Alterations Across Brain Regions
Source: Int J Mol Sci. 2025 Dec 20;27(1):67. doi: 10.3390/ijms27010067 (PMC12785485; doi:10.3390/ijms27010067)
Supplement: Supplementary file 1 [file ijms-27-00067-s001.zip › Supplementary Data/Supplementary Data 7.xlsx]

## Sheet: Sheet1
	Cholinergic synapse	Glutamatergic synapse	Synaptic vesicle cycle	GABAergic synapse	Serotonergic synapse	Dopaminergic synapse
Hi-DOWN	Chrna4/Adcy8/Chrm4/Chrm5	Slc17a6/Adcy8/Grm4/Grm8
St-DWON			Stx1a/MGP_C57BL6NJ_G0016273/Slc17a7
St-UP			Unc13c/Slc6a11/Slc17a6/Atp6v1c2
Cb-DOWN	Camk2a/Chrm2/Kcnj2/Chrna3/Kcnj4/Chrna7/Kcnq3/Chrm1/Gng7/Kcnq5/Adcy5/Gng2/Camk2g/Hras/Adcy2/Kcnq4			Hap1/Gabrg3/Gabra3/Gabarapl1/Glul/Slc6a11/Gng7/Gm9962/Adcy5/Gabra5/Gng2/Gabrg1/Gabre/Gabrq/Adcy2	Htr1a/Htr4/Gng7/Ptgs1/Htr6/Adcy5/Gng2/Hras/Ddc/Cyp2j6/Htr2a/Rapgef3	Drd2/Camk2a/Ppp2r2b/Caly/Kif5a/Gng7/Adcy5/Gng2/Camk2g/Ddc/Drd5/Drd1
Cb-UP	Plcb3/Gm16183/Fos/Cacna1a/Itpr1/Adcy1/Camk4	Plcb3/Gm16183/Grm4/Grin2c/Cacna1a/Itpr1/Adcy1/Grm1/Slc1a6	Gm16183/Slc6a5/MGP_C57BL6NJ_G0016273/Cacna1a/Slc1a6		Plcb3/Gm16183/Cacna1a/Itpr1/Gm36937/Dusp1	Th/Plcb3/Gm16183/Arntl/Fos/Mapk13/Ppp2r1b/Cacna1a/Itpr1/Mapk12/Gm36937/1700003D09Rik
Cx-DOWN	Chrm3/Camk2g/Adcy1/Adcy9/Kcnj3/Cacna1a/Pik3r1/Prkcb/Itpr1/Kcnq5/Kcnj6/Adcy2/Kcnq3/Chrna4/Kcnj12/Kcnq4/Chrm1	Grin2a/Adcy1/Adcy9/Grm2/Kcnj3/Cacna1a/Grm8/Homer1/Prkcb/Gls2/Gria4/Itpr1/Shank1/Adcy2/Dlgap1/Pla2g4e		Adcy1/Gabra1/Adcy9/Cacna1a/Prkcb/Gls2/Gabbr2/Kcnj6/Adcy2	Kcnj3/Cacna1a/Htr5a/Prkcb/Itpr1/Kcnj6/Kcnj9/Kcnn2/Tph2/Pla2g4e	Mapk11/Camk2g/Grin2a/Mapk10/Kcnj3/Cacna1a/Prkcb/Gria4/Itpr1/Kcnj6/Kcnj9/MGP_C57BL6NJ_G0026202
Cx-UP				Hap1/Gng7/Gabrq/Gabrg1/Gng4/Adcy5/Gabre/Slc6a11/Gnb4/Gabra2/Abat		Gng7/Gng4/Adcy5/1700003D09Rik/Camk2d/Gnb4/Caly/Drd1/Kcnj5/Drd2/Ppp1r1b/Gnal
