# Supplementary material for: Deletion of Glutamate Delta 1 Receptor Leads to Heterogeneous Transcription and Synaptic Gene Alterations Across Brain Regions
Source: Int J Mol Sci. 2025 Dec 20;27(1):67. doi: 10.3390/ijms27010067 (PMC12785485; doi:10.3390/ijms27010067)
Supplement: Supplementary file 1 [file ijms-27-00067-s001.zip › Supplementary Data/Supplementary Data 8.xls]

## Sheet: Sheet1
interactors	interactors	DEGs	DEGs	ASD	ID
Hspa5	HSPA5	Elk1	ELK1	ABAT	ABCC9
Camk2a	CAMK2A	Grid1	GRID1	ABCA10	ABCD1
Icam5	ICAM5	Syt2	SYT2	ABCA13	ABCD4
Hint1	HINT1	Sncb	SNCB	ABCA7	ABHD5
Gfap	GFAP	Neat1	NEAT1	ABCE1	ACAD9
Pkm	PKM	Klhdc7a	KLHDC7A	ABL2	ACBD6
Sirt2	SIRT2	Cdk5rap2	CDK5RAP2	ACE	ACO2
Camk2b	CAMK2B	Sst	SST	ACHE	ACOX1
Dnm1	DNM1	Ccdc187	CCDC187	ACTB	ACSF3
Rab1A	RAB1A	Dnah2	DNAH2	ACTL6B	ACSL4
Map4	MAP4	Mid1	MID1	ACTN4	ACTB
Syn2	SYN2	Sned1	SNED1	ACY1	ACTG1
Krt16	KRT16	Hrh3	HRH3	ADA	ACVR1
Pnma8a	PNMA8A	Cbln2	CBLN2	ADCY3	ADAR
Psmd11	PSMD11	-	-	ADCY5	ADCK3
Hsp90aa1	HSP90AA1	Vip	VIP	ADGRL1	ADK
Hnrnpa2b1	HNRNPA2B1	Cplx3	CPLX3	ADK	ADNP
Eno1	ENO1	Cnih3	CNIH3	ADNP	ADRA2B
Glud1	GLUD1	Fhod3	FHOD3	ADORA3	ADSL
Rpl34	RPL34	Vwa3a	VWA3A	ADSL	AFF2
Pgk1	PGK1	Vwc2l	VWC2L	ADSS2	AGA
Anxa5	ANXA5	Emp2	EMP2	AFF2	AGPAT2
Rpl7	RPL7	Lgi2	LGI2	AGAP1	AGTR2
Ighg1	IGHG1	Mgst3	MGST3	AGAP2	AHCY
Arf3	ARF3	Hspg2	HSPG2	AGAP5	AHI1
Thy1	THY1	Zmat4	ZMAT4	AGBL4	AIFM1
Slc25a4	SLC25A4	Sowahb	SOWAHB	AGMO	AIMP1
Syp	SYP	Olfm2	OLFM2	AGO1	AK1
Sfpq	SFPQ	Lrrc23	LRRC23	AGO2	AKT3
Eef2	EEF2	Vwa5b1	VWA5B1	AGO3	ALDH18A1
Tubb2a	TUBB2A	Myh6	MYH6	ABCA2	ALDH3A2
Psma8	PSMA8	Notch2	NOTCH2	AGO4	ALDH5A1
Krt2	KRT2	Prdm16	PRDM16	AGTR2	ALG1
Dstn	DSTN	Pvalb	PVALB	AHDC1	ALG12
Snap91	SNAP91	Cfap44	CFAP44	AHI1	ALG13
Ap1b1	AP1B1	Lrrtm3	LRRTM3	AHNAK	ALG2
Ywhah	YWHAH	Dsc3	DSC3	AKAP9	ALG3
Dpysl2	DPYSL2	Nxph3	NXPH3	ALDH1A3	ALG6
Sub1	SUB1	Tox	TOX	ALDH1L1	ALG9
Atp1a1	ATP1A1	Kank1	KANK1	ALDH5A1	AMT
Atp5pd	ATP5PD	Gm13111	GM13111	ALG6	ANK3
Pdha1	PDHA1	Npy	NPY	AMPD1	ANKH
Nptn	NPTN	MGP_C57BL6NJ_G0033646	MGP_C57BL6NJ_G0033646	AMT	ANKRD11
Sod1	SOD1	-	-	ANK2	ANO10
Eef1g	EEF1G	Gbp4	GBP4	ANK3	AP1S1
Clta	CLTA	H2-K1	H2-K1	ANKRD11	AP1S2
Crmp1	CRMP1	Ttc16	TTC16	ANKRD17	AP3B1
Tpi1	TPI1	Necab1	NECAB1	ANKS1B	AP4B1
C1qa	C1QA	Gm7694	GM7694	ANP32A	AP4E1
Gstm1	GSTM1	Rab3b	RAB3B	ANXA1	AP4M1
Rab3a	RAB3A	Lama5	LAMA5	AP1S2	AP4S1
Rpl37a	RPL37A	Slc15a2	SLC15A2	AP2M1	APTX
Mapk3	MAPK3	Prss12	PRSS12	AP2S1	ARFGEF2
Cltc	CLTC	Crocc2	CROCC2	APBA2	ARHGEF6
Rab11b	RAB11B	Mycbpap	MYCBPAP	APBB1	ARHGEF9
Bsn	BSN	Rspo3	RSPO3	APH1A	ARID1A
Gpm6a	GPM6A	Chst8	CHST8	ARF3	ARID1B
Stxbp1	STXBP1	Defb11	DEFB11	ARHGAP11B	ARL13B
Arpc4	ARPC4	Col27a1	COL27A1	ARHGAP32	ARL14EP
Rpl3l	RPL3L	Mmp14	MMP14	ARHGAP5	ARL6
Stx1b	STX1B	Heg1	HEG1	ARHGEF10	ARX
Prdx5	PRDX5	Dnah12	DNAH12	ADORA2A	ASCC3
Mbp	MBP	Eps8l2	EPS8L2	ADRB2	ASCL1
Atp6v1b2	ATP6V1B2	Rprm	RPRM	ARHGEF2	ASL
Add1	ADD1	Plxdc1	PLXDC1	ARHGEF9	ASPA
Atp6v1a	ATP6V1A	Bmp3	BMP3	ARID1B	ASPM
Bsg	BSG	Ttll6	TTLL6	AR	ASXL1
Rps13	RPS13	Rnf213	RNF213	ARID2	ATP1A2
Vdac1	VDAC1	MGP_C57BL6NJ_G0029643	MGP_C57BL6NJ_G0029643	ARNT2	ATP2A2
Atp6v1c2	ATP6V1C2	Trim56	TRIM56	ARX	ATP6AP2
Rab14	RAB14	Etv1	ETV1	ASAP2	ATP6V0A2
Ap2m1	AP2M1	-	-	ASB14	ATP7A
Ckmt1	CKMT1	Rims3	RIMS3	ASH1L	ATR
Eef1a1	EEF1A1	-	-	ASMT	ATRX
Tnr	TNR	Dnah10	DNAH10	ASPM	AUH
C1qc	C1QC	Nts	NTS	ASTN2	AUTS2
Hpca	HPCA	Prelp	PRELP	ASXL3	B3GALNT2
		Sorbs3	SORBS3	ATP10A	B3GALTL
Ndufa6	NDUFA6	Doc2a	DOC2A	ATP1A1	B4GALNT1
Rps18	RPS18	Dnah3	DNAH3	ATP1A3	B4GALT1
Got1	GOT1	Gyltl1b	GYLTL1B	ATP2B1	B4GALT7
Septin8	SEPTIN8	Plk5	PLK5	ATP2B2	BBS1
Pebp1	PEBP1	Kcnab3	KCNAB3	ATP6V0A2	BBS10
Rps6	RPS6	Cfap43	CFAP43	ATRX	BBS12
Igkc	IGKC	Col15a1	COL15A1	AUTS2	BBS2
Gpi	GPI	Dock5	DOCK5	AVPR1A	BBS4
Sptbn1	SPTBN1	Slc38a3	SLC38A3	AZGP1	BBS5
Krt42	KRT42	MGP_C57BL6NJ_G0015893	MGP_C57BL6NJ_G0015893	BACE1	BBS7
Ndufs1	NDUFS1	Ctnnal1	CTNNAL1	BAIAP2L1	BBS9
Myo5a	MYO5A	Postn	POSTN	BAZ2B	BCAP31
Atp5po	ATP5PO	Kcnk3	KCNK3	BBS4	BCKDHA
Slc6a1	SLC6A1	Hpgds	HPGDS	BCAS1	BCKDHB
Myl12b	MYL12B	Pelo	PELO	BCKDK	BCOR
Lsm4	LSM4	Igsf21	IGSF21	BCL11A	BCS1L
Phb2	PHB2	Mthfd1l	MTHFD1L	BCL11B	BLM
Gstp1	GSTP1	Btbd11	BTBD11	BCORL1	BRAF
Map2	MAP2	Crhbp	CRHBP	BICRA	BRWD3
Atp5f1b	ATP5F1B	Lrrc74b	LRRC74B	BIRC6	BSCL2
Krt1	KRT1	Tac1	TAC1	BRAF	BUB1B
		Dnali1	DNALI1	BRCA2	C12orf57
Map1b	MAP1B	Ccdc108	CCDC108	BRD4	C5orf42
Cpne5	CPNE5	Cort	CORT	BRINP3	CA2
Dpysl5	DPYSL5	Cfap70	CFAP70	BRSK2	CA8
Dnhd1	DNHD1	Col5a3	COL5A3	BRWD3	CACNA1C
Snap25	SNAP25	Sec14l5	SEC14L5	BST1	CACNA1G
Pea15	PEA15	Ntsr1	NTSR1	BTAF1	CACNA2D2
Atp5f1a	ATP5F1A	Slc17a6	SLC17A6	BTRC	CAPN10
Pgam1	PGAM1	Parp4	PARP4	C12orf57	CASK
Ina	INA	Srpk3	SRPK3	C15orf62	CASP2
Slc25a5	SLC25A5	Brinp3	BRINP3	C4B	CBS
Syngr1	SYNGR1	Chrna4	CHRNA4	CA6	CC2D1A
Ppp3ca	PPP3CA	Ifi27	IFI27	CACNA1A	CC2D2A
Hsp90ab1	HSP90AB1	H2-Eb1	H2-EB1	CACNA1B	CCBE1
Dlst	DLST	Dynlrb2	DYNLRB2	CACNA1C	CCDC78
H1-5	H1-5	Myo7a	MYO7A	CACNA1D	CCDC88C
Tufm	TUFM	Prob1	PROB1	CACNA1E	CCNA2
Ndufv1	NDUFV1	MGP_C57BL6NJ_G0022123	MGP_C57BL6NJ_G0022123	CACNA1F	CDH15
Atp1a3	ATP1A3	Cntn4	CNTN4	CACNA1G	CDK5RAP2
Cdkl3	CDKL3	Ddit4l	DDIT4L	CACNA1H	CDK6
Sptan1	SPTAN1	Kif9	KIF9	CACNA1I	CDKL5
Ddx17	DDX17	Cfp	CFP	CACNA2D1	CDON
Actb	ACTB	Kirrel2	KIRREL2	CACNA2D3	CENPJ
Plp1	PLP1	Tshz3	TSHZ3	CACNB1	CEP135
Hba	HBA	Dock6	DOCK6	CACNB2	CEP152
Cycs	CYCS	Efnb2	EFNB2	CACNG2	CEP290
Rtn3	RTN3	Dlec1	DLEC1	CADM1	CEP41
Cyfip2	CYFIP2	Cdc42bpg	CDC42BPG	CADM2	CHD2
Hk1	HK1	Tekt1	TEKT1	CADPS	CHD7
Ighg2b	IGHG2B	Adcy8	ADCY8	CADPS2	CHD8
Vamp2	VAMP2	Gabra3	GABRA3	CAMK2A	CHKB
Syt1	SYT1	Satb2	SATB2	CAMK2B	CLIC2
Ywhag	YWHAG	Col17a1	COL17A1	CAMK2D	CNKSR1
Atp6v0d1	ATP6V0D1	Hipk2	HIPK2	CAMK4	CNTNAP2
Tubb3	TUBB3	Hydin	HYDIN	AVPR1B	COG1
Apoe	APOE	-	-	BICDL1	COG6
Derpc	DERPC	Sarnp	SARNP	CAMTA2	COG7
Fau	FAU	Amn	AMN	CAPN12	COG8
Tkt	TKT	Scube3	SCUBE3	CAPRIN1	COL18A1
Mapk1	MAPK1	Map3k15	MAP3K15	CARD11	COL4A1
Ppia	PPIA	MGP_C57BL6NJ_G0005862	MGP_C57BL6NJ_G0005862	CASK	COL4A2
Atp5me	ATP5ME	Dnah6	DNAH6	CASKIN1	COLEC11
Rpl13a	RPL13A	Tjp3	TJP3	CASZ1	COQ2
Uqcrfs1	UQCRFS1	Gprc5c	GPRC5C	CAT	COQ5
Sv2a	SV2A	Xaf1	XAF1	CBX1	COX10
Nme1	NME1	Dnajb13	DNAJB13	CC2D1A	COX15
H4c1	H4C1	Fabp7	FABP7	CCDC88C	CRBN
Atp5f1c	ATP5F1C	Bst2	BST2	CCDC91	CREBBP
Ywhab	YWHAB	Fezf2	FEZF2	CCIN	CTCF
Igh-1a	IGH-1A	Adgrv1	ADGRV1	CCNG1	CTDP1
Pfkm	PFKM	Cfap52	CFAP52	CCNK	CTNNB1
Grid1	GRID1	Ubxn11	UBXN11	CCSER1	CUL4B
Uqcrc1	UQCRC1	Col4a5	COL4A5	CCT4	CYB5R3
Krt76	KRT76	-	-	CD276	D2HGDH
Hspa8	HSPA8	Tgfbi	TGFBI	CD38	DARS
Sh3gl1	SH3GL1	MGP_C57BL6NJ_G0034597	MGP_C57BL6NJ_G0034597	CDC42BPB	DARS2
Oxct1	OXCT1	Cfap69	CFAP69	CDH10	DBT
Syngr3	SYNGR3	Lrrc9	LRRC9	CDH11	DCX
Pacsin1	PACSIN1	Rest	REST	CDH13	DDHD2
Cntn1	CNTN1	Syne3	SYNE3	CDH2	DDX59
Dpysl3	DPYSL3	B230206H07Rik	B230206H07RIK	CDH8	DEAF1
Cotl1	COTL1	Ttc21a	TTC21A	CDH9	DEPDC5
Dmtn	DMTN	Ddx58	DDX58	CDK13	DHCR24
Dbn1	DBN1	Gap43	GAP43	CDK16	DHCR7
Rps4x	RPS4X	-	-	CDK19	DHFR
Dlat	DLAT	Dleu2	DLEU2	CDK5RAP2	DHTKD1
Rps25	RPS25	-	-	CDK8	DIP2B
Slc1a2	SLC1A2	Gpx8	GPX8	CDKL5	DKC1
Ptpa	PTPA	Tns1	TNS1	CDON	DLD
Prrt1	PRRT1	MGP_C57BL6NJ_G0010498	MGP_C57BL6NJ_G0010498	CECR2	DLG3
Myl6	MYL6	Phactr2	PHACTR2	CELF2	DMD
Rpl26	RPL26	Fap	FAP	CELF4	DMPK
Slc25a22	SLC25A22	-	-	CELF6	DNAJC19
Rps9	RPS9	Npsr1	NPSR1	CEP135	DNMT3B
Mdh2	MDH2	Zdhhc22	ZDHHC22	CEP290	DPAGT1
C1qb	C1QB	Piezo1	PIEZO1	CEP41	DPM1
Dpysl4	DPYSL4	Jhy	JHY	CERT1	DPYD
Atp1a2	ATP1A2	Pltp	PLTP	CGNL1	DYM
Hspa12a	HSPA12A	-	-	CHAMP1	DYNC1H1
Tuba1b	TUBA1B	Klf5	KLF5	CHD1	DYRK1A
Ckb	CKB	Tbc1d2	TBC1D2	CHD2	EEF1B2
Eno2	ENO2	Cbln1	CBLN1	CHD3	EFTUD2
Hspa9	HSPA9	Dmpk	DMPK	CHD7	EHMT1
Ncdn	NCDN	Bend5	BEND5	CHD8	EIF2AK3
Gapdh	GAPDH	MGP_C57BL6NJ_G0017580	MGP_C57BL6NJ_G0017580	CHD9	EIF2S3
Tpm3	TPM3	BC065397	BC065397	CHKB	ELOVL4
Rpl13	RPL13	Utp14b	UTP14B	CHM	ELP2
Aco2	ACO2	Fxyd1	FXYD1	CHMP1A	EMX2
		Kcnf1	KCNF1	CHRM3	ENTPD1
Marcks	MARCKS	Itga5	ITGA5	CHRNA7	EP300
Snca	SNCA	BC034090	BC034090	CHRNB3	EPG5
Alb	ALB	Chdh	CHDH	CHST2	ERCC1
		Mns1	MNS1	CIB2	ERCC2
Slc6a17	SLC6A17	Chrm4	CHRM4	CIC	ERCC3
Capza2	CAPZA2	Ctgf	CTGF	CLASP1	ERCC4
Acot7	ACOT7	Tshz2	TSHZ2	CLCN4	ERCC5
Cfl1	CFL1	MGP_C57BL6NJ_G0002341	MGP_C57BL6NJ_G0002341	CLN8	ERCC6
Hs3st2	HS3ST2	Ldb2	LDB2	CLTCL1	ERCC8
Map6	MAP6	Acap1	ACAP1	CMIP	ERLIN2
Napb	NAPB	Cdk18	CDK18	CMPK2	ESCO2
Krt10	KRT10	Ccdc114	CCDC114	CNGB3	ETHE1
Aldoc	ALDOC	Nek5	NEK5	CNKSR2	FAM126A
Vdac2	VDAC2	Igfbp6	IGFBP6	CNOT1	FANCD2
Syn1	SYN1	1110017D15Rik	1110017D15RIK	CD99L2	FASN
Atp1b1	ATP1B1	Agtrap	AGTRAP	CDH22	FBXL4
Hspd1	HSPD1	Rnd1	RND1	CLIP2	FGD1
Arf5	ARF5	Slc7a10	SLC7A10	CNOT3	FGFR1
Tubb4b	TUBB4B	Cntnap4	CNTNAP4	CNR1	FGFR2
Erc2	ERC2	-	-	CNTN3	FGFR3
Actc1	ACTC1	-	-	CNTN4	FH
Cadps	CADPS	Glp1r	GLP1R	CNTN5	FIG4
Prdx2	PRDX2	B4galt1	B4GALT1	CNTN6	FKRP
Basp1	BASP1	Wnt4	WNT4	CNTNAP2	FKTN
Uqcrc2	UQCRC2	Gm4876	GM4876	CNTNAP3	FLNA
Nsf	NSF	Aox1	AOX1	CNTNAP4	FMR1
Actg1	ACTG1	Nphp3	NPHP3	CNTNAP5	FOXG1
Gnao1	GNAO1	-	-	COL28A1	FOXP1
Ube2n	UBE2N	Hemk1	HEMK1	CORO1A	FRAS1
Ldhb	LDHB	Slc7a3	SLC7A3	CPEB4	FRY
Idh3a	IDH3A	Fhod1	FHOD1	CPSF7	FTO
Crym	CRYM	Trip6	TRIP6	CPT2	FTSJ1
Krt5	KRT5	Cobl	COBL	CPZ	FUCA1
Cnp	CNP	Tmprss11a	TMPRSS11A	CREBBP	GABRB3
Pura	PURA	Serpinb1b	SERPINB1B	CSDE1	GAD1
Pdhb	PDHB	Lamc2	LAMC2	CSMD1	GALE
Syngap1	SYNGAP1	Efs	EFS	CSMD2	GALT
Got2	GOT2	Dpep1	DPEP1	CSMD3	GAMT
H1-3	H1-3	Tmem132e	TMEM132E	CSNK1E	GATAD2B
Gnb2	GNB2	Grm4	GRM4	CSNK1G1	GATM
Ywhaz	YWHAZ	Ppp1r1b	PPP1R1B	CSNK2A1	GCH1
Cs	CS	Cfap73	CFAP73	CSNK2B	GCSH
Ywhae	YWHAE	Pm20d1	PM20D1	CTCF	GDI1
Trim69	TRIM69	Daw1	DAW1	CTNNA2	GFAP
Cep170b	CEP170B	Prkcq	PRKCQ	CTNNA3	GJC2
Acat1	ACAT1	Cdkl4	CDKL4	CTNNB1	GK
Pcmt1	PCMT1	Slc43a3	SLC43A3	CTNND2	GLDC
Glul	GLUL	Cdhr3	CDHR3	CTR9	GLI2
Myh10	MYH10	Htr2a	HTR2A	CTTNBP2	GLI3
Tuba4a	TUBA4A	Mtcp1	MTCP1	CUL3	GMPPA
Slc25a3	SLC25A3	Lca5l	LCA5L	CUL7	GMPPB
Ldha	LDHA	Uba7	UBA7	CUX1	GNAO1
Mapt	MAPT	Ly6g6e	LY6G6E	CUX2	GNAS
Aldoa	ALDOA	F11r	F11R	CX3CR1	GNPAT
		Mr1	MR1	CYFIP1	GNS
		Eno4	ENO4	CYLC2	GON4L
		Ano1	ANO1	CYP27A1	GPC3
		Gm16201	GM16201	DAGLA	GPHN
		MGP_C57BL6NJ_G0002409	MGP_C57BL6NJ_G0002409	DAPP1	GPR56
		Tinagl1	TINAGL1	DCC	GRIA3
		Stra6	STRA6	DDC	GRIK2
		Tsnaxip1	TSNAXIP1	DDHD2	GRIN1
		Cox8b	COX8B	DDX23	GRIN2A
		MGP_C57BL6NJ_G0031113	MGP_C57BL6NJ_G0031113	DDX3X	GRIN2B
		Piezo2	PIEZO2	DDX53	GRM1
		Lmcd1	LMCD1	DEAF1	GSS
		Mapk15	MAPK15	CUL4B	GTF2H5
		Mpp7	MPP7	DENR	GUSB
		Gm42878	GM42878	DEPDC5	HAX1
		MGP_C57BL6NJ_G0040504	MGP_C57BL6NJ_G0040504	DGKI	HCCS
		Grm8	GRM8	DHCR7	HCFC1
		Ccdc180	CCDC180	DHX30	HDAC4
		-	-	DHX9	HDAC8
		Tmem184a	TMEM184A	DIP2A	HEPACAM
		Ppil6	PPIL6	DIP2C	HERC2
		BC030499	BC030499	DIPK2A	HESX1
		Helz2	HELZ2	DISC1	HIST1H4B
		Slco1a5	SLCO1A5	DIXDC1	HIST3H3
		Saxo2	SAXO2	DLG1	HLCS
		Dnaic1	DNAIC1	DLG2	HOXA1
		Resp18	RESP18	DLG4	HPD
		Gm17193	GM17193	DLGAP1	HPRT1
		Marveld3	MARVELD3	DLGAP2	HRAS
		Cgnl1	CGNL1	DLGAP3	HSD17B10
		Lgals3	LGALS3	DLL1	HUWE1
		Ccdc78	CCDC78	DLX3	IDS
		Slc12a4	SLC12A4	DLX6	IDUA
		Parp14	PARP14	DMD	IER3IP1
		4632427E13Rik	4632427E13RIK	DMPK	IFT172
		Gm44109	GM44109	CYP11B1	IGF1
		Gm16168	GM16168	DLX2	IKBKG
		Morn3	MORN3	DMWD	IL1RAPL1
		Cndp1	CNDP1	DMXL2	INPP4A
		Wdr78	WDR78	DNAH10	INPP5E
		Ccdc146	CCDC146	DNAH17	IQSEC2
		Sult2b1	SULT2B1	DNAH3	ISPD
		Cfap57	CFAP57	DNER	JAM3
		Trp73	TRP73	DNM1	KANSL1
		Chrm5	CHRM5	DNMT3A	KAT6B
		Cfap53	CFAP53	DOCK1	KCNJ11
		Grid2ip	GRID2IP	DOCK4	KCNK9
		-	-	DOCK8	KCNQ2
		Ccdc170	CCDC170	DOLK	KCNT1
		Ebf2	EBF2	DPP10	KCTD7
		Cyp4f17	CYP4F17	DPP3	KDM5A
		Acss3	ACSS3	DPP4	KDM5C
		Rspo2	RSPO2	DPP6	KDM6A
		Ifi203	IFI203	DPYD	KDM6B
		Ltbp3	LTBP3	DPYSL2	KIAA1279
		Cfap206	CFAP206	DPYSL3	KIAA2022
		Vasn	VASN	DRD1	KIF11
		Tnni3	TNNI3	DRD2	KIF2A
		Nlrc5	NLRC5	DRD3	KIF5C
		Rhbdf2	RHBDF2	DSCAM	KIF7
		-	-	DST	KMT2A
		MGP_C57BL6NJ_G0002241	MGP_C57BL6NJ_G0002241	DUSP15	KMT2D
		Oacyl	OACYL	DVL3	KPTN
		Tcte2	TCTE2	DYDC1	KRAS
		Ppef2	PPEF2	DYDC2	KRBOX4
		MGP_C57BL6NJ_G0004866	MGP_C57BL6NJ_G0004866	DYNC1H1	L1CAM
		Inadl	INADL	DYRK1A	L2HGDH
		Antxr1	ANTXR1	EBF3	LAMA1
		Dennd1c	DENND1C	ECPAS	LAMA2
		Tspan32os	TSPAN32OS	EEF1A2	LAMB1
		Cpq	CPQ	EFR3A	LAMC3
		C230004F18Rik	C230004F18RIK	EGR3	LAMP2
		Mutyh	MUTYH	EHMT1	LARGE
		Atp7a	ATP7A	EIF3G	LARP7
		Slc28a3	SLC28A3	EIF4E	LIG4
		Baiap2l1	BAIAP2L1	EIF4G1	LINS
		MGP_C57BL6NJ_G0018283	MGP_C57BL6NJ_G0018283	EIF5A	LRP2
		Gm16835	GM16835	ELAVL2	LRPPRC
		Casc1	CASC1	ELAVL3	LZTFL1
		Glb1l2	GLB1L2	ELOVL2	MAGEL2
		1700003D09Rik	1700003D09RIK	ELP2	MAGT1
		Bmp7	BMP7	ELP4	MAN1B1
		Rbp4	RBP4	EMSY	MAN2B1
		Serhl	SERHL	EN2	MANBA
		Hist1h4k	HIST1H4K	ENPP1	MAOA
		Smim5	SMIM5	EP300	MAP2K1
		Nid2	NID2	EP400	MAP2K2
		Fam46c	FAM46C	EPC2	MAT1A
		Sln	SLN	EPHA1	MBD5
		-	-	EPHB1	MBTPS2
		H2-Aa	H2-AA	EPHB2	MCCC1
		Akna	AKNA	EPPK1	MCCC2
		MGP_C57BL6NJ_G0001908	MGP_C57BL6NJ_G0001908	ERBIN	MCOLN1
		Lgals4	LGALS4	ERMN	MCPH1
		Spag8	SPAG8	ESR2	MECP2
		Folr2	FOLR2	ESRRB	MED12
		Fzd4	FZD4	ETFB	MED13L
		Zic4	ZIC4	EXOC3	MED17
		Dnaaf3	DNAAF3	EXOC5	MED23
		-	-	EXOC6	MEF2C
		Fzd7	FZD7	EXOC6B	MEGF8
		Ccdc40	CCDC40	EXT1	MGAT2
		BC048546	BC048546	FABP4	MGME1
		Cdc20	CDC20	FABP5	MICU1
		MGP_C57BL6NJ_G0001136	MGP_C57BL6NJ_G0001136	FAM47A	MID1
		Nog	NOG	FAM98C	MID2
		-	-	FAN1	MKKS
		Spata18	SPATA18	FAT1	MLYCD
		Lypd6b	LYPD6B	FBN1	MMAA
		-	-	FBRSL1	MMACHC
		Lrrc71	LRRC71	FBXL13	MMADHC
		Gm26711	GM26711	FBXO11	MOCS1
		4932438H23Rik	4932438H23RIK	FBXO33	MOCS2
		Efhc1	EFHC1	FBXO40	MPDU1
		Mybpc1	MYBPC1	FCRL6	MPDZ
		Iqcd	IQCD	FEZF2	MPLKIP
		Rpp25	RPP25	FGA	MRPS22
		Adam1a	ADAM1A	FGF13	MT-ATP6
		Dab2	DAB2	FGF14	MT-CO1
		2610037D02Rik	2610037D02RIK	FGFR1	MT-CO2
		Nek8	NEK8	FHIT	MT-CO3
		Irf7	IRF7	FLNA	MT-ND5
		Krt8	KRT8	FMR1	MTR
		-	-	FOXG1	MTRR
		Nudt7	NUDT7	FOXP1	MT-TK
		Rbpms	RBPMS	FOXP2	MT-TL1
		Erich2	ERICH2	ERG	MT-TS1
		MGP_C57BL6NJ_G0018634	MGP_C57BL6NJ_G0018634	FRG1	MT-TV
		Rsph1	RSPH1	FRK	MUT
		Mapkapk3	MAPKAPK3	FRMD5	MVK
		Tor4a	TOR4A	FRMPD4	MYCN
		Fam228a	FAM228A	FRYL	MYO5A
		MGP_C57BL6NJ_G0004812	MGP_C57BL6NJ_G0004812	FXN	NAA10
		MGP_C57BL6NJ_G0001946	MGP_C57BL6NJ_G0001946	G3BP2	NAGA
		Zic5	ZIC5	GABBR2	NAGLU
		Frrs1	FRRS1	GABRA3	NALCN
		MGP_C57BL6NJ_G0031324	MGP_C57BL6NJ_G0031324	GABRA4	NBN
		Vamp8	VAMP8	GABRB2	NDE1
		Col4a4	COL4A4	GABRB3	NDP
		Atg9b	ATG9B	GABRG2	NDST1
		Scara5	SCARA5	GABRG3	NDUFA1
		Gm44199	GM44199	GALNT10	NDUFA11
		Efemp2	EFEMP2	GALNT13	NDUFA12
		Kif6	KIF6	GALNT14	NDUFS1
		Aim1	AIM1	GALNT2	NDUFS2
		MGP_C57BL6NJ_G0001101	MGP_C57BL6NJ_G0001101	GALNT8	NDUFS3
		Ccdc171	CCDC171	GATM	NDUFS4
		Spag16	SPAG16	GBE1	NDUFS7
		Sntb2	SNTB2	GDA	NDUFS8
		Gm28119	GM28119	GFAP	NDUFV1
		Ccdc60	CCDC60	GGNBP2	NEU1
		Pcsk2os2	PCSK2OS2	GIGYF1	NF1
		-	-	GIGYF2	NHS
		Zfp474	ZFP474	GLIS1	NIPBL
		Prr32	PRR32	GLO1	NKX2-1
		MGP_C57BL6NJ_G0001184	MGP_C57BL6NJ_G0001184	GLRA2	NLGN3
		Zic3	ZIC3	GNAI1	NLGN4X
		MGP_C57BL6NJ_G0004965	MGP_C57BL6NJ_G0004965	GNAS	NLRP3
		Drc7	DRC7	GNB1L	NPHP1
		Ak9	AK9	GNB2	NR2F1
		Plag1	PLAG1	GPC4	NRXN1
		A430110L20Rik	A430110L20RIK	GPC5	NSD1
		Slc6a20a	SLC6A20A	GPC6	NSDHL
		Flt4	FLT4	GPD2	NSUN2
		Col11a1	COL11A1	GPHN	NTRK1
		Ttll8	TTLL8	GPR37	OCLN
		Capns2	CAPNS2	GPR85	OCRL
		Bcas1os2	BCAS1OS2	GPX1	OFD1
		Agbl2	AGBL2	GRB10	OPHN1
		St3gal1	ST3GAL1	GRIA1	ORC1
		Sox18	SOX18	GRIA2	PACS1
		MGP_C57BL6NJ_G0027650	MGP_C57BL6NJ_G0027650	GRIA3	PAFAH1B1
		Lrrc36	LRRC36	GRID1	PAK3
		Gm24060	GM24060	GRID2	PANK2
		Angptl2	ANGPTL2	GRID2IP	PARP1
		Bcl6b	BCL6B	GRIK2	PAX6
		Gm15587	GM15587	GRIK3	PC
		Fam47e	FAM47E	GRIK4	PCDH19
		MGP_C57BL6NJ_G0001806	MGP_C57BL6NJ_G0001806	GRIK5	PCNT
		Frem1	FREM1	GRIN1	PDE4D
		Otx1	OTX1	GRIN2A	PDHA1
		Samd3	SAMD3	GAS2	PDHX
		Ggnbp1	GGNBP1	GRIN2B	PDSS1
		2310043M15Rik	2310043M15RIK	GRIP1	PDSS2
		Lgals3bp	LGALS3BP	GRK4	PECR
		Gm21844	GM21844	GRM5	PEPD
		Cdhr4	CDHR4	GRM7	PEX1
		Kif24	KIF24	GSTM1	PEX10
		Sh3rf2	SH3RF2	GTF2I	PEX11B
		BC067074	BC067074	GUCY1A2	PEX12
		Recql4	RECQL4	H1-4	PEX13
		Sstr1	SSTR1	H2BC11	PEX26
		MGP_C57BL6NJ_G0021541	MGP_C57BL6NJ_G0021541	H4C11	PEX5
		Gm14964	GM14964	H4C3	PEX6
		Cfap126	CFAP126	H4C5	PEX7
		Igtp	IGTP	HACE1	PGAP2
		Parp9	PARP9	HCFC1	PGK1
		Cd59a	CD59A	HCN1	PHF6
		Tram2	TRAM2	HDAC4	PHF8
		-	-	HDAC8	PHGDH
		Tes	TES	HDLBP	PIGN
		Wnk4	WNK4	HECTD4	PIGO
		Spata24	SPATA24	HECW2	PIGT
		Itga10	ITGA10	HEPACAM	PIGV
		Fam161a	FAM161A	HERC1	PIK3CA
		Rttn	RTTN	HERC2	PIK3R1
		Gm38190	GM38190	HIVEP2	PIK3R2
		Cntn5	CNTN5	HIVEP3	PLCB1
		Eif2ak2	EIF2AK2	HLA-A	PLP1
		Gm15247	GM15247	HLA-B	PMM2
		Trpm3	TRPM3	HLA-DPB1	PNKP
		Prrg4	PRRG4	HLA-DRB1	PNP
		Npr1	NPR1	HLA-G	PNPT1
		Casp1	CASP1	HMGN1	POC1A
		MGP_C57BL6NJ_G0002484	MGP_C57BL6NJ_G0002484	HNRNPD	POLR3A
		Echdc3	ECHDC3	HNRNPF	POLR3B
		P3h2	P3H2	HNRNPH2	POMGNT1
		St6galnac2	ST6GALNAC2	HNRNPK	POMGNT2
		Herc6	HERC6	HNRNPR	POMT1
		Shroom3	SHROOM3	HNRNPU	POMT2
		Prrg1	PRRG1	HNRNPUL2	PORCN
		MGP_C57BL6NJ_G0001309	MGP_C57BL6NJ_G0001309	HOMER1	PPOX
		Aim2	AIM2	HOXA1	PQBP1
		Slc12a7	SLC12A7	HRAS	PRKCG
		Cldn2	CLDN2	HS3ST5	PRKRA
		Armc3	ARMC3	HSD11B1	PRMT9
		Rilp	RILP	HTR1B	PRODH
		Col4a3	COL4A3	HTR3A	PRPS1
		-	-	HTR3C	PRRT2
		1700088E04Rik	1700088E04RIK	HUWE1	PRSS12
		Cbln4	CBLN4	HYDIN	PTCH1
		5930430L01Rik	5930430L01RIK	ICA1	PTCHD1
		Bmf	BMF	IGF1	PTDSS1
		Ripk4	RIPK4	IKZF1	PTEN
		Snrpe	SNRPE	IL1R2	PTPN11
		MGP_C57BL6NJ_G0017575	MGP_C57BL6NJ_G0017575	IL1RAPL1	PUS1
		Hist1h4i	HIST1H4I	IL1RAPL2	PVRL1
		MGP_C57BL6NJ_G0012132	MGP_C57BL6NJ_G0012132	ILF2	PYCR1
		Stoml3	STOML3	IMMP2L	RAB18
		Cited4	CITED4	INPP1	RAB27A
		Kctd8	KCTD8	INTS1	RAB39B
		Trpv4	TRPV4	INTS6	RAB3GAP1
		Mmp2	MMP2	IQGAP3	RAB3GAP2
		Pld5	PLD5	IQSEC2	RAB40AL
		Tpbg	TPBG	IRF2BPL	RABL6
		Mxra8	MXRA8	ITGA8	RAD21
		Six3os1	SIX3OS1	ITGB3	RAF1
		Gpr101	GPR101	ITPR1	RAI1
		Chrnb4	CHRNB4	ITSN1	RALGDS
		2410004P03Rik	2410004P03RIK	IRX5	RARB
		Tuft1	TUFT1	JARID2	RBBP8
		Gm12198	GM12198	JMJD1C	RBM28
		MGP_C57BL6NJ_G0000952	MGP_C57BL6NJ_G0000952	KANK1	RELN
		Pidd1	PIDD1	KANSL1	RFT1
		Prlr	PRLR	KAT2B	RGS7
		MGP_C57BL6NJ_G0018663	MGP_C57BL6NJ_G0018663	KAT6A	RIT1
		Fhad1	FHAD1	KAT6B	RMND1
		Aspm	ASPM	KATNAL1	RMRP
		Tmem212	TMEM212	KATNAL2	RNASEH2A
		Ttc41	TTC41	KCNA2	RNASEH2B
		Nov	NOV	KCNA3	RNASEH2C
		Steap2	STEAP2	KCNB1	ROGDI
		Gm44670	GM44670	KCNC1	RPGRIP1L
				KCNC2	RPL10
				KCND2	RPS6KA3
				KCND3	SALL1
				KCNH5	SATB2
				KCNJ10	SC5D
				KCNJ15	SCAMP4
				KCNK7	SCAPER
				KCNMA1	SCN1A
				KCNQ2	SCN2A
				KCNH1	SCN8A
				KCNQ3	SCO2
				KCNS3	SDHA
				KCTD13	SDHB
				KDM1B	SERAC1
				KDM2A	SETBP1
				KDM2B	SFXN4
				KDM3A	SGSH
				KDM3B	SHANK2
				KDM4B	SHANK3
				KDM4C	SHH
				KDM5A	SHOC2
				KDM5B	SHROOM4
				KDM5C	SIL1
				KDM6A	SIX3
				KDM6B	SKI
				KHDRBS2	SLC12A6
				KIAA0232	SLC16A2
				KIAA1586	SLC17A5
				KIF13B	SLC25A1
				KIF14	SLC25A15
				KIF1A	SLC25A22
				KIF5C	SLC2A1
				KIRREL3	SLC31A1
				KLF16	SLC33A1
				KLF7	SLC35A2
				KLHL20	SLC35A3
				KMT2A	SLC35C1
				KMT2C	SLC4A4
				KMT2E	SLC6A8
				KMT5B	SLC9A6
				KNG1	SMAD4
				KPTN	SMARCA2
				KRR1	SMARCA4
				KRT26	SMARCB1
				LAMA1	SMC1A
				LAMB1	SMC3
				LAS1L	SMOC1
				LDB1	SMPD1
				LDLR	SMS
				LEMD3	SNAP29
				LEO1	SOBP
				LEP	SOS1
				LHX2	SOX10
				LILRB2	SOX2
				LIN7B	SOX3
				LMTK3	SOX5
				LNPK	SPRED1
				LRBA	SPTAN1
				LRFN2	SRCAP
				LRFN5	SRD5A3
				LRP1	SRPX2
				LRP2	ST3GAL3
				LRRC1	ST3GAL5
				LRRC4	STAMBP
				LRRC4C	STIL
				LZTR1	STRA6
				MACF1	STT3A
				MACROD2	STXBP1
				MAGEC3	SUOX
				MAGEL2	SURF1
				MAOA	SYN1
				MAOB	SYNGAP1
				MAP1A	SYP
				MAP1B	SYT14
				MAP4K1	SZT2
				MAP4K4	TAF2
				MAPK3	TAT
				MAPK8IP1	TBC1D20
				MAPT	TBC1D24
				MARK1	TBC1D7
				MARK2	TBCE
				MAST3	TBR1
				MBD1	TCF12
				MBD3	TCF4
				MBD4	TCTN3
				MBD5	TECR
				MBD6	TGFBR1
				MBOAT7	TGFBR2
				MCM4	TGIF1
				MCM6	TH
				MCPH1	THRB
				MDGA2	TIMM8A
				MECP2	TM4SF20
				KIZ	TMCO1
				LMX1B	TMEM135
				LZTS2	TMEM165
				MAPT-AS1	TMEM231
				MED12L	TMEM237
				MED13	TMEM67
				MED13L	TPI1
				MED23	TRAPPC11
				MEF2C	TRAPPC9
				MEGF10	TREX1
				MEGF11	TRIM32
				MEIS2	TRMT1
				MEMO1	TSC1
				MET	TSC2
				METTL26	TSPAN7
				MFRP	TTC8
				MIB1	TTI2
				MINK1	TUBA1A
				MIR137	TUBB2B
				MKX	TUBB4A
				MLANA	TUBG1
				MRTFB	TUSC3
				MSANTD2	UBE2A
				MSL2	UBE3A
				MSL3	UBE3B
				MSR1	UBR1
				MSRA	UBR7
				MSX2	UPB1
				MTF1	UPF3B
				MTHFR	VLDLR
				MTOR	VPS13B
				MTSS2	VRK1
				MUC12	WDR45
				MUC4	WDR45B
				MYCBP2	WDR62
				MYH10	WDR81
				MYH4	WNT1
				MYH9	XPA
				MYLK	ZBTB40
				MYO16	ZC3H14
				MNT	ZC4H2
				MYO1E	ZCCHC8
				MYO5A	ZDHHC9
				MYO5C	ZEB2
				MYO9B	ZFYVE26
				MYOCD	ZIC2
				MYT1L	ZNF41
				NAA10	ZNF526
				NAA15	ZNF592
				NAALADL2	ZNF674
				NACC1	ZNF711
				NASP	ZNF81
				NAV2
				NAV3
				NBEA
				MSNP1AS
				NCAPH2
				NCKAP1
				NCKAP5
				NCOA1
				NCOR1
				NDUFA5
				NEGR1
				NEO1
				NEXMIF
				NF1
				NFE2L3
				NFIA
				NFIB
				NFIX
				NINL
				NIPA1
				NIPA2
				NIPBL
				NKX2-2
				NEDD4
				NLGN1
				NLGN2
				NLGN3
				NLGN4X
				NLGN4Y
				NOTCH1
				NOVA2
				NPFFR2
				NPTN
				NR1D1
				NR2F1
				NR3C2
				NR4A2
				NRCAM
				NRP2
				NRXN1
				NRXN2
				NRXN3
				NSD1
				NSD2
				NSMCE3
				NTNG1
				NTNG2
				NTRK1
				NTRK2
				NTRK3
				NUAK1
				NUDCD2
				NUP133
				NUP155
				NXF1
				NXPH1
				OCRL
				OFD1
				OPHN1
				OR1C1
				OR2T10
				OR52M1
				OTUD7A
				OXT
				OXTR
				P2RX5
				P4HA2
				PABPC1
				PACS1
				NPAS2
				OR2M4
				OTX1
				PACS2
				PAFAH1B2
				PAH
				PAK1
				PAK2
				PAPOLG
				PARD3B
				PATJ
				PAX5
				PAX6
				PBX1
				PC
				PCCA
				PCCB
				PCDH10
				PCDH11X
				PCDH15
				PCDH19
				PCDH9
				PCDHA1
				PCDHA10
				PCDHA11
				PCDHA12
				PCDHA13
				PCDHA2
				PCDHA3
				PCDHA4
				PCDHA5
				PCDHA6
				PCDHA7
				PCDHA8
				PCDHA9
				PCDHAC1
				PCDHAC2
				PCLO
				PCM1
				PDCD1
				PDE1C
				PDE3B
				PDHA1
				PDK2
				PDZD8
				PEBP4
				PER1
				PER2
				PEX7
				PHF12
				PHF14
				PHF2
				PHF21A
				PHF3
				PHF7
				PHF8
				PHIP
				PHLPP1
				PHRF1
				PIK3CA
				PIK3CG
				PIK3R2
				PITX1
				PJA1
				PLAUR
				PLCB1
				PLCD4
				PLEKHA8
				PLN
				PLPPR4
				PLXNA3
				PLXNA4
				PLXNB1
				PNPLA7
				POGZ
				POLA2
				POLR2A
				POLR3A
				POMGNT1
				POMT1
				PLAA
				POT1
				POU3F3
				PPFIA1
				PPFIA3
				PPM1D
				PPP1R1B
				PPP1R9B
				PPP2CA
				PPP2R1B
				PPP2R5D
				PPP3CA
				PPP5C
				PREX1
				PRICKLE1
				PRICKLE2
				PRKAR1B
				PRKCA
				PRKCB
				PRKD1
				PRKD2
				PRKDC
				PRKN
				PRODH
				PRPF19
				PRPF39
				PRPF8
				PRR12
				PRR14L
				PRR25
				PRUNE2
				PSD3
				PSMD11
				PSMD12
				PSMD6
				PTBP2
				PTCHD1
				PTCHD1-AS
				PTDSS1
				PTEN
				PTGS2
				PTK7
				PTPN11
				PTPN4
				PTPRB
				PTPRC
				PTPRT
				PXDN
				PYHIN1
				QRICH1
				PHB1
				PON1
				PSMC5
				PTPRD
				RAB11FIP5
				RAB2A
				RAB39B
				RAB43
				RAC1
				RAD21
				RAD21L1
				RAI1
				RALA
				RALGAPB
				RANBP17
				RAPGEF4
				RASSF5
				RBBP5
				RBFOX1
				RBM27
				REEP3
				RELN
				RERE
				RFX3
				RFX4
				RFX7
				RGS7
				RHEB
				RIMS1
				RIMS2
				RIMS3
				RLIM
				RNF135
				RNF25
				RNF38
				ROBO2
				RORA
				RORB
				RPH3A
				RPL10
				RPS6KA2
				RPS6KA3
				RSRC1
				RUNX1T1
				SACS
				RP11-1407O15.2
				RAP1A
				SAE1
				SAMD11
				SASH1
				SATB1
				SATB2
				SBF1
				SCAF1
				SCAF4
				SCFD2
				SCGN
				SCN1A
				SCN2A
				RHOXF1
				RIT2
				SCN3A
				SCN4A
				SCN8A
				SCN9A
				SCP2
				RPS10P2-AS1
				SDC2
				SEMA5A
				SENP1
				SENP6
				SET
				SETBP1
				SETD1A
				SETD1B
				SETD2
				SETD5
				SETDB1
				SETDB2
				SEZ6L2
				SF3B1
				SGSH
				SGSM3
				SH3RF1
				SH3RF3
				SHANK1
				SHANK2
				SHANK3
				SERPINE1
				SHOX
				SIK1
				SIN3A
				SIN3B
				SKI
				SLC12A5
				SLC1A1
				SLC1A2
				SLC22A15
				SLC22A9
				SLC23A1
				SLC24A2
				SLC25A12
				SLC25A27
				SLC25A39
				SLC27A4
				SLC29A4
				SLC35B1
				SLC35G1
				SLC38A10
				SLC45A1
				SLC4A10
				SLC6A1
				SLC6A3
				SLC6A4
				SLC6A8
				SLC7A3
				SLC7A5
				SLC7A7
				SLC9A6
				SLC9A9
				SLCO1B3
				SLFN5
				SLITRK2
				SLITRK5
				SMAD4
				SLC9A1
				SMAP2
				SMARCA2
				SMARCA4
				SMARCC2
				SMC1A
				SMC3
				SMG6
				SMURF1
				SNAP25
				SNCAIP
				SND1
				SNTG2
				SNX14
				SNX5
				SOD1
				SON
				SORCS3
				SOS2
				SOX5
				SOX6
				SPARCL1
				SPAST
				SPEN
				SPP2
				SPRY2
				SPTBN1
				SRCAP
				SRGAP3
				SRPRA
				SRRM2
				SRSF1
				SRSF11
				SSRP1
				ST7
				ST8SIA2
				STAG1
				STX1A
				STXBP1
				SSR4
				STXBP5
				STYK1
				SUPT16H
				SYAP1
				SYBU
				SYCE1
				SYN1
				SYN2
				SYNCRIP
				SYNE1
				SYNGAP1
				SYNJ1
				SYP
				SYT1
				TAF1
				TAF1C
				TAF4
				TAF6
				TANC2
				TAOK1
				TAOK2
				TBC1D23
				TBC1D31
				TBC1D5
				TBCEL
				TBCK
				TBL1XR1
				TBR1
				STK39
				SYT17
				TBL1X
				TBX1
				TBX22
				TCEAL1
				TCF20
				TCF4
				TCF7L2
				TECTA
				TEK
				TERB2
				TERF2
				TET2
				TET3
				TFB2M
				TFE3
				TGM1
				THBS1
				THRA
				TLE3
				TLK2
				TM4SF19
				TM4SF20
				TM9SF4
				TMEM134
				TMEM39B
				TMLHE
				TNPO3
				TNRC6B
				TNRC6C
				TNS2
				TOP2B
				TOP3B
				TPO
				TRAF7
				TRAPPC2L
				TRAPPC6B
				TRAPPC9
				TRIM23
				TRIM32
				TRIM33
				TRIM8
				TRIO
				TRIP12
				TRPC4
				TRPC5
				TRPC6
				TRPM1
				TRPM3
				TRPM6
				TRRAP
				TSC1
				TSC2
				TSHZ1
				TSHZ3
				TSPAN17
				TSPAN4
				TSPAN7
				TSPOAP1
				TTI2
				TTN
				TUBGCP5
				U2AF2
				UBAP2L
				UBE3A
				UBE3C
				UBN2
				UBR1
				UBR5
				UIMC1
				UNC13A
				UNC5D
				UNC79
				UNC80
				UPF2
				UPF3B
				TDO2
				TSPYL2
				UBE2H
				USH2A
				USP15
				USP27X
				USP30
				USP45
				USP7
				USP9X
				USP9Y
				VAMP2
				VASH1
				VCP
				VEZF1
				VIL1
				VPS13B
				VPS54
				VSIG4
				VWA7
				WAC
				WASF1
				WDFY3
				WDFY4
				WDR26
				WDR37
				WDR5
				WNK3
				WNT1
				WWOX
				WWP1
				XPC
				XPO1
				XRCC6
				YEATS2
				YTHDC2
				YWHAE
				YWHAG
				YWHAZ
				YY1
				ZBTB16
				ZBTB18
				ZBTB20
				VDR
				ZBTB21
				ZBTB47
				ZBTB7A
				ZC3H11A
				ZC3H4
				ZFHX3
				ZFX
				ZFYVE26
				ZMIZ1
				ZMYM2
				ZMYM3
				ZMYND11
				ZMYND8
				ZNF18
				ZNF292
				ZNF385B
				ZNF462
				ZNF517
				ZNF548
				ZNF559
				ZNF626
				ZNF711
				ZNF713
				ZNF774
				ZNF804A
				ZNF827
				ZSWIM6
				ZWILCH
